# Supplementary material for: Chromosome-level genome assembly of Origanum vulgare subsp. hirtum reveals evolutionary insights and regulatory modules in terpenoid biosynthesis
Source: Hortic Res. 2026 Jan 30;13(5):uhag030. doi: 10.1093/hr/uhag030 (PMC13161556; doi:10.1093/hr/uhag030)
Supplement: Web_Material_uhag030 [file web_material_uhag030.zip]

Archive with 7 entries (7 files):
- Material S1.xls
- Material S2.xls
- Material S3.xlsx
- Material S4.xls
- Material S5.xlsx
- Material S6.xlsx
- S-figures for Ov20251230.pdf
