# Supplementary material for: Chromosome-level genome assembly of Origanum vulgare subsp. hirtum reveals evolutionary insights and regulatory modules in terpenoid biosynthesis
Source: Hortic Res. 2026 Jan 30;13(5):uhag030. doi: 10.1093/hr/uhag030 (PMC13161556; doi:10.1093/hr/uhag030)
Supplement: Web_Material_uhag030 [file web_material_uhag030.zip › Material S1.xls]

## Sheet: Material S3
Material S1. OvCYPs in Greek oregano genome.
>evm.model.Chr10.1752	ATGGATTCGCCTCTCGTGATTGCAATAATCGTAGTGGTCTTAGCGTGGTTTCTCTACCGGCGGCACGGCCTGCGGCGGCAGAAGCTTCCGCCGGGGCCGTACCCGTTTCCGATCATCGGAAACATTCACCAACTCGGCCGGCAACCCCACAAATCACTAACCGAACTCGCGAAAACCTACGGCCCTCTCATGTCTCTGCAGCTGGGCAGCATATTCACCGTGGTGGCGACATCGCCGGAGGCTGCGAAGCTGGTGCTACAGGAGCACGACCAGGTCTTTTCCAGTCGGTTTATACCGGCGGCTTCGGAGGTTGACGGCTACAGCGAGATCGCAGTGGGGCTGATACCGGTCGGAGAGAAATGGAAGAAACTACGGAAACTGTACAAGGAGCAGCTGTTC…
>evm.model.Chr10.2369	ATGGTGGTTGTATCGTCTCCGGCCATCGTCGAGGAATGTTTCACCAAGAACGACGTCGTCCTGGCCAACCGGCCCCGCTTAGTTGTCGGCAAGTACATCGGGTACAACTTCAGGTCCGTCGTCTTCGCCACCTACGGCGACTACTGGCGCAACCTCCGCCGCCTCATGACGGTCGAGATCTTCTCGACCGTCCGGCTCAACGCGTTCCAGTCGATCCGGGGCGACGAGGTCGGGCTAATGCTGCGGAAGCTCGGCCGGAGCACGGCTGAGGGTTTTGCGACGGTCGAGATACGGCCGCTCTTGTCGGTGCTGACCTTCAACAACATAATGAGGATGGTGGCCGGGAAGAGGTATTTCGGGGTGGAGGACGACGGTGACGATGAGGAGGCGGCGGAGTTC…
>evm.model.Chr10.2474	ATGTCACTCTACGTAGCCCTACTATTTTTCTTCATCCTCTACAAACTCATATCTTCCAAGAAACGATCGGCGGCGGCGCCGCCGCTTCCACCGGGGCCCGCGGCCTTTCCCCTCGTCGGCAGCCTCCCGCAGATGCTCTCGAACAAGCCGAAGTTCCGATGGATACACAAACTCATGCACGAGCTCGACACCGAGATCGCATGCATCCGCCTCGGCGGCGTCCACGTCATCGCCGTCACTTCCCCGGAACTCTCGAGGGAGTTCCTGAAGAAGCATGACGCCGTCTTCGCCTCCCGGCCAAAGACCGTCTCGTCCCGTGTCACGAGCGACCTGTACCTGACGCTCGCCCTCTCGCCCTCCGGCGAGCAATGGAAGAAGATGAGGAGGGTGATGACGTCG…
>evm.model.Chr10.2478	ATGTTGTCGTTTAGTACCGGAAGACGAGGATGCCCGGGGGTTGTGCTCGGTTCTACTATGAGCACGATGCTTCTAGCTAGACTCGTCCAAGGCTTTCGTTGGGGACCGCCACTCGGTACACAGAGCGTCGACATGGCTGAGTCAGTGCATGACTTGACATTGGCTAAGCCCTTGATTGCTCATGCTACACCTAGTGTTCTAACAGCAATAGCAACAGTCTTCAGTTCTTCTGCATCATCTGCAACAAGATTCATCGAGGATCTTTTACCATTTTGCCATCCTCGCTGCGTCTAA
>evm.model.Chr10.2485	ATGGAAGTTCTTGTGTACAATCTCGATTCTCGACTGATGTTCTTCATATTAGTGAGGTTTGTTGACTCGTTAGAATCGAAAAACGGGGCGGTGAACGTGAGGGAGGCGTCGCGGCTCTACTGCGGCTGCATGATTAGGAAGATGGTGTTCGGGAGGAGGTTTTTTGGGGCGGGGGCGGAGGACGGGGGCGCCGGAATCGAGGAGAGAGAGCACATGGCGGCGGTGTGGGCCATTCTATCGTATACATATGGATTTGCCATTGCTGATTACATTCCGTTCATGGAGGTGTTTGATTTGGACGGCCATAAGAAGATTCTTGCTAACGCCGTCAAGACTTTGAGGGAATATCAAGACGTGGAAGTCGATATTAGGGTTGAGATGTGGAGGAACGGCGTTAGA…
>evm.model.Chr10.2486	ATGTGGTCGTTTGGCGTCGGGAGGCGCAGTTGTCCGGCTGTCACGCTCGGCTCTACTATAGTCACGATGCTACTGGCTCGACTTCTTCAGGGTTTTACGTGGGCCCTGCCGTCCGACGTGGAGAGAATCAATTTGGCCGAGCAGTACGAAAGCATGTCACTGGCTGAGCCGTTGGTCGCACGTGCGACGCCTCGGTTGGAGCGAGAAATTTATTAG
>evm.model.Chr10.2487	ATGGGCTCGGGCTTACCCGCCCGCCCAAAGGATTTTACACTAAAAGGGTTGGGTTGGGATCCTTCGAAAAACGGGGCGGTGAACGTGAGGGAGGCGGCGCGGCTCTACTGCGGCTGCTTGATTAGAAAGCTGACGTTCGGGAAGAGGTTTTTCGGGGACGGAGAGATTAACGGAGGGTCGGGGGTCGACGAGAGAGAACACATGGATGCAGTGTGGACTGTTCTAGCTTACACGTATGGATCCGCCATTGCTGATTATCTTCCGCTGATGGAGGTTTTCGATTTGGACGGCCATAAGAAGATTCTTGCTAACGCCGTCAAGACTTTGAGGAAATATCAAGACGTGGAAGTTGATAATAGGGTTGAGATGCGGAGAAACGGCGTTAGAAACACTAACGAT…
>evm.model.Chr10.66	ATGGAGAAACATACTTTGCTTCAAATCATTCTATCACTCGCCACAGCAGCGATTCTGGGGCTGTTTCTCAGGCTGTACGCCGACCTCGTGGCGGCGCCGCGGCGGATGCGCCGCCTGCTTAAACAGCAAGGCATCGGAGGGCCGCCGCCTGCAGCTTTCTTGGAGGGAAACATCTCGGAGATCAAGGAGTCGTTCAGGGCAGCGGCGGCGGCCGGGGCCGCCGGACCACCGGCCCATCACAACTGCGGAGCGGTTCTCTTCTCGGTTTTCGATAAATGGAGGCGTCAATACGGTGATGTGTTCATATTCACACTGGGGAATAGACCAACTTTGGTAGTGAACAATTATGAAATAGTGAAAGAGGTAACAACATGCATTTCACAAGATTTGGGGAAACCT…
>evm.model.Chr10.660	ATGTCTCAATGGATTCTCTTAGCATTTTTGCTTGTAATTTCCCTCTCTCTCTACTACCTCCACAAAATCGTATGGGTACCTCTTCAAATCCAAAATCACTTCAGAAAGCAAGGCGTCAATGGCCCCGACTACCGCCCGATCTTTGGGAACACAGCTGAGATTCGGCGGCGGCTGATAGCGGCGGCGGAGGCGGTGCCGATCTCCGGCATCACCCACGACATTTGCCACCGTATTATCCCCCACTACTGGAACTGGTCGAGTCTGTACGGAAGGGATTTCCTCTACTGGTTTGGGCCCAAACCCAGATTAGCAGTGGGCGATACCAAAATGATCAAAGAGATTCTGATGAATAATAGGGGGAATTTCCAGAAAATGAAGTTCAATCCATCTTCGAAGTTG…
>evm.model.Chr10.661	ATGGTAATGAATGAGACCCTTCGACTGTACCCTCCAGCAGTTCAACTAACAAGGCAAACATCGGAAAACGTCAAACTAGGAAGCCTCAACATTCCTTCCAATACAGAGCTGTACATCGCCATGGCTGCAGTTCATCACGATGCTGAGTTATGGGGAGACGACACGAATGAGTTCAATCCTTTGAGATTTTCTGAGCCCCGAAAGCATCCATCATCGTTCTTCCCTTTCGGATTAGGCCCTAGAATTTGTGTTGGGCAGAACTTAGCCATTGTTGAAGCAAAAATAGTGTTGGCTATGATCCTCCAACGTTATTCTTTCGTGACTTCACCGTCGTACGTGCATGCTCCGATGCAGTCGTTGACGTTGCAGCCACAGCATGGAGTTCAACTTCTTTTCACT…
>evm.model.Chr10.67	ATGGAGTACCAAACTTTGCTTCAAATCATTCTCTCACTCGCCGCAGCAGCGATTCTGTGGCTGCTTTTCAGGCTGTACGCCGACCTCGTGGCGGCCCCGCGTCGGATGCGCCACCTGCTGAATCAGCAAGGCATCGGAGGGCCGCCACGGGGAGATTTCTTGGAGGGCAACACCCCTGAGGTCAAGGCGCCATTCAGGGAGGCGGCCGGTACCGCCGGACCACCGGCTCATCACAACTGCGGAGCTTCTCTCTTCTCGGTTTTCCATAAATGGAGGCGCCAATACGGTGATGTGTTTATGTTCTCACTGGGGAATAGACCAACTTTGGTAGTGAACAATTATGAAATAGTGAAAGAGGTAACAACATGCATTTCACAAGATTTGGGGAAACCTTCTTAT…
>evm.model.Chr11.1078	ATGCCGGGTGGTTTTGCATGGAGAAACCATCCCCAAAACCCTAATTCCCAGCTCAAAAGCCCTAAATTATCTTGGCCTTTTCTAGGGTTTCTTCCTCAAATGGGGCCACTTGCTCATCGAAAGCTGGCTTCTTTGGCTTCTAAGCTTCATGCCACGCGCCTCATGGCCATCAGCCTCGGCTCGGTGCGCGTGGTCATAAGCAGCCATCCCCAGACAGCGAAGGAAATTCTTTGTGGGAGCGCTTTCTCGGATCGCCCCATAAGAGATTCCACGCATCTGCTCATGTTTGATCGAGCCATCGGCTTCTCTCCTTCGGGGAAGTACTGGCGCCACCTCCGAAAAATAGCCTCCATTCACATGTTCTCCCCCAAGAGAGTAGCGAGCCTCGAGGGTTTCAGG…
>evm.model.Chr11.1328	ATGGAGGCCTGGTTCATCGCCACCGTCACTCTCTGCGTCGCCGCCCTCCTCAAATCCCTACTCACCTTCCTCCTCTCGCCGCGGAGAAAGAACCTTCCGCCGGGGCCGCCGTCCATCCCCTTCATCGGCAACCCTATATGGCTGCGCAAGTCCATCTCCGACCTCGAGGAGGTCCTCCGCCGCCTCAAGCCCCTCTACGGCCCCATCATGACGATTAAGATCGCCCAGCGCCGCTTCGTCTTCGTCGGCGGCCACTCCCTCGCCCACCAGGCGCTTGTCCAGAACGGCGCCGTCTTCGCCGACCGCCCCGGCCCGCCGGCGACCAGCACGTACCTCAACGCGCCGCGGAAGACCGTCAGCGGCGCCGCCTACGGCCCGACGTGGCGGCTCCTCCGCCGC…
>evm.model.Chr11.1591	ATGGAAATCCTTGTCTTTGTTTTAGCTCTGCTCTTTCTCTTGCTGAGTGTTCTTGCCACAAGATCTTACCTAGTGATTCTTCTCGGTGTTCCACTTTACTTTTTATCCGGTTTTATCGTGTATTCAGTCATCACTTATGTTAGAGAACTGAAATCTGCTGGTAACCGACCACCGGTGGCTGGACCGATGATTAATCAGCTCATACACTTCCACAGACTTTTTGATTACCAGATTGAGCTTGCCCTCAAGTACTGCACTTACCGTATGATCACTGATTCCCACAGTGAAGTATATACTGCTGATCCATCAAATGTCGAGTATCTCTTGAAAACTAACTTCCCTAACTATGGAAAGGGGAAGTACAATCGTGATATAATGAAAGATCTTTTCGGTGAAGGG…
>evm.model.Chr11.1846	ATGCAAATAATAATCCTATCTGTGTGCATGCTGTTGTCATGGCTATTCATCCACAGATTCAAGCAACGTGGAACCAAAGCCCCCAAAACGTGGCCGCTCATCGGCGCCGCCGTCGAGCAGCTGACCAACTACGACGCCATGCACGACTGGATCTTCAACTACCTAACGGCGTCAAGAACCGTCGCCGTGCCCATGCCCTTCTCCACCACCTACACCTACATCGCCCACCCCGCCGACGTCGAACACGTCCTCAAAACTAACTTCAACAACTACCCCAAGGGTGAGGTGTACCATTCGTACATGGAGGTTTTGCTGGGAGATGGGATCTTCAACGTTGATGGTGAGCTATGGCGGAAGCAGAGGAAAACCGCTAGCTTCGAATTCGCTTCGAAGAATTTG…
>evm.model.Chr11.1960	ATGATGGCCCTCTTCTCCGTCATCTGTCTCTGCTCAATCCTCCTCGTCGTTTCAAGGTTACTCCACAAACTATGGTGGAAGCCGATTCGAACCCAGAAATTCCTCCGCTCACAAGGGATCAACGGGCCCTCCTACAGATTCCTCCATGGCAACACCAAAGAAATCATCAGAATGAAGAAGGAGGCACTCAGCACCGCCTACGAGCTCACTCAGCACGATGCTTTCCCCAGAGTTTTTCCCCATTTGAATGCTTGGAACAAGCTCTACGGAAAGAATTTCCTTATTTGGATCGGCGATCAGCCCCAAATAGTTGTTACCGAGCCCGAGCTGGTGAAGGAGATACTGACAAATAAGGAAGGAGTTTACAAAAAAGCCAAGCCCAATGATTTCCTCAAGAGA…
>evm.model.Chr11.1961	ATGATCATCCAATTCTTGCTGTTCCTCACCACACTTGTACTTATCAGATTCATCTACAGAGCTATATGGATCCCTTTTCGTGTGCAGGAAATGATGCGTTCACAGGGTATCAAAGGCCCCTCGTACAAGATCATCTTCGGATCTACGAAGGAGAGCATGATCTTGAAGCAAGAAGCATTCAAGGGCCCTATGGAGTTGTCACATGATATATTCCCTAAAATCCAGCCTCAGTTCTATCATTGGATGAAGCTCTATGGAAAGAACTTCATAACATGGACTGGCCCTCAGCCTCATGTGGTGATAACTGAACCAGAAATAGCTAAAGAAATACTCACAAATAGAGAAGGAATTTTCCTCAAAACAAAAAGTAGAGGTAATGTGAAGAAGCTTCTAGGAGAA…
>evm.model.Chr1.1302	ATGGTTCGTGTAGAGCTCTCATACCTCAACAAGAAGCGCTTCCTCCCCGGCCCCTCCCTCGTCCTCCCCTTCGTCGGAAACGCCATCTCCCTCGTCTCCGATCCCACTAAATTCTGGGACCGCCAATCCTCCTACGCCAAATCCACCGCCCTGGGAATTTCCGGCAACTACATCATCGGCCGATACATTCTCTACGTCTACAGCTCCGACCTCTCTCAGAAGATCTTTGCCAATGTCCGCCCCGACGCCTTCCACCTCGTCGGCCATCCCTTCGGGAAGAAGCTCTTCGGCGAGCACAATCTGATTTACATGTTCGGCCAGGATCACAAGGATCTCCGACGCCAAATCGCCCCCAATTTCACCCCCAAGGCGCTGCAGATTTACACCGACATCCAGCAG…
>evm.model.Chr1.131	ATGCTCCTCCGCTTCGGCTCCGTCCCCGTCCTCATAATCTCTTCCGCCGATTGGGCCCGCGAAGCCATGAGAACTCACGATCTCATCTTCGCGAGCCGCCCCTTAAGCAGGGCGAATAGTAAGCTTCTCTACGATGGAAGAGACGTACTTTTCGCGCCTTATGGAGAAAAATGGCGAGGGGCGAAGACGGCATTCTTGCTGCAGCTTCTAAGCACCAAAAGGGTTCGTTCCTTTCGATCCATTCGGGAAGAAGAGACCGCCCTCTTGGTGAAGAAGGTTCTAGAATGTTCGGGCCCGGTGAATCTTAGCAACATGTTTTCGGAGTTGAGTTATGATGGAATATGTAGGTCGGCCTTTGGTAAGAAATACAGCATGTCGGAAAAAGGGAAGAAGTTTCCC…
>evm.model.Chr1.132	ATGATATTGTCCGCTTTGGGCCAAGCCCGCACGGTTTTGCTTTTTGGGCTCCTACCCAAAAGGACCACATTATGTCCTCCCCAAGGACCATATTATGTCCTCCCCTCCAACTCAGACCACCGGATTGTTGAGGGTTACATCGAGGGGTATCATGATCCTCCCACGTCACAGACGCAGTCCACTATACCGGTGGGCCCAGTCGAACCATCGGCTCTGATACCACTTGTTAGGGACCGCCAGACGGAGCCACCGGACCACATTAGGAGGGACCTAGTTTCTTGGGACAAACCGGAAAAGTTCAAGCCCGAGAGGTTCTTAAATTCTTCGTTAGAATTTAAGGGCTCGAATTTCGAGTTCATCCCGTTCGGGGCAGGGCGAAGGGTCTGCCCCGGAATCACC…
>evm.model.Chr1.134	ATGGAGGAAAAAACTGAATTCAGTCCCATTCTTCTTCTCTCTCTCATCATCTTTTTATGGTTCATCATCCGAATCTTCTTCGAACCTTCCGTCAAAACGAAACGTCCCCCTTCACCGTACAAACTTCCGATCATCGGAAACCTCCATCAACTGGGCTCACTTCCACACCAAGATCTCTACACCTTAGCCAAAACCCACGGCCCTCTCATGCTCCTTCACTTCGGCAGCGTCCCTGTTCTCGTCGTCTCGTCACCCGATTCAGCCCGAGAAATCATGAGAACTCACGATATAATCTTTGCAAATAGGCCAGCCTTGAAGGCCTTCAAGAAGCTGCTCTACGGCTGTAAGGACGTTTCGGCTTCGCCTTACGGCGAGTACTGGAGGCAGATGAAGAGCATC…
>evm.model.Chr1.135	ATGAAAACAATGGTGGAATTCCAGTTTAATTCCATTACTCTCTCAGCTCTTCTCTCCCCCATCTTGCTATGGTATCTTTACCTAATCTTCCTCAAACCTCGTACCAAAGCAAACCTTCCACCTTCACCGCCGAAGCTTCCGATCATCGGAAACCTCCACCAGCTGGGCCCACTAGCTCACAACGATCTCTACTCCTTATCCAAAACCCACGGCCCTCTCATGCTCCTCCACTTCGGCAGCGTCCCCGTCCTCGTCGTCTCGTCGGCCGATACGGCACGAGAGATCACGAAAACGCACGACATCATCTTCGCCAACCGGCCCCAGTTCAAGGCCATGAAGAAGCTGGTCTACGGCTGCAAAGACGTGTCGCTTTCGCCTTACGGCGAGTACTGGAGGCAG…
>evm.model.Chr1.136	ATGAAGACTCACGACCTCGTGATCGCAAACAGGCCCATCATGTTCAAAGAGGCTGTGAAACTGCTGTACGGATGCAAGGACATCGGGTCCATCCCTTACGGCGAGTACTGGAGGCGGATGAAGAGCATCTTTGTTGTTCAGATGCTGAGTAGCAAAAGGGTTCAATCTTTCCGTACTATCAGGGAAGAGGAAGTTGCCCTTTTAGTGAAAGAGGTTGAAGAGTGTTGTGGGCGGCCATTGAATTTGAGTGAAATGTTTGTCAAGGTGAATTTTGATGAGGTCTTTCGATCGACTTTCGGAGTCACGTTTAGTGAATCCGAGAATGGAAAGAAATTCTTAAGAGTGATGAAAGATTTCATGGAGCTGTTAGGGGTTATTAATATTGGTGATTTTGTTCCC…
>evm.model.Chr1.1379	ATGGAGATCCTCACGCTAGCCATTTCCATCATCCTCATCTTCCTCACATTCCTCTTCCTCCGCCGCCGCTCCGGCGGCGCCGGCCGCCTTCCACCCGGCAGCTTCGGCTGGCCGGTCCTCGGCGAGAGCGTCGAGTTCCTCTTCGGCACGCCGGAAAAGTTCGTCGGCGACCGGATGTCGAAATACTCGCCGGACATCTTCAAGACCAAGATCCTCGGCGAGAAGACCGCCGTCATCTGCGGCCCCAACGGCCACAAATTCATCTTCTCCAACGAGCAGAAGTACTTCACCGTCTTCCGCCCCCACCCCATGCAGCACCTCTTCCGCTCCTACAAACCAAAAAACTCCCCGCCACCACAGCCGGCGGCGGCGCCGCCTCCTCCCAAATCCACCGACGAG…
>evm.model.Chr1.138	ATGTTCAGAATCTTCTTTCTCAAACCTTCAACAAAGAAAAGACTTCCACCATCTCCACCGAAACTGCCTATAATAGGAAACCTACACCAGCTCAGCCCATCCCCACATCACGATCTCCGCTCCTTGGCCCGGAAACACGGCCCGATCATGCTCCTCCACTTTGGCAGCGTCCCGGTCCTCATCGTCTCCTCGGCCGAGCTAGCTCGAGAAGTCATGAAGACTCACGACCTCGTGATCTCGAACAGGCCCGTGTTCAAAGCCGGGGTGAAACTTCTGTACGGCTGCAAGGACATCGGATTAGCCCCTTATGGCGAGTACTGGAGGCGGATGAAGAGCATCTTTGTTGTTCAGATGCTGAGTAGCACAAGGGTCCAGTCTTTCCGTACTATCAGAAAAGAA…
>evm.model.Chr1.139	ATGGTATCTTTACATAATCTTCCTCAAACCTCGTACCAAAGCAAACCTTCCACCTTCACCGTCGAAGCTTCCGATCAGCTGGGCCCACTAGCTCACAACGATCTCCACTCCTTATCCAAAACCCACGGCCCTCTTATGCTCCTTCACTTCGGTAGCATCCCCGTCCTCGTCGTCTTGTCGGCCAAGATGGCACGAGAAATCCCGAGAACTCACGATACCATCGTCGCCAGCCGGCCCCAGTTCAAGGCCTTCAAGAAGCTCCTCTACGGGTGTATGAACGTTGCCATGTCGCCTTACGGCGAATACTGGAGGCAGCTGAAGAGCGTCGCCGTTCTTCAGCTGCTCAGTAACAGGAGGGTCAATTCCTTCCGCGTGATCAGGGAGGAAGAAACGGCCCTC…
>evm.model.Chr1.141	ATGGAGGTATTCCATTTCCAACTCAATCCCATTTTTCTCTCAGCTCTTCTCTCTCCCATCTTCGTATGGTATCTGTACCGAATCTTCCTCAAACCTCGTACCAAAGCAAACCTTCCACCTTCACCACCGAAGCTTCCGATCATCGGAAACCTCCACCAACTGGGCCCACTAGCTCACAACGATCTCCATTCCTTAGCCAAAATCCACGGTCCTCTCATGCTCCTTCACTTCGGCAGTGTCCCCGTCCTCGTCGTCTCGTCGGCCGAGATGGCACGAGAAGTCACGAGAACTCACGATATCATCTTCGCCAACAGGCCCCACTTCAAGGCCTTCAAGAAGCTCCTCTACGAGTGTAGGGACGTTTCCATGTCGCCTTACGGCGAGTACTGGAGACAGCTG…
>evm.model.Chr1.143	ATGGAAGAATTCCAAATCCATCCCTTCCTTCTTCCATCTCTCATCTCCTTAATCCTCCTATGGTGCATCTCCAAATACCTCTCCAAGCCTACCAAACACAAGAACCCGCCGCCGTCGCCGCTGACACTGCCGGTGCTCGGAAACCTCCACCAGCTCAGCCTCCTCCCCCACCGCGACTTCCTAAACCTATCCAAAAAACACGGCCCTTTCATGCTGCTCCACTTCGGGCGGGTCCCGGTCCTCGTCGTCTCCTCCGCCGACGCCGCACGCGAAATAATGAAGAACCACGACCTCTCCTTCGCCGACAGGCCTCTGTACAAAGCTCACAAGAAGATCCTCTACAATGGCAGGGACCTCGTCTTCGCCCCCTACGGCGAGTACTGGCGGCAGGCGAAGGGC…
>evm.model.Chr1.145	ATGACAAAATTGCAAAATGAAGTGAGAGGTGTAGTAAAACACAAACATGACATAAGAGACGAAGACCTTGACAAAATGCATTATATGAAAGCCGTGATCAAGGAAACTCTCCGGTATCACCCGCCGGTCGCGTTATTAGTGCCTAGAGAAGTACGCGATGATGTCAACATTCAAGGCTACGACGTATCAAAAGGAACGATCGTGATGGCTAACGTTTGGGCCATCGGGAGAGACCCCGCGTGTTGGAACGAACCGGAAAAGTTTAAGCCGGAGAGATTTTTGAACTGTTCAGCAGCCTCCGAGGGGTCGAGTTTCGGGTGGATCCCGTTCGGAGGCGGGAGAAGGGGCTGTCCGGGGTTGACATACATGGCTACGATCGAGCTGTCGTTAGCAAATATT…
>evm.model.Chr1.146	ATGTTGTGTAAAACCGACAGAATCAAGAATTTCCCACCATCACCTCCAAAGCTTCCAATACTTGGAAATCTCCATCAACTCGGCGCGCTGCCTCACCGGAATCTCCGATCCTTGGCGGGGAAACACGGGCCGTTGATGCTTCTTCACTTCGGTAGAGCTCCGGTGCTGATCGTCTCATCAGCTGATGCAGCTTCCGAAGTCTTGAAAACTCACGATATCAGCTTTGCCAGCCGGCCTCAATTCAAGGTTTTCAAGAAACTCGTTTACGATGCCAAGAACATCACGTTCTCGCCTTATGGCGAATCGTGGAGGCAACTGAAGAGCATATTTGTTCTTCAGCTGCTTAGCACCAAAAGGGTCAGATCATTCCGTTCGACTAGGGAAGAGGAAATGACCCTT…
>evm.model.Chr1.148	ATGAATGCAACTGAATTACCTCTCTTCATATTTTCAATTTTCTTATCACTATTCCTATTATTGTTCATCAACAAATGGTTCTACAAACCCAATGATGCAAGCAAAAATCCACCACCATCACCGCCAAAGCTACCGATACTCGGAAACATCCATCAACTCGGCTCCTTGCCTCACCGGAATCTCGCTTCATTAGCCCGAAAATACGGGCCGTTGATGCTTCTTCACTTTGGCAACGTTCCGGTGCTGGTTGTTTCCTCCGCGGATTCGGCTTCCGAAATCTTGAAAACTCACGACGTCACTTTTGCTGACCGGCCCGAATTCAAGGTTTTCAAGAAACTCATGTATGGTGGTAAGAACATCACGTTCTCGCCTTATGGGGAATATTGGAGGAAGATGAAG…
>evm.model.Chr1.1481	ATGGCCAAGCTCGAATTCTTGCTCTACTTCTCCCTATTCTTGCTACTGCTGCTCAAACTGATTAGAAGATCGTCTCGAGAGAAGATGATCCCCCCTCGTCTCCCTCCGGGGCCGTCGAAGCTGCCATTGATAGGGAACATGCACCTTCTGATCTGTTCGCTGCCCCACATTGCTCTCCGAGATCTGTCCACCAAGCACGGGCCGCTCATGCACCTGAAACTCGGCCAGGTCTCCACCATCGTCGTTTCCTCGTCGGATGTCGCTAGGCATGTCATGAAAACGCACGACGCCGCCTTTGCCTCCCGCCCCCGGCTGCTGGCGGTCGAAATCATGTCCTACAACTGCACCGACATCGCGTTCGCACCCTACGGTGACTACTGGAGGCAGCTCCGCAAGATC…
>evm.model.Chr1.1555	ATGGACACTGTGTTAAATATTCAAGCTCTGCCACCCGCCGTCGCCGCCGGTGGAATCGCTCTCTTTTTCATCAAAGAATATGTCGCCAATCAACAACGCAGCAACAAATCAACCTCCTCCTCCCCTCCTCCTCCACCAGAAGTACCAGGGTTACCAGTAATTGGGAATTTGTTGCAACTAAAAGAGAAGAAGCCCCACAAAACATTCACCAAATGGGCTGAAAAATATGGCCCAATTTATTCTATAAAGGCTGGCTCCACCTCCATGGTTGTTCTCAACTCCAAAGATGTTGCCAAAGAGGCAATGGTGACTAAGTACTCATCTATCTCAACTCGGAAGATGACAAACGCTTTGAAGATTCTGAGTTGGGACAAAGGCATTGTTGCACTGAGCGATTAC…
>evm.model.Chr1.1556	ATGGATATGCTGCAAAGTCTTGAAGCTCTCCCTCCTGCTATCGCTGTTGGCGGAATCACTTTGTTTTTCATTAGAGAATACGTACTCAAGGATCATCCGAAGAAGAAATCGGCCGCCTTCCTTCCTCCTCCTCCTCCTCCTCCTCCTCCTCGGGTACCAGGGTTACCTGTAATTGGGAATTTGTTGCAATTAAAAGAGAAGAAGCCCCACAAAACATTCACCAAATGGGCTGAAAAATATGGCCCAATTTACTCAATAAAGGCTGGCTCCACCTCCATGGTTGTCCTCAATTCTAAAGATGTTGCCAAAGAGGCAATGGTGACGAAGTTCTCGTCCATCTCAACTCGAAAGCTTTCGAATGCTTTGAAGATTCTGACCTGCGATAAAAGCCTCGTTTCG…
>evm.model.Chr1.1614	ATGGCGGTGTGGGGATTGTTGGGGGTGGGGTGTTTTTTTGTGGGATTGTTGATTGTGAAGTGGGTATTGAGGAATGTGAATGGATGGTATTATGAGAGGAATTTGGGAGAGAGAAAATTTGGACTTACTGGAATGTACAAAGTCCACATGTTTGGTAATCCTAGTATCATTGTGACCACAGCAGAAGCATGTCGAAAAGTGTTAACTGACGACGAGGCCTTCAAGCCCGGTTGGCCGTCTTCCACGATGAATCTCATTGGGAAGAATTCGTTCGTTGGCATTTCTGATGAAGAACATAGGTGGCTGCGTAAGTTAACCTCAGCACCGGTGAATGGACACGAGGTTCTGTCCTTGTACATGAAATATATTGAAGAGAATGTCGTGGTTGCTTTAGAAAAG…
>evm.model.Chr1.1655	ATGGATCTTTTCAAAATCCTTCTTTCCCTCGCCTTCGTAGCCCTATGCGTCCTCTACTCATGGCGGCGCCGGAGCGGAGGCGAGTCCCCGCCGGGTCCGCCTCCCCTTCCGATCGTCGGGAACATCTTCCAGCTCGGCATGAACCCCCACATCTCCCTCGCCGAGCTCGCCAAGACCTACGGCCCCCTCATGTCCCTCAAGCTGGGGACGCAGACCGCCGTCGTCATCTCGTCTCCAGAGATGGCGACGGAGGTGCTCGTGAAGCATGGCTCCGCCTTCTCCAACCGGTCCAACCCGGTTGCCCTGTCGGTCCACGGGCACGAAGAGGTGTCGATGCCCATGGTCCCGGCCACGACCGCCCAATGGAAGAAGCTAAGAAAGATAGCAAAGGAGAAGCTC…
>evm.model.Chr1.1738	ATGGCGGCGATGGATTTCTTCCTCCGACCGGAATCCATGGCTCTAACCATGTTCGTCGTCGTCGCCTTCTCCATCATGATCGCCCGAAAACTCGATAAGAGACGACGTTATCATCTGGTAGCAGGCACCATATTCAACCAGCTCCTCAACTTCCCCAGATTGCACGATTACATGACTGATCTTGCTTCCCGGTACAAGACTTACAGACTGATCACGCCTTTTCGAAGCGAGATTTACACGTCGGACCCGGTCAACGTCGAGTATATACTCAAAACCAACTTCCCTAACTACGCCAAGGGATGGCACAATCACAGCATTCTAAAGGATTTATTGGGAGATGGGATTTTCACGGTCGATGGCGAGAAATGGAGGGAGCAGAGAAAAGTTTCGAGCCATGAA…
>evm.model.Chr1.1875	ATGATCAAAACTCACGTCGACAACCTCTGGCTCTTCGCCCTCGCCTCCAAATGCAAATCAATCACCCCTTCAAACGCCATAATCTTCGCATTCATCTTCCTCCTTTCATGGCTAGTCCTCAACGCCATCTTCTGGGCCCAACCCGGCGGCTCGGCTTGGGGCCGCCTGAGGTGGACGAAGCTGTTCTCTTCGTTCCGTTCACGTCCCATTCCGGGGCCCAGAGGGCTCCCGGTTCTGGGCAGCATGAGCCTCATGACCGGCTTGGCTCACCGCAGGCTGGCTTCCGCAGCCGCAGCTTCCGGTGCCAAACGCCTCATGGCTTTCAGCCTCGGCGAAACACGTGCGATCGTCACGTGCGACCCCGACGTGGCTCGAGATATCTTGAACGGTTCGTCGTTC…
>evm.model.Chr11.92	ATGCCTTATGTTGTTGTCCCTCTTCTCCTTCTCCCTCTCTCACTCTATCTCATGATGTTTTTCTTCCTCCGAAAGGATCTCAAAAACCTTCCTCCGGGCTCCGATGGCTGGCCGGTTCTCGGAGAAAACGTCGATCTCGCTGTTTTAGGGTTCCCGGAATTTATCAGGCGGAAAATGGAAAGATACTCTCATCAAGTGTTCCGAACCTCATTGTTGTTTGAAAAGATGGTGGTATTATGCGGTGCACAAGGTAACAAGTTGATTTTCAACAACGATGGCAAACTCATCACCCCATGGATTCCCCTTTCACTGCAGAAGGTGGTTTTGCCAGACTTTGGTGATAGTGGGCTCAAAGAGTCTGTCTCCATTTTCCGCAGCTTCCATCAATACACCCTCACA…
>evm.model.Chr1.1990	ATGGACGACCTCACCTCCATAGCCTTAGCCTTCCTCTTCCTCTCCCTCACCATTCTACTAACCAAAAAACTCACAACAAAAAAACCCCACCCCCTCCCCCCGGGGCCCACGGGCCTACCCGTCTTCGGCAGCATGGGCATGGTCGGCCAGCTCCACCACCGCGGCCTGGCGGCGCTCGCCAAGACCTACGGCGGCCTCTTCCACATCAAGGTCGGTAAGGTCCACATGGTCGCGGTCTCCACGGCGGAGGCCGCCCGCGAGGTCCTCCAAGCCCAGGACCACGTCTTCTCCAACCGCCCCGCCACGGTCGCCATCAGCTACCTCACCTACGACCGCGCCGACATGGCCTTCGCCCACTACGGCCCCTTCTGGCGCCAGATGCGGAAGATCTGCGTCACC…
>evm.model.Chr12.1566	ATGAACTCTACCAATTCCTCTCGGGGCGTCCCGACTCGTTCCGGTGATCAGGTAGCGGCTGCCGGTTACCTCTCGCTCTTCTCTGAGATCCAGAAGATGGAGATCCTTGTGGCGGTGGCGGTCTTCGTGTTGATCCGTTGTTTGAGGGGGAAGAGGAAGCATGGCCTGACGAACTGGCCGTTCGTCGGGATGCTTCCGTCGCTTGTCTCGGGGCTCCGTGGGAACATGTATGAGTGGATATCTGATGTTCTGGAGGGGCAAAATGGTACTTTTACGTTCCGAGGGCCGTGGTTCACGAATTTGAACTGCGTGGTGACCGCGGATCCTCGGAACTTGGAGTACCTTTTGAAGACGAAGTTCGGGAACTTTCCGAAGGGCGGGTACTTCCGCGGCACGCTG…
>evm.model.Chr12.1703	ATGGAGTTGATCATATTCGCAGTCGCAATTTCCTTTCTCTCTCTAGCATTAGTATATCTCTGGAGAATCTCGAATTGGTTGTGGTTCAAGCCTAAATACTTGGAGAAACGCCTCCGACAGCAGGGCTTCGACGGAAATCCTTACAAGTTTTTCTACGGAGATTTCAAGGAATCAAGCGCGTTGAGGAAGGAAGCAAGGTCCAAGCCCATGATTTTCTCCAACGAAATCGTGCCTAGAGTCGTCCCCAGCTTCCACAAAGCCCTAGCGAAATACGGGGAGAAATGCTTCGTGTGGATTGGGCCAAAACCTGCGATACCAATCATGGATCCAGAAATTATAAGAGAGATTATGTCGAAAAATGATGTGTTTCTGAAGCCTTCTGGTAGTGCTTTTACCAGG…
>evm.model.Chr12.1763	ATGGAGCTCTTGTTCATGGCGGTCTCTTTCTTCTTCATCGCCTTCTTCCTCTTCATCTTCCTTTCAAAATGGAACGAAATCACCCTCCAAACAAAGGGCTTGCCCCCTGGAACTATGGGCTGGCCCTTTTTCGGTGAGACTAATGAGTTCCTCAAGCTTGGTCCAGACTTCATGAAAAGGCAAAGATCAAGGTATGGAACAATTTTCAAGTCACATATATTAGGGAGTCCCACTATAATATCAATGGATCCAGAGCTGAATAAATTCATACTATTGAATGAAGCAAAGGGAATTGTTCCTGGCTATCCAAAATCCATGCTTGACATACTAGGAACAGCTAACATAGCTGCTGTTCATGGATCCAAACATAGATTCCTCCGAAAGAACTTGCTGTCGTTA…
>evm.model.Chr12.1774	ATGACGACTCTTGCAAGAATAACAATCCTCCTTGCTGCATTTCTGCTCGTCTATGCCTTGATAACTCTAGTTCGATTCGTTAAAAAGGTATGGTTGGATCAAATACACGTACGTTACCTTATGTCGTCTCAAGGGATCAAAGGCCCTCCTTCGGAGTTCCTGCACGGAAACACGAAGGAGATTGCAAATATGAGAAGGGAGACGATGGCACGTGCAATGGAAGATGTTTCACACAATATATACCCAAGAATTCTGCCTAATGTGCACTCATGGACACAACAATATGGTGCAAACTACCTAAACTGGTATGGCCTTCAAGCACAGCTAGTCGTAACCGAGGCAGAACTAGTTAAGGAGATACTAAACAACAAAGATGGAAACTACCCGAAAATCGACCTT…
>evm.model.Chr12.1775	ATGTCTGATTTTAAAGTACTCATACTAATTCTTTCAACTGTTTTCTGCTTCTTCTTCCTCAGATTCTTGCAGAAAGTATGGCGGGTGCCGTCTCGACTCCAGGCTAGGATGAGATCACAAGGGATCAGAGGTCCATCATACAAATTCCCACATGGAAACACCAAAGAAATCACTAACATGAGAAGCCAATTCATGGACAAACCAATCATGGATGTTTCTCATGATATATTCCCAAGAATTCAGCCTCATGTCTATGCATGGACCAAGGCTTATGGGAAGAATTTCATCTGCTGGCATGGTTCACAGTGCCAGTTGTTTGTGACTGAGCCAGAGCTGGTGAAGGAGATCATGATGAACAGAGACGGAGCTTTCCCGAAAATGGAAATCGAGGGCTATGCA…
>evm.model.Chr12.1776	ATGATTCCCCTCTTAGCTATGTTTGTGACCCTTATTGTGTTGATAATTCCTTCAATAATTCTCTACAAATTATGGTGGATTCCTCACAAGATTCAAGCTTTAATGGAGTCACAAGGAATCAGAGGCCCCTCTTACAAATTCCTCCATGGAAACACCAAAGAAATAATTAAGATAAAGCAACAAACTAGTGATGCAGCCATGGAAGTATCTGATCATGATATCTTTCCAAGAATTCAGCCTCACTTGTATTCTTGGATTAATTTATATGGCGCCACGTGGAGTGAGGAAGGTGGGGGCGGTGCTGCTTTGGAAGGTGAGCATGGCGATTTCGCCGGAAGAGGAGCGGGTGAAGTGGGCGGCAGTGGAGAAATCATTGCGGCGATCAGAGAAGAGAAGAGC…
>evm.model.Chr12.1777	ATGATTCCCCTCTTAGCTATGTGTGTGACCCTTATTGTGTTGATAATTCCTTCAATAATTCTCTACAAATTATGGTGGGTTCCTCACAAGATTCAAGCTTTAATGGAGTCTCAAGGAATCAGAGGCCCCTCTTACAAATTCCTCCATGGAAACACCAAAGAAATAATCAAGATAAAGCAGCACACCAGTGATGAAACCATGGATTTATCTCATGATATCTTTCCAAGAATTCAGCCTCACTTGTATTCTTGGATTAACTTATATGGAAGCAATTTTCTTCAGTGGATTGGGACTCAGCCTGAAGTAGTTGTGACTGAGCCTGAGTTGATTAAGGAAATCCTCAGCAATAAAGAAGGCACTTTTCCTAAAATTAAAGTGAAAGGCTACACGAAGAAATTG…
>evm.model.Chr12.1778	ATGATTCCCCTCTTAGCTATGTGTGTGACCCTTATTGTGTTGATAATTCCTTCAATAATTCTCTACAAATTATGGTGGATTCCTCACAACATTCAAGATTTAATGAAGTCCCAAGGAATCAGAGGCCCCGCTTACAAATTCCTCCATGGAAACACCAAAGAAATAATCAAGATGAAGCAACAAACTAGTGATGCAGCCATGGAAGTATCTGATCATGATATCTTTCCAAGAATTCAGCCTCACTTGTATTCTTGGATTAATTTATATGGAAGCAATTTTATTCAGTGGATTGGGACTCAGCCTGAAGTAGTTGTAACTGAGCCTGAGTTGATCAAAGAAATCCTCAGCAATAAAGAAGGCAATTTTCCTAAAACTACCGTCGAAGGTTACTTGAAGAAA…
>evm.model.Chr12.203	ATGGCGGAGCTAATGAGGAACCCTAAAGTGATGGACAAGGCCCAAGCCGAAGTAAGACAAGTCTTGAGAGGAAGAAGCAACACCTCTAGTTTAGGAGAAGACGACCTTCGAATGCTCAAGTATCTCAAAATGGTGATCAAAGAAGCTCTGAGGCTACACCCGCCGTTCCCATTGCTTCCCCGGGCTTCGAGGGAGGAGTGCGAGATCAACGGGTATACAATTCCAGCCAACACCAAGGTGATGGTGAACACTTGGGCCATGCACAGGGATGGAAGGTTCTGGAAAGATCCGGAAACCTTCAACCCAGAGAGGTTCGACCAGGACCAGAACCAGAAGAAGACTGTGGATTTCGTCGGTGGAGATTTCGAGTATCTTCCTTTTGGAAGTGGAAGGAGAATG…
>evm.model.Chr12.204	ATGGACATGTTCGAAGCTGGAACTGAAACCTCATCATCAACCATAGATTGGGCGATGGTAGAACTAATGAGGAACCCTAAGGCCATGGCAAAGGTCCAAGCCGAGATCAGACAAGCCGGAACTCTCGAAGACGAAAACGTTTCTAGGATGAAATACCTAAAACTAGTTATCAAAGAGACTCTGAGGCTACACCCTCCGATTCCGATGCTACCTAGAGCTTCAAGAGAGGCGCGTGCAATCCAAGGGTACACAATACCTGCAGGTGTGAAGGTGATGGTGAACATCTGGGCGATGCAAAAGGATCCGAAGTTCTGGAAAGATCCAGAAAGGTTCGAGCCCGAGAGGTTCGAGAATGAGGACGTGGATTTTACGGGTGGCGATTTCGAGTATCTTCCATTT…
>evm.model.Chr12.333	ATGGGCTGGCCCTTCGTCGGCGAAACCTTCCACCTCTACTCCCGAGACCCCAACTCCTTCTTCGCCTCCAAACTCAAAAAGTACGGCCCGATATTCAAGACGCACGTGCTGGGGTGCCCGTGCGTGATGATCGCGAGCCCCGAGGCAGCGCGGCTCGTCCTCGTCTCGAAATCCCACCTCTTCAAGCCCACATTCCCCTCCAGCAAGGAGAGGATGCTTGGGAAGGAGGCCATCTTCTTCCACCAAGGCGAATACCACGCCAAGCTACGAAAGCTCGTCCTCCGCTCCTTCACCCCCGATTCCATCAAGGACATCGTGTCCAACATCGAAACCGTAGCGCTCGCCTCCTTCAACTCCTGGGTACAAGTACCCCTCCTCACCGCCTTCCAAGAAATGAAA…
>evm.model.Chr1.2406	ATGGCTCTCGAATTACTACTCTCCCTCCCATGGCTGCTGCAGCTCGCCCTCGCCTTCGCCCTCTTCATTTTCTCCGCCGCCGTCTTCGCCTCGAGGCTGAAGCCGTCGTGCGGCTGCGAGACTTGCCAGACTTTTCTTACCTCGAGGTGGACACTAAAGTACAACAATCTATGCGACTGGTACTCCCACCTTCTTGCCAAGTCTCCGACGGGGACGATCCATGTTCATGTCCTCGGAAATGTAATAACGGCCAACCCTGAAAACGTGGAGCACGTGCTCAAAACGAGGTTCGATAACTATCCGAAGGGGAGGCAGTTCTCCGCTATATTGGGCGACCTCCTCGGCCGGGGGATTTTCAACGTCGACGGCGACGCGTGGCGGTTCCAGCGGAAGATGGCG…
>evm.model.Chr12.546	ATGGAGTATTGGACTTGGCCCACAACATTAGTAGCAGCGGCGGCGATCACATTCCTCCTCCATCAATGGCGGAAGAACAAGAAGCTCCCTCCGGGCCCACTTGGGCTTCCGATCATCGGCCATTTCCACCTCCTAAGCAAGAATCCCCACCGTGATCTCCACCGTCTGGCCCAAAAGCACGGCCCGATCATGTATACCCGCTTCGGCTCCGTCGAGACCATCGTCGTCTCCTCCCCCGCCGCCGCCGAGCTCATCCTCAAGACCCACGACCTCATTTTCGCCGACCGGTCCCACCACGAGGCCGCTTACTACTTCAGCTACGAGCAACGGGACATCACCTTCGCCCGCTACAGCCCCTACTGGCGGAACATGCGGAAGCTCTGCACCCTTGAGCTCCTC…
>evm.model.Chr12.660	ATGGATACATCAACGGCTGTGATTATTCTTGCTTTGGTGGCGGCTTACTTTGTATGGTTCAGATCGATTACTAGTTCTTTGAAGGGGCCCAAGGGCCCCAAGATGTGGCCGGTTCTGGGTAGTCTACCGGGACTGATCCAGAACAACGGCCGTATCCACGAGTGGATTGCCGACAACCTCCGAGCCTGCGGCGGAACCTACCAGACCTGCATTTTCGCGATCCCATTCCTGGCTCGGAGGCAGGGGCTCGTGACGGTCACATGCGACCCGAAGAATTTAGAGCACATTTTGAAGGTTAGGTTCGACAATTACCCCAAGGGCCCCACCTGGCAGGCCGTGTTCCACGACCTGCTAGGCGAGGGGATATTCAACTCCGATGGCGACACGTGGCTGTTCCAG…
>evm.model.Chr12.859	ATGATGGCAATGGTGGTGATCATCCTCACAAACTGGATATACAGTTGGAGAAATCCAAAGTGCAGAGGAACCCTCCCACCGGGGTCCATGGGGTGGCCCCTCCTCGGAGAAACACTTCAGTTCTTCGCCCCCAACGCCACCTCCGACATCCCTCCCTTTGTGAAAAAGAGGATGGACAGGTATGGGCCTATTTTCAAGACTAGCTTGGTGGGGCGACCTGTGATCGTATCGACGGACGCAGATCTAAATTACTTAATATTCCAGAAAGAGGGGAAGCTATTCGAAAGCTGGTATCCAGACACATTCACTCAAATATTTGGACGCCAAAATGTGGGTTCACTGCATGGCTTCATGTATAAGTATCTCAAGAACATGGTGCTCAATTTATTTGGCCCCGAG…
>evm.model.Chr12.862	ATGTTTCCTATATTTTTATTCCTGATTGGTGTGGTGGTGATCTTGGTTACAAACTGGCTCCACGGGTGGTGGAATCCCAAGTGCAACGGCACACTCCCACCCGGTTCTATGGGTTGGCCGCTTCTCGGGGAGACTCTCGACTTCATGGCTCCGACCACCAACTCCTGCATTCCTCTTTTCATAGATAAAAGGATGCAAAAATACGGTCCAATTTTTAAAACAAATTTGGTGGGAAAGCCAATAATCGTGTCAACTGATGCGAATTTGAACTACATGATATTTCAAAAAGAGGGAGTCTTTTCAAAGCTGGTATATATAAGAAATACATTTCTCTTACCATAA
>evm.model.Chr12.863	ATGCTTGTAGAAGTTGAAGATTCCTCCAATCGGTACTTGAAAGTGTGGTCATACCAGAAAAATGTCGATGCTAAGGAAACAATCACACAGATGATATTTGATTTCACTAGCAAAAAACTAATTAGTTACGATTCAGAATCATCCTCTGAGAATCTGAGGGGATATTTTGTAGCTTTCATGAAAGGATTAGTCGCCTTTCCATTGAATATTCCTGGATCAGCTTACCATCAATGCTTACAAGGAAGAAAAAAGGCGATGAAGATGCTGAAGAACATGCTTCAAGAACGACAAGCAAAGCCGCGAAAAATGCAGGCCGATTTCTTTGATTACGTATTAGAAGAGCTTCAACGAAAGAATACGATGCTCAGTGAGCCCATTGCTCTTGATTTAATGTTTGTG…
>evm.model.Chr13.1416	ATGGAGAAGAAGGTGATTGCTCTCCTCCAAGCTCTAGACGCTAAACTCTTAGCAATCCTCTTCATAATCCCTCTACTTTTCTTGTTCCTTCTCTCAAGATTTCGACGCAAACGCTATCCGCCGGGCCCGAAAGGCTGGCCCGTGATAGGAAACATGGGCCTGATGGGCCAACTGACCCACCGCGGCCTAGCCGAGCTGGCCAAGAAATACGGCGGCGTTTTGCACCTCCGAATGGGCCTCCTCCACATGGTCGCCATCTCCAGCCCGGACGCGGCCCGACAAGTACTCCAAGCTCACGACCACGTCTTCTCGAACCGGCCCGCGAACCTCGCCATCAGCTACCTAACCTACGACAGGGCCGACATGGCGTTCGCCAACTACGGGCCATTCTGGCGCCAG…
>evm.model.Chr13.1528	ATGATCGAAATGGTACCATTAGGTTATCCCGAAATCTTGTTATCGTTTCTATGTGTATTCTTCATTTGGTGCTACAAAACTGTCGATGGCATCCCATGGAACTGGCCTCTTGTTGGGATGCTTCCCAGCCTCTTCTGCCACATCAGCCGTGTGCACGACCGTTGTGTTGACCTTCTGGGGGCCGTTGGCGGGACCTTCTCGCTCAGAGGGCCCCCGTTTGCCAACATGGACATCATCATCACGGCCGACCCGGCCAACGTCCACTTTGTCATGAGTTCGAAGTTCGCCAACTTCCCCAAGGGCGTCGAGTTCAAGAAGATCTTCGACGTTCTCGGGGACGGGATATTCAACTCCGACTCCGACTTGTGGAGCATCCAGAGGAAGCACGCCAGGTTCCTG…
>evm.model.Chr13.1537	ATGGATTATGCCATTGCTACCAAGGATTCAAGCTGGTGGGTTTTCACCCTCCCAGCTTTTCTCGGCTCCAAAACCCTCCTCGATGAATACGTAATCATCGCAATCCTCTTCTCCTTCGTCTCCGTCGCCCTTTTCTCGTGGGCCTTCTCCCAAGGCGGCACCGCCTGGAAGAACGGCCGCAACAGCTCTGGCGCCGTCGCCATCCGCGGCCCACGTGGCCTCCCCGTCTTCGGCAGCCTCTTCACCCTCAGCCGCGGTCTGGCCCACCGTTCCCTAGCCGCCATGGCTAAAATCCACAACGCCAAGCAGCTCATGGCCTTCAGCCTCGGCTCCACTCCGGTGGTGGTGGCGTCTGACCCCCACACGGCGAAGGAAATCCTCAACTCCCCGGATTTCGCC…
>evm.model.Chr13.1563	ATGGCCATGATTTGGACTCTGCTATCAGTTTTTGCAGCTGTATACATCCTCAAATCATTCCTCGGCCCGAAAAACAAGAAAAGGCTTCCTCCCGGCCCGAGAGGCCTCCCCATACTCGGCCATTTCCACCTTCTAGGGAGGAATCCCCACCACGACCTACGCGACCTAGCCCGAAAACACGGCCCGATCATGGGCATCCGCTTCGGCTTCGTCCCCACAGTCGTCATCACTTCCCCCGCAGCGGCCGCGCTCGTCCTCATGAACCATGACCACGTCTTCGCTAGCCGCCCCCTGAACGAAGCAGCCCGGTTCATCGGCTACGACCAGAAGAACCTCCTGACCGGGCCGTACGGCCCGTACTGGCGCAACACGCGGAAGCTCGTCACCTCGGAGCTGCTG…
>evm.model.Chr13.1564	ATGGAGCTCGCAGCTAGGTTTAACCTAGCTGATTATTTTCCGTACATTGGGGTGCTTGATCTTCAAGGGATCAACCGCAGGTTGAAGCACTTGAGCAAGATTTTCGACGCGATCGTCGAAAAGATTATACTCAATCACGTCGAGAAGGATAAGGAGAAGCATGATGAGGATTTTGTTGATACTATGATGTCTATTCTTAGGTCTGGCAATGCAGGATTCAAGTACGAGAGAGTCCATGTTAAAGCCATTCTTCTGGATATGCTTATAGCAGGAACAGACACTTCAGCAACAGCAGTGGAGTGGACGATGTCGGAGCTCATCAGGTATCCTAGAGTGATGAAGAAGCTACAAAAAGAGCTTGAAACAGTGGTGGGATTTGATCAAACGGTGAACGAGTCC…
>evm.model.Chr13.1568	ATGGTGTGGATATGGACATTTTTCTTAGCAATCATATTCATAAATCTCCTTCTAAATCTCCTCGGCCCGAAAAACAGGAAAAAACTGCCTCCCGGCCCGATAGGGCTTCCATTCTTAGGTCACTTCCACCTTCTAGGCAAGAACCCTCACCGAGACCTACAGCGCCTGGCCCGAAAACACGGCCCGATCATGGGCCTCCGCTTCGGCCCCGTGCCTGCAGTCATCGTCTCGTCCCCGGCAGCCGCCGAGCTCGTCCTCAAGACCCACGACCTCGTCTTCGCAAGCAGGCCTCCCAACAAGGTCGCGCGCGTGATTAGCTACGACAGGGACATGGTTTTCGGGCCGTACGGCCCGCACTGGCGCGACATGCGGAAATTCTACACCTCTGAGCTACTCAAC…
>evm.model.Chr13.1569	ATGGTGTGGATATGGGCGATTTCATTAGCAATCATCTTCGTTTATCTCCTTCTCAAACTCCTCGGCCCGAATAACAGGAAAAGGCCGCCCCCGGGCCCCATAGGCCTTCCCATCTTAGGCCACTTCCACCTCCTTGGCAAGAATCCTCACCGCGATCTCGGCCGCCTGGCCCGAAAGCACGGCCCGATCATGGGCCTCCGCTTTGGCTTCGTCCCCGCTGTTGTCGTCTCGTCTCCAGCCGCTGCTGAGCTCGTCCTCAAGACCCACGACCTCGTGTTCGCCAGCAGGCCTCCCAACGACGCAGCCCGCCTCATAAGCTACGAGCAGAGGAACGTGGTGTTCGGGCCGTACGGCCCGTACTGGCGCAACGTGCGGAAGCTCTGCACCCTGCAGCTGCTG…
>evm.model.Chr13.1576	ATGGCCATTGTAGCTACTTCACTACTCTCACTAATGAGAAAGAATAACAAGAACAACAAGAAACTTCCTCCCGGTCCGAAAGGGATCCCGATCCTCGGACACCTACTCATGCTCGGCAAGAATCCCCACCACGATCTCCAAGCAATTGCCCGAAAACACGGCCCGATCATGCACATGCGGTTCGGCCTCGTCCCCATCATCATCGTCTCGTCCCCCGAGGCAGCCGAGCTCTTCCTAAAGACGCACGACCTCGCCTTCGCGAGCCGGCCTCCTCACCAAGCAGCAAAGTACGTCTCCTGGGACCAACGGAACCTCTCGTTCGGGGCGTACGGCCCCTACTGGCGGAACATGCGCAAGCTATGCACTTTGGAGCTCCTCAGCGCCCTCAGGATCAGCTCC…
>evm.model.Chr13.2027	ATGCTGCAGCTCGGCCACAAACCCCACCAGTCATTCGCCCAACTCTCAAAGAAATGCGGCCTTCTGTCGATCCACCTCGGCAGCTTATACACCATCATCGTCTCCTCCCCAGAAATGGCCAAAGAGATACTACAAAAACACGGCCAGGTCTTCTCCGGCCGGACCATAGCGCAGGCGGTCCATGCTTGCGACCACGACAAAATCTCGATGGGGTTTCTTCCGGTGGGCGGGACATGGCGCGATATGCGGAAGATATGCAAAGAACAGATGTTTTCTCATACTAGTATGGAGGCCAGCCTGGGCCTCCGGCAGCAGAAGCTACAGCAGCTGCTCGACTTCGCTCAGAAATGCTCTGACACGGGTCGAGCAGTTGATATTCGTGAGGCCGCCTTCATCACC…
>evm.model.Chr13.2349	ATGGCCACCCTAACCCTAATACTATCCACCGCCGTACTAGGCTACCTCCTCTACTCCATCCTCAAGCGCCGCCGCAAGGCGGAGCGGTCGCTGCTGCTGCCGCCGGGGCCGAGGCCATGGCCGATAGTCGGGAACCTGCCGCAGCTGGGGCCGAAGCCCCACCAGTCGATGGCGGCGCTGGCGCAGGTGCACGGCCCCCTCCTCCACCTCAAGATGGGGTTCGTGCATGTGGTGGTGGCGGCTTCCGCCGCCGTGGCGGAGCAGTTCCTGAAGGCGCACGACGCCAACTTCTCGAGCCGGCCGACGAACGCCGGCGCGAAGCACGTGGCGTATAACTACCAGGACCTGGTGTTCGCGCCGTACGGGGCGCGGTGGCGGCTGCTGAGGAAGATATGCTCG…
>evm.model.Chr13.2350	ATGCAAATGACCACCGTAGCCCTAATTCTATCCACCGCCGTTTTAGGCTACCTCCTCTACTCCATCCTCGCCCGCCGGCGGAAGGCGTCGAACCTTCCGCCGGGGCCAAGGCCGTGGCCGATTGTCGGGAACCTGCCGCAGCTGGGGCCGATGCCCCACCAGTCGATGGCGGCGCTGGCGCAGGTGCACGGCCCGCTCCTCCACCTGAAGATGGGTTTCGTGCATGTGGTGGTGGCGGCGTCCGCCGCCGTGGCGGAGCAGTTCCTGAAAGCGCACGACGCCAACTTCTCGAGCCGTCCGCCGAACGCCGGAGCGAAGTACGTGGCGTACAACTACCAGGACCTGGTGTTCGCGCCATACGGGGCGCGGTGGCGGCTGCTGAGGAAGATATGCTCGCTC…
>evm.model.Chr13.2455	ATGCAGCTCGAATTCTATAATTATTGGAACTCTAATTGCGAATTCAACCACCGGAAAATGGACGTGGCAGTAGGGTTTTGGGCAGCGGTGGCGGTGGGCGTCGTGTCGTTGCTGTGGTGGTGGAATGATTACTGGTATGCTCTGCCGCTTCGCCTCCGCCGTGGCGGCGGCGGCGCGAAGCTCCCTCCGGGATACATGGGGTTGCCATTTCTCGGTGATATGCCGGCGTTCCTCTGGTACTTCAAGGCCCTCGGCCGCCCCGATGATTACATCAATTCTAAACGTCGCAGGTATGGTGATGGAATAGGACTGTACAGAACGTACCTTTTCGGTTCACCAACTGTAATAGCTTGCACCCCATCCGCAAACAAGTTCGTTTTGCAATCAGAATCGAGCTTC…
>evm.model.Chr1.325	ATGATAGTACTTCTGCTCTCACTCTCTCTCCCCATAATCTTGATCTATTACCTCCTCCACAAAAATAACCACCAAAGTTCATCAAAGCAAAAAAATCTCCCACCCCACCCACCCGGCCTACCGTTGATCGGAAACCTCCACCAACTAGCAAAAGCCCCCGTCCCACACATCTTTCTCTCTCATCTCTCTAAAATCCACGGCCCTCTCTTCCAACTAACCCTAGGCTTCGTCCCCATAATCGTCGTCTCTTCGGTGAAGCTCGCAAAGGAAGTCCTCAAAACGCAGGACTCGGTCTTCTGCAGCCGCCCCAAGCTGGTGGCGCAGCGGAAGCTCTCCTACGACGGCGCCGACATGGCCTTCGCGCCCTACGGCTCCCACTGGAAGGAGATGCGGCGGATC…
>evm.model.Chr13.2668	ATGGTTTCTCTCTCACACTACCTCATCTTGCCACTTTGCACAGCCGCCTTCCTCTTCTTCCTCCGTCAACACCGCCGCCGCCATGCTCGGACATCCGGAGAAACTCCTCCGCCGTCCCCACCGAAGCTCCCGGTGGTCGGGAACCTCCACCAGCTGGGCTCATTCCCCCACAGATCACTCCAGTCACTCTCCCGCCGCTACGGCCCGCTCATGCTGCTCCACTTCGGCCGCGTCCCCGTCGTCGTCGCCTCCTCGGCCGAGGCGGCGCGTGAGATCATGAAAAACCAAGACTCGATCTTTTCCAACAGACCTAAGCAGATCATTCCCGGAAAGCTGTTCTACAACCATAAGGACGTCGCCTTTTCGCCCTACGGCGAGTACTGGCGGCAGGTGCGAAGC…
>evm.model.Chr13.2669	ATGGTTTCTTTCTCTCAGCTCTTAACTGTGTTACTTCTCTCCGCACCTCTCTTCCTCTTCTTCTTCCTCCACAAATGGCGCCGCCACAACGCTCCGACGTCCCGGAAAACTCCCCCGCCGTCTCCACCGAAGCTTCCGGTGGTCGGAAACCTTCACCAACTGGGATTATACCCCCACAGATCGCTCCAGTCACTATCCCACCGCTACGGCCCGGTCATGCTACTGCATTTCGGCAGCGTTCCCACCGTCGTCGTCTCCTCCGCCGAGGCGGCGCGTGAGATAATGAAAAACCAGGATTTAAACTTTTCAAATAGGCCCAGATTGAGCATTGCGGGGAGGCTGCTATATGACTTCAAGGACGTGGCCTTTTCGCCGTATGGCGATTACTGGAGGCAGGTA…
>evm.model.Chr13.2670	ATGTGCGTTCTTCATCTGTTAAGCACTAAAAGGGTTCAGTCTTATCGGCGCGTGAGAGAGGAAGAGACGTCGGCCATGGTTGACAAGATCATGAAGCTTGGATCTTTGTCATCGACGACGACGACGGCGGTGGCGGCTGTGAACTTGAGCGACATATTGATGTCCCTGACGAATGATGTGGTTTGCAGGGTGGCGCTGGGGAAGAAGTATGGTCGATCGAGCGATTTCAAGATAATGCTAGCCGAGTTCCAGGAGTTGATGGTTATTTCACCGTTGTGGGAATACATACCATGGTTGAATTGGACTAGAAGGTTCGACAGCGTGGATGAGAGAATCGAGAGATGTTCTAAAGCTTTCGATGACTTCTGCGAGATCGTGATTCAAGAACACAGAGGTGGA…
>evm.model.Chr13.2672	ATGGTTGACAAGATCATGAAGAAGCTCGGATCTTCGTCGTTGACGGCTGTGAACCTGAGCGATGCGTTGATCACCCTCACGAATGATGTGGTTTGCAGGGCGGCGTTGGGGAAGAAGTACAGCGGTATGGGAGATTTCAAGAAGATGCTATCTGAGTTCGAGGAGTTGATGGGTATTTCACCGGTGTGGGAGTATATTCCATGGCTGAGTTGGACTCTAAGGTTCGACGGCGTTGATGAGAGAATCGAGAGATGTGCTAAAGCCTTTGATGAGTTTCTGGAGATCGTGATCCAAGAACACAGAGCTCCTTCACATGAGAGAGAGAAAGTTGGTGGTTTGGATTTTGTAGATATATTACTGAATTTGCAGAGAGAGAACGAGAAAAGTATTTCCCCTATT…
>evm.model.Chr13.2673	ATGCTCTCCATACGGCGCGAATCCTACGTCTCTGAAGTTGTAGAGCAGCCTCCCCGGAATGCTCAATATGGGTCTGGTTGCGAAGGTCAGGTCTTGGTTCTTCATGATCTCACGCGCCGCCTCGGCGGAGGAGGCGATGACGGTGGGAACGCCGCCGAAGTGCAGCAGCATGAGCGAGCCGTAGCGGCGGGACAGCGGCGCTCCGCCGACCGGAAAAGGCTTCCGCCGTCTCCACCAAAGCTTCCGATCATCGGAAACCTCCACCAGCTCGGCGGATATCCCCACCGCTCCCTCCAGTCCCTGTCCCGGCGCCACGGCGAGCTCATGCTACTCCGCCTCGGCAATGTGGCGGTGGTGGTGGCCTCCTCGGCCGCCGCCGCCCGGGAGATCATGAAGAAC…
>evm.model.Chr13.2674	ATGTTGGCATTCCGGGAGCTTGTACTATTCCCTGTTCTCGCCGTCATACTCTCCGTCCTCATCCGCGGCTGGCGCGCCGCCGCCTGTTCCCTCCCTCGGAAACGGCTTCCGCCGTCTCCAAGCAAGCTCCCGATAATCGGGAACCTCCACCAGCTGGGGAAATTCCCCCACCGCTCCCTCCAGTCCTTCTCCCGCCGCTACGGGCCCCTCATGCTCCTCCACCTCGGCCAGATCCCCGTCCTCGTCGCCTCCTCCGCCGCCGCCGCCCGCGAGATCACCAAGGAGAAGGACCTGATCTTCTCGAACCGGCCGAAGCTGAGCAGCCCCGACCGGCTCATCTACGGCTCCAGGGACGTCGCCTTCTCCCCGCACGGCGAGTACTGGCGGCAGATGCGGAGC…
>evm.model.Chr13.2679	ATGTCGATTTCCCAGAAGCTAAACGCCGGTGAAATCCTCTCACATCCGTTTCTTCTTCTCCTCATCACCTTGTTCTCGGTATGGATTCTCAAGAAATTTGCATTCAAGCAACACCCTTCAAGAAACCTACCTCCATCTCCGCCGAAGCTACCGGTTCTCGGAAACCTCCACCAACTCAGTGAGTTGATTCACCGCTCACTCCATTCGTTAGGTGAGAAGTACGGGCCGATCATGCTCCTTCACTTCGGTAGAAAACCCGTGTTCGTAGTCCAATCGGCCGATGCAGCAGCTCAGATCATCAAGAATCACGACCTCGTCTTCTCCGACAAGCCCTACACGGCGGTGACGAGGCTCCTTCTGTACGATCTAAAGGATGTGATCATCTCTCCTTACGGAGAG…
>evm.model.Chr13.2680	ATGTTGAATTTGGAGCAGCAGCAACAAATTCATGAGTTTCTGTTGCATCCTTTTCTGGTTTTATTAGTTGGCTTGTTTTCAATTTTGTTCCTCAAGAAATGGATGTGCAAGAATTTGAGTGATAAAAGGCTGCCTCCATCACCACCAAGGCTGCCAATCTTGGGAAATCTCCACCAACTGAGCTTGCTATCTCACTGCTCACTCCACTCATTAGGCGTAAAATACGGGCCGTTGATGCTTCTTCACTTCGGCAGCAAGCCTGTGATCGTCGTCCAGTCTGCAGAAGGAGCTAGTCAGGTCATGAAGAAGCATGATCTCATGTTTTGTGATAAGCCTTATACGAGGACGATAAGGAAAGTGTTCTACGACTTGAAGGATATAGCGATCGCTCCTTATGGA…
>evm.model.Chr13.2681	ATGTTGAATTTGGAGCAGCAAAGAATTGATAAGTTTCTGCTTTTGTTTATTGGCTTGTTTTCAATATTAGTATTTCTCAAGAAAGGTCTGTTCAAGAATTCTAGTAGCAAAAGACTGCCTCCATCTCCATCAAGGCTACCAATCTTGGGAAACCTTCACCAACTGAGCTCCCTCCCTCACCGTTCCCTCCGATCTATAGGAGCAAAATATGGGCCGTTGATTCTCCTTCATTTCGGCAGCAAGCCTGTGATCGTCGCCCAATCTGCAGAAGCAGCAAGTGAGTTCATGAAGAAGCATGATCTCATCTTTGCTGATAAGCCCCACACTAGGACTTTAAGGAAGATTTTCTACAACTTGAAAGATATAGCTGCAGCGCCTTACGGAGAATACTGGAGGAAG…
>evm.model.Chr13.2682	ATGATGAGTTTCCATCACCTGCAGATTGATTTCCATCCATTTCTGCTCTTGACCATCACCTTATTCTCACTCTACTTTCTCACAAAATGGCTATGCAAGAAACCAAGCAACAGAAGGCTGCCTCCATCACCACCAAGGCTTCCAATCTTGGGAAACCTTCACCAACTACGCCCGCTGACTCACCGTGCCTTTCAGGCCTTAGGCGCGAAACATGGGCCGTTGATGCTCCTTCGCTTCGGAAGCAAACCTGTGATCATAGTCCAGTCAGCTGAAGCAGCTGCCGAGATCTTGAAAAAGCATGATCTGAACTTTGCTGATAAGCCTCATTCTAGAACAACGAGGCGACTCTTCTACGATTTCAGGGACGTATCATTAGCTCCATACGGCGAGTACTGGAGG…
>evm.model.Chr13.2683	ATGGATGAAATTATCTCACTCACTTCCTCATCCCAAGCCTTCATATCTCTGATTTTGCTAATTTTCATAGCAAAATGGCTCTCAAAATCTGCAAAAGGCGCGAATCCTTCGCCGCCGTCGCCGCGGAAGCTGCCGATTCTCGGCAACCTCCACCAGTTAGGCTCGCTACCTCACCGCAATCTCCACTCCATGGCGAAGAAGCACGGCCCGATCATGCTCCTCCACCTGGGGAGTGCGCCGGCGCTGATCGTCTCGTCGGCGGCCGCCGCGGCGGAAATCATGAAGACTCACGACCTCGACTTCGCCGATCGGCCGGAGTCGAGCGTCGCGCGGCGGCTGCTCTACGATAACAAGGACGTGTCGGTGGCGCCGTACGGAGAGTACTGGCGGCAGCTGAAG…
>evm.model.Chr13.2774	ATGAGAGAAGCAAAAGAGCAAGTAGAATATCAAGATTATGTCATTCCAAAAGGAAGCTTTGTGGTCCCATTTCTTTCAGCAGTCCATTTAGATGAAAATGTCTACGAGGATCCACGTAGTTTTAGTCCATGGAGATGGATGAAACCAGAAAATCAGGAGAAAAGAAACTGGAGGAGCAGTCCATATTTTGCGCCTTTTGGTGGAGGAGCTAGGTTTTGCCCCGGGGCAGATTTGGCGCGGCTACAGATTGCCCTCTTCCTACATTATTTTCTCACCACATTCAGGTACTTTGACCAAACTCTTACACACAAACTGGCAAAATTAAAATTTTATATCTTTGATCTTTAA
>evm.model.Chr13.2775	ATGTTGATTCATTCTTTTCCAGGTTGGTTCGTTTGTGGGAAAATGAGAGAAAATGGGGGGTGGCCGTATATGATTATGATTACGAGCTCCTCCGTGCTTGTTATTTGGTTTGTGGCGAAATTATTATTGGGTACAAGGAGTAGCGGAAGAGGAAAATTACCTCCAGGAGGAAGAGGGTGGCCGATCATAGGAGATAGCATTAGATGGTACAATGCTGTTGCGAGTTCTCATCCGCCCAGTTTCATCCACCAGCAAGTGCAGAGGTACGGCTCAAAAATATTCTCGTGCAGTCTGTTTGGCAAGTGGGCGGTTGCATCAGCTGATCCAGCATTCAATAGATTCGTTATGCAAAATGAAGGCAAGTTGTTCCAGTCTAGCTACCCAAAATCTTTCAGAGAT…
>evm.model.Chr13.370	ATGGACTACGAGATAGCGGGAATCGGTATAGCCTTGCTGATATGGGCAGCTTGGGCGGTGGCGACGGAGCGGCGCCACCGCCGTCTGGAAGAGCTGGGGCCGCTGCCTCCGGGGCCGCGGCCGTGGCCGGTGGTGGGGAACATGATCCAGCTCGCCGGAAGCGCGTCGGCCCCGCACCAGTCCTTCGCCAAACTGGCCGAGGAGCACGGCGCCGTCATGACGCTCCGTCTGGGCTCCATGACGACGGTGGTCATCTCCTCCGACGCGGCGGCGCGTGCGATGTTCAAGAGCCACGACGCCGCCTTGGCCGGGAGGAAGATCTACGAGTCGATGAAGGGCGACATCGGCAACGAGGGCTCGCTCATCACCGCCCAGTACGGCCCCCACTGGCGGACGCTC…
>evm.model.Chr13.400	ATGGATTCCGCCGCATCTAGTTTGATATTTAGTTTAGCCCTAAAAACCCTAATTATCTCCTTAATCATACAACTTATGGTTAGATCATTCTTAAGAGTTTGGTGCAGCTGCGAAGTTTGCAAAACCTACACCGAATCGAACTGGACCGGCCGGTTCACGAACCTCTGCGATTGGTACACGCACCTTCTCAAGCAGTCTCCGACGCGAACCGTCCACATCCACGTCCTCAACACCGTCGTCACGGCGAACCCGGCCAACGTCGAATACATGTTGAAGACGAGGTTCGATAACTTCCCGAAAGGGAAACCCTTTTCCGTGATCTTGGGGGACTTTTTGGGGCGAGGGATTTTCAATGTTGATGGTGACACGTGGCGCTTTCAGAGGAAGATGGCGAGCGTC…
>evm.model.Chr13.61	ATGGTTTTTTTCATTCAATACTCAACTCTGCTACTTTGCACAGCTATCTTCCTCTTCTTCCTCCGTGAATGGCGCAGCCGCCACGCTCAGACATCCCGGAAAAGGCCGCCCCCGTCTCCACCGAAGCTTCCGGTGGTCGGGAACCTCCTCCAGGTGGGCTTACTCCCCCACAGATCGCTCCAGTCACTGTCCCACCGCTACGGCCCGCTCATGCTCCTGCATTTCGGCAGCATTCCCACCGTCGTCGCCTCCTCTGTCGAGGCGGCGCGTGAGATCATGAAAGACCAAGATCTAATCTTCTCAAACAGACCCAGATTGAGCATTCCGGGGAGGCTGCTATACAACTTCAAAGACGTGGGATTCGCGCCGTATGGAGAGCATTGGAGGCAGGCACGTGCC…
>evm.model.Chr13.734	ATGGTAGCTCTTCTTCTCCTCCTCCTAATCCTCCCTGCTTCAATCCTCTTCCTCCTCCACAAAAGAAAACTGCAAAAATGTCCACCTCCACCCGGCCCCACCGGCCTCCCCTTCATCGGCCTCCTCCACCAATTTGACACCGCCACTCCCCACCTCTATCTCTACAAGCTCTCGCAGAAATACGGCCCTATCATCTCCTTCAAGCTCGGCTGCATCCCCGCAATCGCCGTCTCTTCGCCGGAGCTCGCCAAGGAAGTTCTCAAGACGCACGACGTCGCCTTCTGCAGCCGGCCGAAGCTCCTCGGCCAGCACAGGCTGTCCTACAACGGCTCCGACGTCGGCTTCGCCCCCTACAGCGACTCGTGGAGGCAGCTGAGAAAGGTTTGCGTTCTTAACCTC…
>evm.model.Chr13.739	ATGTTGGCTCTTCTCCTCTTGCTACTGCTTCTGCCTACTTCAATCCTCTACCTCACCAAGAGAAGACGGCTCCGGCGGAAATTCAAATCTCCGCCGGGCCCCACCGGCCTCCCCATCATCGGCAACCTCCACCAATTCGACACCGCCGCCCCCCACCTCTACCTCTCCAAACTCTCCCAGAAATACGGCCCTCTCATCTCCATCAAGCTCGGCTCCGTCCCCGCCATCGTCGTCTCTTCGCCGGAAATCGCCAAGGAAGTCCTCAAAACCCACGACCTCGCCTTCAGCAGCCGCCCCAAAGTCCTCGGCCAGCACCGGCTGTCCTACAACGGCTCCGACGTCGCCTTCGCCCCTTACAGCGAGTCGTGGAGGGAGCTTAGGAAGATTGTTGTGCTCCAT…
>evm.model.Chr13.883	ATGGAGGTGTTCTACGCTTCTCTCCTCTGCCTCTTTGTCTCATTCGTCTTCCTCTCTCTCCACCTCCTCTTCTACAAGACCAAACCCTCCTCCGCCGGTCCCCTCCCCCCGGGGAAAACCGGGTGGCCGATGATCGGGGAGAGCCTTGAGTTCCTGTCCACCGGGTGGAAGGGCCACCCGGAGAAGTTCATCTTCGACCGGATGGCCCGTTACGGCTCCCACGTCTTCCGCACCCACCTCCTCGGCGAGCCGGCCGCCGTCCTCTGCGGCTCTGCCGGCAACAAGTTCCTCTTCTCCAACGAGAACAAGCTCGTCCAGGCGTGGTGGCCAAGCTCTGTCGACAAGATCTTCCCCAACGACAACGCCCTCACCTCCTCCAAGGACGAGGCCATCAAGATG…
>evm.model.Chr14.1521	ATGATTCTTTCTCTCTTTCTCTACCTAGCCCTAGGGTTTCTCGTCTTCTCTCTCCTACCAACCACCACGTCAATCTCCAACAAACTCTACCTCAAGATCAAGAAATTAAAACTCAAATTCAACCTCGAGAGCGTCGGCTGCCTCATCTCCTTCTACAAGAACCGCCACCGCCTCCTTAGCTGGTACACCCACCTCCTCTCACGGTCGGCGAGCCAGACGATCGTTGTCCACCGCCTCGGCGCGCCTCGCACGATCGTCACCGCCAATCCGGCCAACGTCGAGTACATGCTCAAGACCAACTTCCCCAACTTCCCCAAGGGGAAGCCCTTCACCGACCTCCTCGGCGACTTCCTCGGCCTCGGCATCTTCAACGTCGACGGCGACACGTGGAGCGCGCAG…
>evm.model.Chr14.2752	ATGGCCGTCCCCCTCCTCCTCCTCTGGTTGAGCTTCTTGTACAAGGATCAGAACGAGGCCGCCCTAGCAGCACCCGATGCTCGTGCGATCATGGACGAGCACACCCTTGCCCGCGAGAAAACGGGCAATACCAAGAACCATTTTGTCGATGCTTTGCTAACACTACAGGAGTACCAACTCAGTGATGATACCGTCACCGGCCTCCTTTGGGATATGATCTCAGCTGGCATGGACACGACCACCATCACTGCAGAGTGGGCGGTGGCTGAGATAGTTCGAAACCCGAGGGTGCAACAAAAGGTGCAAGAGGAGCTCGAATCATGTGGTCGGACAAGATCGTGTCATGACCGAGGCCGACATTCCCAGTTTGCCCTACTTGCAATGCGTGACCAAGGAGTG…
>evm.model.Chr14.676	ATGTTATTGTTAAGCTTATATGCATATTACAACGAAACTAATAAAATCAAGTGCAAGAAAACGATGGGCACATTGCTCATGTCTCTCCCTTTATTACTCTCCTTCCTCTCCCTACTCACACTCTTCATTCGATGCAGACTCAGCCCGGCTCGACGCCTCCCAAACCCAGGCCCGATTTCCTATCCCATGATCGGATGCCTACTCTCCTTCTACAAGAACCGCCGCCGCCTCCTCGACTGGTACACCGACATGCTCTCCGCGTCGCCGTCGCAAACGATCGTGATCTCCCGATTTGGTGCGAGACGGACCATCGTAACGGCCAACCCACGAAGCGTAGAGTACATCCTAAACACGAACTTCGCCAACTTCCCCAAAGGTAAGCCCTTCACTGATATGCTC…
>evm.model.Chr14.800	ATGTATTTGATCGCCATAGGTGGAGGGCTTTCGATAATTAACGTTGTTGGTGTAATAGCCGTTTCCTCTCTGTGGCTGATTTTCCACCATTATTTCTGGCCTTTGTTTCTGGTTCGAAACGGCGCCGTACCTCAAGGTTCCTTTGGATGGCCGTTTCTGGGCGAAACCCTCTCTTTCCTTAAGCCCCATTCCTCCTCCTCCATCGGCACCTTTCTGCAAATCCACTGTTCTAGGTATGGGAAAGTGTTCAAATCCCATCTCTTCTTCTCTCCGACGGTGGTTTCATGCGATCAGGACCTCAATTACTACATACTGCAGAATGAAGAGAAGCTGTTCCAGTGCAGCTACCCCAAGCCCATCCATGGCATCCTTGGCAAGAATTCCATGCTCGTCGTCGTC…
>evm.model.Chr14.820	ATGGGGTTGCCATTTATAGGGGAATCCATAGATTTCTACAGGGCGCAGAAGAAGAACAGATTGTACCAAGACTTCATCCACACCCGGATCCAGAAGCACGGCTCCACGTTCAGAACGAGCCTGATGGGAGACCCGACGGTGGTGGTGAACGGGGCAGAGGCGAACAAGTTCTTCCTCTCGAACGAGTTCAAACTCGTCGTCAGCTCGTGGCCCTCGTCTTCGGTGCAGCTGATGGGCGTGGACTCGATCATGGAGAAAAGGGGCGAGGCACACCGCTGCCTGCGTGGCATAGTGGCCACGAGCCTCAGCTCTGGTAGCCTCGATAACCTGGTGCCGAGAATATGCAGCACTGTGAAAATCCATCTGGAAAAGTATTGGAGTGGTGGGGAGAAAACTATA…
>evm.model.Chr15.1249	ATGTTTCCAGCAGTTGCCTACTTGCTACTTATATTTCTCATCGTCTTCCTCAACTGGCTCCGCAACTGGAGAAATCCGAGGTGCAATGGAGTCCTCCCTCCCGGCTCAATGGGGTGGCCTCTCCTCGGAGAATCCCTCCATTTCTTCGCTCCGAACACCTCCTCCGACATCCCTCCTTTCGTTAAGGACAGAATGCAAAGGTACGGAGGGATATTCAAGACAAGCTTAGTCGGGAGGCCGGTGATCGTATCTACCGATGCAGAGCTAAACTACACGGTTTTCCAGCAGGAAGGACAGGTGTTCCAGAGCTGGTATCCGGACACCTTCACCCAGATTTTCGGAAAGCAGAATGTGGGGTCCCTCCATGGATTCATGTACAAGTACCTCAAGAACATGGTC…
>evm.model.Chr15.1262	ATGGCAAAATTCTTTGAATATTCAGAAATCGTAATTCTCATCACAATTCTCTTCATACCATTGTTCTTCATCATCAAGAAACTCAAAAAACCCCAAAATCCGCCGCTTCCGCCGTCCCCGCAACCATGGCGGCCGCCGCTCCTCTCCGCCGTTAACTACTTCCTCCGCCCACCCACCCACGCCGCCCTCGCCGACCTCGCCCGGTCCCACGGCCCCCTCATCCGCCTCGATGCCGGCTTCCGCCGCCACATCATCGCCTTGTCCCCGGATGCGGCTGCCGCGATCCTCCGCGCCAACGACCGCGCGTTGTCTTCACGCGCCGTCCCCCACGCCGTCCCGCTCTCGCAGCCGCAGGTCGAGAGGCTCTCCTTCTGGGGCGACCCGGCCTCCGGCGGCTGG…
>evm.model.Chr15.1472	ATGGGGGAAGAAGGGGCCAGGGGTAAAATCGGAAAACCAAGCAACTTCTTGGAAGTGTTGCTGCAGCTGAAAGAAGGGGGTGATACTGAAATCCCTCTCACCATGATGCACATCAAAGCATTGCTCGTTGATATGGTTGTGGGAGGCACAGACACGACCTCGAGCACCGTGGAGTTTGCGATTGCCGAAATGATGAACAAGCCGGAGACCATGGAGAAGGCACAACGCGAGTTAGATGCCATAGTAGGCAAGAATCGCGCGGTGGAAGAGTCCGATGCCAACAAGCTCCCGTACCTAAACGCGGTGGTCAAAGAAGTCCTACGACTGCACCCGGTGCTTCCGCTCATGGTGCCTCATTGCCCGAGTAAGCAATGCATTGTTACTGGCTACTCCGTCCCA…
>evm.model.Chr15.1473	ATGACAAATCTAAGTAGTCTCCTCCACACTATTTTCGCATCGAGTGAGCAAATCTTGAACACAAAACACATTATTCTCATCGCAATTTCCATCTTCACACTCATCTCCTACACATGCTTAATACTCCTCAAATCCTCAAGAAAACACCGGCCCCCGCTTCCGCCGGGGCCCCGGGGGCTGCCCCTCGTCGGCAGCCTCCCCTTCCTCGACCCCGAACTCCACTCCCACTTCGCGAAGCTAGCCGCGACGTACGGCCCCATCTTCTCTCTCAAGCTCGGCACGCAGACGAGCATCGTGATCAGCTCGCCGTCCACGGCCCGGGAGGTGCTAAAGCAGAACGACGTCGTCTTCGCCAACCGCCCCATCCCGAATGTCGTGACCGCCATGGAGTACGGCGGC…
>evm.model.Chr15.1474	ATGAACATCCTCTCCGATGCTTGGTTGTGGTGTGTGCAGACCGATGATCGAGCTCGACTCGTGTCCAGCTCGATCATCGGTCTCGGGGCAGTGCTGTGGATCCTGCTATTGCTGGTGAAGAAATCCATCAATCGGAGCCCAGCACTGCCGCCGGGGCCGAGGGGGTTGCCCATCTTCGGCAACCTCCTCTCCCTCGATCCCGAGCTCCACACCTACTTCGCCCGCCTCGCTGGGACCTACGGCCCTATCTACACGCTCAGGTTCGGGCAGAAGACCGGCGTCGTGATCACCTCGCCGGAGATAGCGAAGGAGGTGCTCAAGGACCAGGACACCACCTTCGCCAACCGCGATGTCCCGGTGGCCGGGCGGGTGGCGGCGTACGGCGGACGCGACATCGTG…
>evm.model.Chr15.1544	ATGTTGTTCATCATAGTGTTTGCTCTCGTACTTGTACTCTTCTTCCACCTATATATTTCTCTAGTAATCAACCCCAATAAGATACGAAAGATCTTCAAGCAACAAGGCATCCACGGCCCCCCACCAAAAATCTTGCTAGGAAACATCCTCGAGATCAAGAAATCTCGTGATGCTGCCCCATCCGTTGCCGCCAACCCTACAACTCTGGCGATCCACGATACTGCCTCCGTTTTTCCCTTCTTAGAGGAGTGGAGAAAACAATATGGTCAAATCTTCACATTTTCTCTCGGCAATCTACAAGTACTCTATGTGAGTGATCCGAACGTCGTAAAGGAGATCACGACAACGACATCGCAAGATCTGGGGAGGCCTTCTTACCAGCAGAAGACGTTCGGTCCG…
>evm.model.Chr15.1835	ATGACCAGGATCTGGGTGTTTATGTTCTTTTGCCAAAAAAATCAATATGTGAGCGTGGGCTGCGGAAGATATTGCGAAATTGAACTACTTAAAGCTAGTGATCATGGAAATTCTGAGCTATACCCTCAAGCTTTCCTCATTCCTAGGGTTTCGAGGGAGACTCACCAAATCAACGGATACACCATACCTAAGAAGGTTAAGATATTGGTGAACAGGTGGGCCACACACAGGGATCCCAAGTACTGGGACAATCCTAAGGGCTTCGAGCCCGAAAGATTCCTAAACCAACCAACCCTAGATTTCAACGGTAAAAACTTTTGTTACTTGCAATTCAGGTGCGGGAAAAGAATGTGCCCAGGCGCGCCTTTCGCGTTGCCCAATCTTGCAATCCCCTTGGCT…
>evm.model.Chr15.226	ATGGCTGAAATCAAGGAGTACATCATTCTCTTCCTCATATGGCTCATCTCCACCATTTTAATCCGAGCTTTCTTCAAAAACCGATCTTCCAAAAAGCTCCCTCCGAGCCCTCTAGCCATGCCAATCATCGGCCATCTCCATCTCTTAGCACCGATTCCTCACCAAGCACTAGCCAAGCTCTCAACGAGCTATGGCCCTTTGTTTCAAATATATCTTGGCTCAGTTCCTTGCATAGTTGCTTCGTCTCCTGAGATCTCGAAAGAACTCCTCAAGACGCATGAGGGCTCCTTCTCGGATAGACCTCAAACAGTTGCAACCGACTACCTAACTTATGGCTCTCAAGACTTCTCTTTTGCTCCCTATGGAACTTACTGGAAGTTTATGAAGAAACTCTGCATG…
>evm.model.Chr15.2717	ATGTTGTTCATCATAGTGTTTGCTCTCGTACTTGTACTCTTCTTCCACCTATATATTTCTCTAGTAATCAACCCCAATAAGATACGAAAGATCTTCAAGCAACAAGGCATCCACGGCCCCCCACCAAAAATCTTGCTAGGAAACATCCTCGAGATCAAGAAATCTCGTGATGCTGCCCCATCCGTTGCCGCCAACCCTACAACTCTGGCGATCCACGATACTGCCTCCGTTTTCCCCTTCTTAGAGGAGTGGAGAAAACAATATGGTCAAATCTTCACATTTTCTCTCGGCAATCTACAAGTACTCTATGTGAGTGATCCGAACGTCGTAAAGGAGATCACGACAACGACGTCGCAAGATCTGGGGAGGCCTTCTTACCAGCAGAAGACGTTCGGTCCG…
>evm.model.Chr15.2782	ATGAACATCCTCTCCGATGCTTGGTCATGGTGTGTGCAGACCGATGATCGAGCTCGACTTGTGTCCAGCTCGATCATCGGTCTCGGGGCAGTGCTGTGGATTCTGCTATTGCTGGTGAAGAAATCCATCAATCGGAGCCCAGCACTGCCGCCAGGGCCGAGGGGGTTGCCCATCTTCGGCAACCTCCTCTCCCTCGATCCCGAGCTCCACACCTACTTCGCCGGCCTCGCCGGGACCTACGGCCCTATCTACACGCTCAGGTTCGGGCAGAAGACCGGCGTCGTGATCACCTCGCCGGAGATAGCGAAGGAGGTGCTCAAGGACCAGGACACCACCTTCGCTAACCGCGACGTACCCGTGGCCGGGCGGGTGGCGGCGTACGGCGGACGCGACATCGTG…
>evm.model.Chr15.2783	ATGACAAATCTAAGTAGTCTCCTCCACACTATTTTCGCATCGAGTGAGCAAATCTTGAACACAAAACACATTATTCTCATCGCAATTTCCATCTTCACACTCATCTCCTACACATGCTTAATACTCCTCAAATCCTCAAGAAAACACCGGCCCCCGCTTCCGCCGGGGCCCCGGGGGCTGCCCCTCGTCGGCAGCCTCCCCTTCCTCGACCCCGAACTCCACTCCCACTTCGCGAAGCTAGCCGCGACGTACGGCCCCATCTTCTCTCTCAAGCTCGGCACGCAGACGAGCATCGTGATCAGCTCGCCGTCCACGGCCCGGGAGGTGCTAAAGCAGAACGACGTCGTCTTCGCCAACCGCCCCATCCCGAATGTCGTGACCGCCATGGAGTACGGCGGC…
>evm.model.Chr15.2784	ATGGGGGAAGAAGGGGCCAGGGGTAAAATCGGAAAACCAAGCAACTTCTTGGAAGTGTTGCTGCAGCTGAAAGAAGGGGGTGATACTGAAATCCCTCTCACCATGATGCACATCAAAGCATTGCTCGTTGATATGGTTGTGGGAGGCACAGACACGACCTCGAGCACCGTGGAGTTTGCGATTGCCGAAATGATGAACAAGCCGGAGACCATGGAGAAGGCACAACGCGAGTTAGATGCCATAGTAGGCAAGAATCGCGCGGTGGAAGAGTCCGATGCCAACAAGCTCCCGTACCTAAACGCGGTGGTCAAAGAAGTCCTACGACTGCACCCGGTGCTTCCGCTCATGGTGCCTCATTGCCCGAGTAAGCAATGCATTGTTACTGGCTACTCCGTCCCA…
>evm.model.Chr15.85	ATGGACTTTCTCTCACATCTACTAGCGCTTTCCGGCATTCTAGCTCTGATTCTACTATACATCCACCGGAGTAGAAGCTCGTATAACAGCCGGAATGATTTGGCGCCGGAGCCATCCGGCGCTTGGCCTATAATCGGGCACCTCCATCGCCTAGGCGAAAAGCTCCCGATCTCGAGAATTCTAGGCTCTATGGCCGACGAATTCGGCCCTATTTTCACCTTACGACTCGGCGTCCACCGAGTCGTAGTGGTGAGCAGTCGTGAAGCAGTCCGTGACTGCTTCACGACCAACGACAGAGTCCTGGCCAACAGGCCGAGCTCCACCGCGGGAGTCTACCTCGGCTACAACTACGCAGGCTTTGGCTTCACCCACGGCCCGTTCTGGCGCGAGATACGGAAG…
>evm.model.Chr15.854	ATGGTGGACACCTTGCCTTACCTTTTCCCTCTCCTCCTCCTTCTCCCTCTCTCTCTCTACCTCATCTTCTTCCTCCTCCGGAAAGGCGCCGACGCTCTCAAGAACCTCCCCCCCGGCTCCGACGGTTGGCCGGTTCTCGGGGAGAACGTCGAGTTCTTCCTCTCCGGTTTCCCGAGATTCATTAAACACAAGATGGAGAAACACCCCAACAACGAGGTCTTCCGGACCTCGTTGATGGGCGAGAACTTCGTGGTATTCTGCGGCCCGAAGGGCAACAAGTTCGTCTTCAGCAACGACGAGAAGCTCTTCACTAGTTGGTTGCCTACATCGTTCCGGAAGGTGGTCTTGCCCGAAGATGGCGGCGGTGCCAGCCTCAAAGATTCCGTCTCCCTCTTCCGA…
>evm.model.Chr15.86	ATGGATATCATCTCTCTCACCACTCAAATCCCACTATCATTGTTATTATTCATAATAACAACAATAATCTATTACTACTCCAAATCATCAAAATCAACCAACAAAGTAAAGCCCATTACTCCACCCGAGAAACCGGGTTCGTGGCCGTTGATAGGCCACCTCCACCTCCTGAGGGGCCGGGTCCCAGTGGCCCGGACCCTCGGGGTCATGGCCGACGAGATGGGCCCCATCTTCTCCCTTTGGCTCGGCCGCCACCGCGGCGTGGTGGTGAGCAGCGGGGAGATGGTGAGGGAGTGCTTCACGACCAACGACCGCATGTTCGCTACGCGCCCCAACATGGCGGTGGGGAAGTTCTTGGGCTACGACTTCGCCAGCTTCGCGCTGGCGCAGTACGGGCCC…
>evm.model.Chr15.861	ATGGAGGCTTTCTACACCACCCTCTTCTGCCTCTTCCTCTCCTCCGTCCTCTTCTCCCTCCACTACCTCTTCCACAAGAGCAAACCGGCCGTCACCGGAGGCCTTCCGCCGGGGAAGACAGGATGGCCAGTGATCGGGGAGAGCCTCGAGTTCCTCTCGACCGGGTGGAAAGGCCACCCGGAGAAGTTCATCTTCGACCGGATGGCCAAATTCTCCCCTACCGTCTTCCGCACACATCTCTTAGGCGAAAAGGCCGCCGTCTTCTGCGGCGCCGCCGGCAACAAGTTCCTCTTCTCGAACGAGAACAAGCTTGTGCAGGCGTGGTGGCCGGCCTCCGTCGACAAGATCTTCCCCTCCTCGACGCAGACATCGTCCAAGGAGGAAGCCATCAAGATGAGG…
>evm.model.Chr15.862	ATGACTAGGGGGGGAGAAATGTGGAGGTTAAAGATTGCTGATGGCGGCGGAGAAGAGTTGCTGACGACGACGAACGGCCACGTCGGAAGACAGCACTGGGAATTCGACCCGGATGCCGGAACCGCCGAGGAACGGGCTGAGGTCGAGATGATGCGACGTCGTTTCACCCTCAACAGGTTCCGCTCCAAACAAAGTTCTGACCTCCTCATGCGCATGCAGCTGAGGAAGGAGAAGGCATGCGTTGAGATCCCATCCGCCATTAAAGTGGAGGAGAGAGAGGAAGTAAGCGAGGAAGCAACCGCAGCTACGCTCCGACGTGGCATCAGCTTCTACTCGACGATCCAGGCCCACGACGGCCACTGGCCTGCTGAGTCAGCTGGCCCTTTGTTCTTCCTCCCT…
>evm.model.Chr15.863	ATGGAGTTTTCCTACGTCTCCCTCCTCTCCCTCTTCGTCATCCTCGTCTCCCTCTCCCTCCACTTCCTCTTCTTCAAAACCAAGCCCTCCGCCGGCCTCCCCCCAGGGCGGACGGGGTGGCCGGTGGTCGGCGAGAGCCTCGAGTTCCTCTCCTCCGGCTGGAAGGGCACGCCGGAGAAGTTCATCTTCGACCGGATCGCCCGCTACTCCTCCACCGTCTTCCGCACACATCTCTTAGGCGAGAAGGCCGCCGTCTTCACCGGCGCCGGCGGGAACAAGTTCCTCTTCTCCAACGAGAACAAGCTGGTGCAGGCGTGGTGGCCGGCCTCCGTCGACAAGGTGTTCCCCTCCTCCACCCAGACCTCCTCCAAGGAGGAGGCGATCAAGATGCGGCGGATG…
>evm.model.Chr1.588	ATGACGGCGCTGATGCTAAACCCTACCGTCATGAAGAAAGCACAAGCGGAAATCAAGCAAGCCATCGGCTATAAAAAGGAATTGATCGTCGAAGACGAGCTAGACAAACTCCCTTACCTGAAAGCAGTGGTGATGGAGGCTCTGAGGCTTTACCCGCCGGCTCCGTTCCTATATCGAACTCAAGTACATAAGAACGATCGTAACGAAGCAGCCCTAATAGACGGATACGAAATCAAGCCGGGCACAACGTTTATCATCAACGGATGGGCTATTGCTAGAGACCCCAAGACTTGGGAGGATCCAGATGAGTTCGTGCCCGAGAGATTCATGACGAAGGTGGAGCATTCGGAGTTCGAGATGATCCCTTTCGGCGGAGGGAGGAGAGGATGCCCCGGCATG…
>evm.model.Chr1.589	ATGATGATAATTATCGCAGCAGCAGCACTCATATCGATTTGTACCAGTGTTATTCTTATCCTCCTAAATGGCAATAAGAAGCAGCAGAAGATGAACAAGAAGAGGAATCCACCGGGACCTTTAGGGTTTCCGGTGGTCGGAAACTTGCTTCAGTTCGACAGAGCCAAACCCCTCACTTACCTTCGCCGGTTATCCGACACGTACGGGCCCTTGACCTACCTCAAGCACGGCCCCGCCCCGACCCTCGTCGTCTCCTCTGCCGATCTCGCTAAGCAGCTGCTCAAGACTCAAGACCTCGCCTTCTGTACCCGACCGCCCGTCCTCGGCCAGCAGAAGCTTTCCTACAATGGCGCCGACATGGCCTTCTCCCCTTACAATTCTCACTGGAGGGAGATGAGG…
>evm.model.Chr1.745	ATGGAGTTAATAGATATCGCCCTACTCTTCATCTCCGCCCTCTTCCTCCACCTTTGGTGGCGGCACTGCTCCGCCACCAATGCCGGAGTACCCAAAAACCTCCCACCGGGTCCGCCGGGGTGGCCGGTGGTAGGAAATTTATTCCAAGTCATCCTCCACCGCCGCCCTTTCATTTTCATGGTACGTGATTTACGTGCAAAATATGGCCCAATATTCACCATGAAGATGGGGCAAAGAACCCTCGTTATCGTAACGAGCTCCGACCTCATCCACGAAGCCTTAGTTAAGAAGGGTGAGCTCTTCGCCAGCCGGCCACCGGACTCGCCCATTCGGCTCATTTTCAGCGTCAGGAAGTGCGCCATCAACTCCGCCGTCTATGGCCCCCTGTGGCGCTCCCTC…
>evm.model.Chr2.1023	ATGAAGTATACTTGGAGAGTGGCAATGGAGACTCTTCGAGCATTCCCGCCGTTGTTCGGAGGCTTCCGGAAGGCGTTGGAGGACATTGAGTATCAAGGATACCTGATACCAAAAGGATGGCAAATATTATGGGTTAGTGGCATGACTCACATGGACGAAAACATTTTCCCAGAAGCATCAAAATTCGATCCTTCCCGATTCGAGGATGCATCATCAGTGCCACCTTACTGCTACATTCCGTTTGGAGGTGGCCCTCGTATTTGCCCAGGATACGAGTTTGCTAAGATTGAAACCCTAGTCACGATCCGTTATCTGATTACTCATTACACATGGAAGCTCTGCTGCAACGACAACCGTTTCCGAAGGGATCCAATGCCTGTACCTACTCAAGGACTTCCC…
>evm.model.Chr2.128	ATGTTGAATGCATCACTCTCGGCGGTGCCGCTAACGCCGTCGGCGGCCCCGCAGCGGGCGTCGATTCCCGGCAGCTACGGCTGGCCGGTGATCGGGCCGCTGGTGGACCGGCTGCAGTACTTCTGGCTGCAGGGGCCGAAGGACTTCTTCGTCAAGAGAATGGAGAAGTACAACAGCACAGTGTTCCGTACCAACGTGCCGCCGGCGTTCCCGTTCTTCACCGGCGTGAATCCGAACGTGGTGGCGGTGCTCGACGTGAAGTCGTTCCGCCACCTCTTCGATATGGAGCTCGTCGAGAAATCGAACATCCTCGTCGGAGACTTCATGCCTAGCCTCAACTTCACCGGCGGTTTTCGGGTTTGTGCTTATCTTGATACCACGGAAACCAAGCATTCCCAG…
>evm.model.Chr2.1867	ATGGAACTTCTGGGAGCAATTTCAGAGGCATTTGTGAAGGCACCTATACTATCATCAACAATTTTCACAATCTTAGCCATGGTTGCAGCCTCTTTTTGCTACTTTTATGAACCATATTGGAGTGTTAGAAAGGTCCCGGGGCCTCCGCCTTTCCCGATACTCGGGCACATTCCTTTGCTCGCTAAGCATGGCCCCGACGTTTTCACTGTTCTTGCCAAGCGCTATGGTCCTGTCTTCAGGTTTCATATGGGAAGGCAACCACTAGTGGTATTAGCATCCCCAGAACTATGCAAGGAAGTTGGCATCACCAAATTCAAAAGCTTCTCAAATAGAAGCATCCCTTCTCCTTTAGCTGGATCGCCTCTTCACCGCAAAGGCCTATTCATGACAAAGGAGCCA…
>evm.model.Chr2.190	ATGGATCTTCTCCTCCTATCTCTCCCCCCACTCTTCCTTCTCCTCTACACCATAACCAAACACCTTCTTCACAAACTTCGAAATCTCCCTCCCACTCCTTTCCCAATCCTTCCCTTAATCGGCCACCTCTACTTCTTCACCAACACCACTCTCCCTTTCCACCGGGCCCTCTCCCGGGTGGCCCGCCGCCACGGCCCGGCCCTCTTCATCCACCTGGGCTCCCGGCCCGCCCTCCTCATCTCCTCCCCATCCGCAGCCCGACAATGCCTCGCCACGAACGACGTCGTTTTCGCCAACCGCCCCTACCTCCTCAACGGCAAGCACTTCGGCTACAACTTCACCAGCCTCGCCTGGGCCTCCTACGGCGACCACTGGCGGAACCTCCGCCGCATCTCCGCA…
>evm.model.Chr2.1946	ATGGATTCGGTACTCGTGATTGCAATACTTGCTGTGGTCTTAGCGTGGTTTCTTCTCCGGCGGCAGCACGGTCCGCATGGGCGGAAGAAGCTTCCGCCGGGGCCGTACCCGTTTCCGATCATCGGAAACATTCTCCAACTCGGCCGGCAACCCCACAAATCACTGGCCGACCTCTCGAAAGCTCACGGCCCTTTGATGTCTCTGCAGCTGGGAAGCATATACACAGTGGTGGCGACATCACCTGAAACCGCGAAGCTGGTGCTACAAGAGCACGACAACGTCTTCTCCGGCCGAACCGTACCTGCGGCGGCGGAAGTGCACGGCTTCGACCAGATTTCGACGGGGCTGATACCGGTTGGAGAAAAGTGGAGAAAAGTACGCAAACTATACAAGGAGCAG…
>evm.model.Chr2.1967	ATGGAAGATTACCACTTCCATTTGCTATGGCTTCTTCTGATCTCATATATTCTGTTTGTATTTGTGGTGAAAGCTGTGGTTCATCTATGGTGGGCACCAAGGAGGGTTGAGAATTTCTTCATGAAACAAGGGATTAAAGGGCCCAAGTACCAGCTTTTCTTGGGGAATTTGAAGGAATTGGCCAGCTTGAATATGCTGGCTTCTGCTCAATCCATGCCCCCTCTCTCTCATAACATACTCCCTAGAGTTCTCTCCTTCTACCACCACTGGAAGAAAATTTATGGCTCCATGTTCCTGGTATGGTTTGGACCAACAGCAAGGCTCACAGTGTCTGATCCAGCCCTGATGAGAGAGATATTCATCTTGAAATCAGAGCTTTTTGAGAAGAATGAGTCACCC…
>evm.model.Chr2.2375	ATGGAGGCTCTGTCGATTTTTGCAGTGACAGCTGCAATCTTTTGCTTCTTCAAATTCAGAAATCTATGGAAGCTCAACAGCAGCACCACCAAAAAATCTTCCCAGCTTCCTCTGGGCAGCCTCGGAATCTGGCCTTTCGTCGGAGAAACCCTTCACTTCATCTCTTCCGCTTATTCCGACAAGCCGGAGAGCTTCGTCGACAAACGCCGCCGCACGTATGGGAAGGTTTTTAAATCTCATTTATTTGGGAGTCCGACGATAGTATCGAGTGATGCAGAAGTGAGCAAAATAATCCTGCAAAGTGATGCAAGAACATTCATCCCATCTTACCCAAAATCCCTAATGGAATTGATGGGGAAATCTTCGATTCTGGTCATCAATGGAAGCTTGCAGAGGAGA…
>evm.model.Chr2.2533	ATGCTGAAAGAGTTGTTTGGGTCCGCCGGAAAGCCCGTTCCGATCAAGAGCATTCTGCTGACATTGAGCTCGAACGTGCTGAGCCGGATGGTTCTGGGGAAGAAGTACTTCGAGGGCAGCGACGGGAGCGCCGCTGTGGTGTCGCCGGTGGAGTTCAAGTGGATGCTGGAAGAGCTGTTCTTGCTTAACGGAGTCGTGAACATCGGAGATTTCATACCGTGGTTAAATTTCTTGGATTTGCAGGGGTACGTGAGGAGGATGAAGGCTGTGAGCAAGAAAATGGATAGGTTTCTGGAGCATGTGTTGGCTGAGCACGAGGCGCAGCGGCGGTGGGAGACGGCGGCGGAGAGCAGAGATATGGTGGACGTGCTACTGGAACTGGCGGAGGATCCGAATTTG…
>evm.model.Chr2.2535	ATGGAACACCACATGATTGTATCCACTTCTGCATTATTGATTTTTCTAACCTTACTATCACTACATTTTCTAATCACAAAGATTTTCCCTCGTAAGAAATCGAACTTTCCGCCCGGCCCGAAACCTTGGCCCGTGATCGGCAACCTCAACCTCATGCTCCCGCTCCCTCACCGATCTCTCCACCGCCTCTCACAGAAATACGGCCCGATCGTGCAGCTGAGGATCGGCTCCGTTCCGGTGGTGGTGGGCTCCTCCGTGGAGGTGGCGGAGATCTTCCTCAAAACCATGGACCGCAACTTCGCCTCGCGCCCCAAATCCTCCGCCGGAAAGTACACCGCCTACAACTACTGCGACATCGTGTGGTCCCCCTACGGCCCGTATCTAACCCAGGCCCGAAAG…
>evm.model.Chr2.2536	ATGGAAAACCAGATTCTTCCAATATTTGCAGTTCTCTCACTAACCCTTCTCTCTCTACACCTCCTCAAGAAAATCTTCCTACAGAAAAAACTAAACCCTCCGCCCGGCCCGAAACCATGGCCCGTGATCGGAAACCTCAACCTCATCGGCCCGCTCCCGCACCACTCCCTCCACAGCCTCTCCCAGAAGTACGGCCCGATCATGCTGCTCCGCTTCGGCTCCGCTCCGGTGGTGGTGGGCTCCTCCGTGGCGACGGCGAAGATCTTCCTCAAGACCATGGACCTCACCTTCGCCTCCCGGCCGAAGACCTCCGCCGGAAAGATCACCACCTACAACTACTCCGACATCACGTGGTCCCCCTACGGCCCGTACTGGCGGCAGGCCCGAAAGATGTGCTTA…
>evm.model.Chr2.302	ATGGATTGGCTATGGGCATTCATTGCATGTTGCGTCGGGGCCGCATTCGTAGCCCTGACGCACAGACGGAGGCAGGCGGATGCTGACAGCAGCGTCCGCCTACCTCCGGGGCCTCCAGGGTGGCCGGTGTTCGGCAACATGTTCGAGCTCGGCACGATGCCGCACAAGACCATCGCCGGCCTGCGGGACGAGTACGGCCCCGTCGTGTGGCTCAGGATCGGCTCGCTCCACACGATGGTGGTGCAGTCGGCCGCGTCCGCGGCCGAATTCTTCAAGAACCACGACGCGGACTTCGCCGAGCGGACCATCATCGAGGTGATGCGGTCCCACGGCTTCGAGGGGGGCGCGATCTCGCTCGCCCCCTACGGGGCCTACTGGCGCGTGATGAAGCGGATCATG…
>evm.model.Chr2.350	ATGGATATCTTCATCATCTCATTAACAATCTGTTGCAGTGCTGCAGCTCTAATATATCTATGGAGAATCCTTAACTGGGTGTGGTTTAAGCCCAAAAAACTCGAAAAAATCCTCCGGCAACAGGGCTTCAACGGAAATCCCTACAAGCTTTTCTATGGAGATTTCAAGGAGATAAGCACCATGGCCAAAGAAGCCGTGTCCAAACCTATGAGTTTCTCCAACGACATCGCCCACAGAGCGAATCCCATCGACCACAACGCAGCCAAAAACCACGGTGAAAAGAACTTTGTATGGTATGGTCCAATGCCAGCGGTAAGCATCACAGACCCCGAAATGATAAGAGAGATTATGCAGAAAATTGATGTGTTTCATAAGCCTCCGTTTAGTCCCGTCGCCAGA…
>evm.model.Chr2.351	ATGGATATCTTGATCATCTCAGCAACAATTTTTTGCAGTGCTGTAACTCTAATATATGTATGGAAAATCCTTAATTGGGTGTGGTTTAGGCCTAAAAAGCTCGAAAAAATACTCCGGCGGCAGGGCTTCAACGGAAATCCTTACAAGCTTTTCTATGGAGATTTCAAGGAGATAAGCGCCATCGTCAAAGAAGCCGTGTCCAAGCCTATGAGTTTCTCCAACGACATCGCCCACAGAGCTATTCCCATCTACCACAACGCAGCCATAAACCACGGTGAGAACAACTTTGTCTGGTTTGGGCCGAGGCCAGCAGTGAACATCACAGACCCCGAAATGATAAGAGAGATTATGTCGAAAAATTATACTTTTCAGAAGCCTTCGAATAATCCCTTCGCCAGA…
>evm.model.Chr2.352	ATGATCTTTCATGAGGTTCTGAGATTATATCCAGCGGCAGCCATTATTGCAAGGTCCCATGAAAAGGAATGCAGGTTAGGCGAGGTGAGCATACCAGAAGGAGTGATGCTTTTCTTGCCTGTGATTCTGTCGCACCACGACCGCAAATTCTGGGGCGAAGACGCAGAGGAGTTCAAGCCGGAGAGATTCGTTGAAGGAGCGGCGAAGAAGGCGTTCTTTCCGTTCGGGTGGGGCCCCAGGATCTGCATAGGGCAGAGCTTTGCTATGTTGGAAGCTAAGATGGCGATGGCTATGATTCTGCAGAGTTATTCGTTCGAGCTCTCGCCTTCGTATGCGCACGCGCCTCATCCGGTCATCACTCTCCAACCTCAGCACGGGGCACACCTGATCCTTACCAAA…
>evm.model.Chr2.353	ATGGAGTTGATCATATTCGCAGTCGCAATTTCCTTTCTCTCTCTAGCATTAGTATATCTCTGGAGAATCTCGAATTCGTTGTGGTTCAAGCCTAAATACTTGGAGAAACGCCTCCGACAGCAGGGCTTCGACGGAAATCCTTACAAGTTTTTCTACGGAGATTTCAAGGAATCAAGCGCGTTGAGGAAGGAAGCAAGGTCCAAGCCCATGATTTTCTCCAACGAAATCGTGCCTAGAGTCGTCCCCAGCTTGCACAAAACCCAAGCGAAATACGGGGAGAAATGCTTCGTGTGGTTTGGGCCAAAACCTGCGATACCAATCATGGATCCAGAAATTATAAGAGAGATTATGTTAAAAAATTATGAGTTTCTGAAGCCTTCTGGTAGCGCGTTTACCAGG…
>evm.model.Chr2.354	ATGGAGGTTTTCATCTTGTCGGTGACGATTTCTTTCGCCGCTGTCTCGTCCCTCTACCTCTGGAAATTCTTGAACTGGGTGTGGTTCAGGCCCAGAAGCCTCGAGAAGCGCCTCAGGCAGCAGGGATTTGCAGGAAACCCTTACAGGCTCTTCAATGGAGATCTCAAGGAAATCGGCCTCATCGCCAAACAAGCCGAGTCCGAACCCATCGTCTTCTCCAATGACATCGTCCCGAGGGTTTACCCCATCTTCCATCGAGCTTCCCAGATCTTCGGTGAGAAATGCTTTGTGTGGTTCGGACCGAGGCCTGCGCTCATAATATCGGAACCCGAATTGATAAGAGACATTTTGTCGAAGAATTATGTTTTCAAGAAGCCTCCGAGCAGTCCACTTACTGGG…
>evm.model.Chr2.364	ATGGTGGAAGCTGTGTATCAGACAGTGTTTGCCTCTGCTTTAGCGTTAGCGGCGTTGATATTCACATGGAAAGTACTGAATTGGGCATACATTAGGCCCAAGAGGCTGGAGAAAGCCCTTCGGAAGCAGGGGTTTAAGGGTAATTCCTACAGATTGGTGTATGGAGATTTCAAGGAGATGATGCAGTCGGTAATGGAAGCCAGAAACAGACCCACTAATATTGATGATGATATCAAGCTTAGAGTTGCTTCCTTCATCGTCGACACTATCCACAAACACGGAAATGAGTCGTTTATATGGTTCGGAATGAGGCCTTCGGTTATCCTAACGGACCCTGAACTAGTTAAGGAGGTGCTGACCAAGAGTTACCTGTACCTGAAACCGGAGAACGTAAATCCA…
>evm.model.Chr2.366	ATGATCGCCGAGGCTGAGCTGGTAAAGGAAGCTTTCATGAAGAATTCAGTTTATCAGAAACCGAAGAACTCGAATCCGTTGATGAAGCTTTTATCGGAGGGATTGGCTCGCTACGAGAAGGAGAAATGGGCTAAACACAGGAAACTCATCAATCCCGCCTTCCATGTAGAGAAGTTGAAGGTATAA
>evm.model.Chr2.368	ATGTGTATATTCTGCATGTTCGAATGGCCTCAGATGAGAAATGTGGGAACGGAATCATTCTTCTGGCAAGGGCCAACACCATCGGTGATCATCACCGACGTTAACCTAATCAAGGAGGTGACGGCGAAGCACGCCATTTTCTCCAAGCCCACCACCCCCAACCCACTCACCAAGACCTTCGTGCCAGGTGTCGTCACTCTAGAGAAACAAAAATGGGCTAAGCACAGAAAAATCATCAATCCCGCTTTCCACATCGACAAACTAAAGGTAACTGTCGACGTCGAAAGAGCAGTTCAGTTGGTAAGACAGTACGACAAACATTCGAAATTCACATCACAAACCTATAAATATCCCCCAAATACAACAAATATCTGA
>evm.model.Chr2.369	ATGGATGTGATCATCTATCTACAGATATTTACTACCATTCTTGTAGTAGTATATGGCTGCAGATTCTTGAATTGGGTTTGGTTCAGACCGAGATGGCTCGAGAAGCGCCTCCGGCAGCAGGGCTTCTCCGGTAATTCTTACAAGCTTTTCTACGGAGACTCGGAAGAAATGAAGGCGATGACGAAAGAAGCCTTGTCGAAACCTATCATCAACTTCTCCCATGACTTTGCACACAGAGTTATGCCCATATTCCTTGTAGCTCTCAAGAGATTCGGTAAGAATTGCTTTGTATGGTTTGGATCAACCCCTGTAATAGTTGTGTTTGACCCAGAAAATGCAAGAGTGGTTGTCTCAAAAGGCAATACGTTTCGAAGGCCTCCTGGCCGCGCCATAACGAGA…
>evm.model.Chr2.371	ATGAATCTTCTCTACATTTCATCAGTGGGGATTCCTTTTACTGTTATAGCAATAGTATATGCATGGAAGTTCTTGAATTGGGCATGGCTCACTCCAAAGAAGCTGGAGAAATCCCTCAGGCAGCAAGGTTTCAGCGGCAACTCCTACAGCTTTTTGCTCGGAGATTTGAAAGAGATTGCGGCCATGGAGAAAGAATCGTTGTCGAAGCCCATCAGTTTCTCCGAGGATTTCCTTCCTCGGATCATGCCCTTTCTCCACAAAACCATAACCACCCACGGTAAGAAGTGTTTTGTCTGGTTTGGAACTGAACCAGCTGTGTTCATATGGGATCTTGATAACATAAGAGAGATTCTTTCGAAGCCTCTCGTTTTCCAGAAGCCGAGTAGTCCAATAGGCGAG…
>evm.model.Chr2.491	ATGACTCCCATTACCTTAATCTTTGCCTCAATCTCATCTTTCTTGATTGTTACATCAGTTATAATGTGTTGGAGGATAGTTAATTGGATTTGGATCAACCCAAAAAAGATCGAAAAACGACTCCGAGCACAAGGTCTTTCTGGGAATCCATACAGGCTTCTCTATGGAGACACCAAAGACATGGCAGCACTGATCAAGGAGGCTAAATCCAAACCGATCAAAATCTCCGACGACATCGTCCCTCGTGCTTTGCCACTGCACCACCACATCATCCGAAAATACGGAAAAGCATCGTTCATATGGATAGGACCAGTTGCAAGAATTATAATAACGGAACCAGAGCTTATAAAGCAAATCTTGAATAACAACCACATTTACAAGAAACCTTCCCCTAATCCT…
>evm.model.Chr2.492	ATGACTCCATTAATTACCTTATTTTTTGCTTCAATCCCACCCTTCTTGATTGTTACATCAGTTATATTGTGTTGGAAGGTAGTTAATTGGATTTGGATCAACCCAAAAAAGATCGAAAAACGACTTCGAGCACAAGGGTTTTCTGGAAATCCATACAGGCTTCTTTATGGAGACACCAAAGACATGGCAGCACTGATCAAGGAGGCTAAATCGAAACCGATCAAAATCTCCGACGACGTAATTCCTCGTGCTTTGCCACTGCACCACCACATCATCCAAAAATACGGAAAAGCATCGTTCATATGGATAGGACCAGTTGCAAGAATCATAATAATGGAGCCAGAGCTTATTAAGCAAATCTTGATTAACAGTGAGATTTACAAGAAACCAACCCCTAAT…
>evm.model.Chr2.495	ATGGATTTGGTGAGGTCGGTGGTGGTGGCGGTGGTGGTGGGAGGGGTGATGGCATGGGCGGTGAAATTACTGAACTGGGTTTGGTGGAGGCCGAGGAAGCTGGAGAAGCTTCTGAGGCAGCAGGGGCTTAAAGGTAATTCCTACCGCCTTCTCCTCGGAGACATGAAGGACTTGATCTCCGCCGTCAAGAAAGAGCAGTTCACTCCCATCCAACTCTCCGACGACCTTCCCTCTCACTTCTTCCCTTATTTCCACCAATCCATCACCAACCACGGTGAGAATTGCTTCATATGGTTCGGGCCGTCGCCGAGGCTGATGATCAGCGATCCGCGGCTGCTGAAGGAGATCCTCTCCAAACCGGACGTTTACCGGAAACCGCAGCCGGATCCCATCGGAGAA…
>evm.model.Chr2.607	ATGGCCATTAATATTCTCGAATTATACCCTTATCTCCTCCTCATCATCCCTCTCCTCGTCTACCTCTTCCGCGCCGCCGAGAGGCGGGGGAAGAAGCCGCCGGAGCCGACCGACTGGCCCCTCATCGGCATGCTTCCGGTGGTCTCCCTGAACCTCCGGCGCGCCCACGACTACATAACCGAGGTCCTCACCATCTGCGGCGGCACCTACCTCTTCAAGGGCCCGTGGTTCTGGAATATCGACATGCTCTTCACCTCGGACCCGGCCAACATCCACCACGTCTTCAGCCGGAACTTCTCCAACTACCCCAAGGGCCCCGAGTTCCGAAAGATCTTCGACATCCTCGGCGACGGCATCTTCGGGGCCGACTTCGAGCTGTGGGAGGTTCACCGGAGGACG…
>evm.model.Chr2.608	ATGGCCATATATGAATTTCCACAGCAGTTGTTGCTGTTTCTGATCCCTCCATTGTTCTTGATTCTCTACTTAGCCGGTAGAAGAGGCAAGAAACCGCCGGAGCCGACGAACTGGCCCGTCGTCGGCATGCTTCCGGCGGTTCTAATGAACCTCCGCCGCGCCCACGACTACGCGACGGAGGTCCTCACCCAGTGCGGCGGCACATACAAGTTCGTGGGGCCGTGGTTCGGGAACGTCGACATGCTCTTCACTTCCGACCCGGCCAACATCCACCACGTGCTCAGCCGGAACTTCGCCAACTACCCGAAAGGCCCGGAATTCCGGAAGATCTTCGACATTTTAGGTGCCGGAATCTTCGGGGCCGACTTCGAGCTGTGGGAGGTCCACCGGAAGACGACG…
>evm.model.Chr2.609	ATGGCGGTTGTTCTCGGTTACCCGGAGCTATTTCTTATGATCCCTCTCCTCCTCCACCTCCTCTACTTCTTCTCCCGCATGAGCCGCTCCTTCCTCACCCCGACGAACTGGCCCCTCCTCGGCATGCTCCCGGGCGTCCTCCGCAACCTCCACCGCCCCCACGACTACATCACGGCCGTCTTCCGCCGCTACGGAACCACCCATGAGTTCAAGGGCCCTTCCTTTGCCGACTTGAACATGGTCCTCACGTGTGACCCGGCCAATATACACCATGTCTTCAGCCGGAACTTCGCCAACTACCCGAAGGGCCCGGAGTTCCGGAAGATCTTTGGGATCCTCGGTGACGGCATCTTCAGCGCCGACTTTGACCTCTGGGAGGTCCACCGCCGGACGACGCTG…
>evm.model.Chr2.610	ATGGCCATCTTCGAGATTTTTTTCCTAACCCTCGCGACAGCTGTTCTCATAGCATGGACATTTCGTAGCCGGAAGGCCACCGCCCTCCCGACGAAATGGCCGGTGGTCGGAATGCTGCCGGGACTCCTCCGCCACAGCGGAAGAATCCACGACTACGTGACGGATATCGTAGCCGAATCCGGCGGAAGCTTCCAGTGGAGGGGGCCCATCTTCTCCAACATGGACATGTTCATCACCAGCGACCCTGCGAACATCCACCACATCTTCAGCAAGAACTTCGCCAACTACCCGAAGGGCCCCGAGTTCAACAAGATCTTCGAAATACTCGGAGACGGAATCTTCAACGCCGACTTCGAGCTCTGGGAGCTCCACCGCCGCACCACCCTCTCCTTCTTCACC…
>evm.model.Chr2.782	ATGGAGATCCCCCCTTCACCCCTCCCTCTCCTCACAATACTTTTCTTCTTCTTTTTCTCTTTTTTTATCCTCTGGAAACTTCTCACCGCCGGAGAATCAAGCCGGAATCTCCCTCCGGGGCCGTGGAAGTTGCCTTCGATCGGAAACATCCACAATCTCATCGGCTCCGTCCCCCACCGCGCCCTTCACCGCCTCGCCCTCAACCACGGGCCCTTGATGCACCTCCGGCTAGGCCAAGTCTCCGCCGTCGTGGTCTCCTCCGCCGACGCGGCCAAGGAAGTGATGAAGACTCACGACCTCAACTTCGCGTCGCGGCCTCCGATCCTGGCGGCGGAGATCATGAGCTACGGCTGCACCAGCATCACCTTCGGCCCCTACGGCGACTACTGGCGGCAGCTG…
>evm.model.Chr2.784	ATGGCGATCCTTCTAACTCCATCTCAACTTCTATGCATCTCACTCTTCTTCTCCGCTCTCATACTCCTCACCCTAATCAGAGCCAAATCCAAATCAAGAACCTTCACTCCGAACCTCCCGCCGGGGCCATGGAAGCTTCCGTTGATTGGAAACATGCACAACCTCATCGGCGCCGTCCCTCACCGTGCCCTCCACCGCCTCTCCCTCACCTTCGGCCCCGTCATGAGCCTCCAGCTCGGCGAGCTCTCCGCCGTGGTCATCTCCACCGCCGACGCCGCGAAGCAAGTGATGAGAACTCACGAGGCAAGCTTCGCCTCGAGGCCTCCGACCGTAGCTGCCGACATAATCACCTACGGCCGCACCAGCATCAGCTTCAGCCCCTACGGCGACTACTGGCGG…
>evm.model.Chr2.93	ATGGCGTATGCTGTGAATGGTTGTACCAATCAACCGCGCGTTATGGTTCACCGTCCCTTCGATTTTTCATCCTCCCATCTCAGTTCATCTTTAGCTGCTAAGCGGAAAGGGCTTTCGAATTCAATCAGGTGCCAGTCGTCCACGAGCACCGATGAATCGAAAGCAGCCAAGAAAATGAGCTTATTTGACAATGCAAGCAACTTGCTTACTAATTTCTTGAGTGGGGGGAAGATAGGATCGATGCCTACTGCTGAAGGCGCGGTCTCGGATCTTTTTGGCAAGCCGCTTTTCTTCTCCCTGTATGATTGGTTCATCGAGCACGGTTCGGTATATAAACTTGCGTTTGGACCGAAAGCATTTGTTGTCGTCTCAGATCCCATAGTTTCTAGACATATTCTT…
>evm.model.Chr3.126	ATGATTCTGTTCATGGATAATAAACAAACGACGACGACGACGACGACGACGTTTTTCCTCGAGTTTCTTTTAGCCTCCTGTGTTTGGATCCTGGCCCTGTGGGGGTGGAGGAACCGCCGGAGGATGGCGTGGGACTTCCCGCTCGTCGGGATGCTCCCTTCGCTCCTCCTCCGCGTCGGCCGCGTCCACGACTCCTGCACGGCGGTCCTCCGCCGCACGCGGCGGGGCACGTTCGTGTTCAAGGGGCCGTGGTTTTCGAACATGGAGATCCTCGTCACCGTGAACCCGGCCAATGTCCACCACGTGATGAGCGCGTGCTTCGCCAACTATCCGAAGGGGGAGAGGTTTAAGGAGATGTTCGACGTGCTCGGGGAGGGGATCTTCAACTCCGACGCGGAG…
>evm.model.Chr3.130	ATGTCTTCAGCTATGCCTACAATGGATTCAAGCTGGTGGGTTTTCACCCTCCCAGCTTTCCTCGGCTCCAAAACCCTTCTCGACGAGTATCTGATCGTCGCCACCTTCTCTCTCTTCATCTCTCTCGCTCTTCTCACCTGGGCTTTCTCCCCCGGCGGCACCGCCTGGAAGAACGGCCGCAACCGCGCCGGCGCCGTCGCCATCCCCGGTCCGCGCGGCCTCCCCTGGCTGGGCAGCCTTTTGACCCTCAGCCGCGGCCTCGCCCACCGCTCCCTTGCCTCCCTGGCCGCCGCCGCGGGCGCAAAGCAGCTCATGGCCTTCAGCCTCGGCCGCACGGCGGCGGTGGTGGCGTCCGACCCGCAGATCGCCAAGGAGATCCTCACCTCCCCCCACTTCGCC…
>evm.model.Chr3.1730	ATGGAAGAATTCAACGCCACCGCCGCCTGCGCCGCCTTAGCCTTCATTTTTCTTCTCACTTACTACCTAATCCGCCGCCAAGGGTCCCCCATCAAGCACCGAGCGCCGCCGGAGGCCGGCGGCGCGTGGCCCTTCCTCGGCCATCTCAACATCATAAGTGGCCGCACCGGGCTTCCCCACGTAAACCTAGGCAACCTCGCCGATAAACACGGCCCGATCTTCGGAATCCGTATCGGCGTCCACCGCGCCGTCGTCGTCAGCAGCTGGGAGCTCGCCAAGGAGCTCTTCACCACCAACGACGCCGCCGTATCGTCGCGGCCTAGCGTGAAGGCCGGCAAGCACCTGGCCTACGGCTACGCCATGCTAGGGTTTTCCTCCTACGGCGCGTACTGGCGCCAG…
>evm.model.Chr3.1735	ATGGAATTCTACTACACCATCTACGCCATTGTTGCTTTCTCTTTCCTCTTCTACTATTACGAACACTTATTCAAAAAAAATCCAAAACATGGCGCATACAAATCGCCGCCGAAAGCCGGCGGCGCTCGCCTCCTCACCGGCCATCTCCACCTCATGGGCGGCGGCTCCTCCACAAAAGAACTCCCTCATTTCAAGCTAGCCGAGCTGGCCGACCAGCACGGCCCGATCTTCACTATCCGGCTCGGCGTCCACCGCGCCGTGGTGGTGAGCAGCCCCGAGCTGGCCAAGGAGCTCTTCACTGCCGCCGACACCGCCGTCTCGTCGCGGCCGCTGCTCCGAGCCACCCAGCACCTGAGCTGCGGCCAGGCCATGTTCGGCTTCGCCCCGTACGGCTCCTAC…
>evm.model.Chr3.1798	ATGAAAATTCAAGATCGCAACATTCATTCATCATCTCCCATGGATTTCCTTACAGTAGCTGTTGGATTACTACTTACCCTCACGTTCATCTACTGTCTCCAAACAGTCTCCCGGCGAGCCAAAAACCTCCCGCCGGGGCCGACGCCGCTGCCGCTCATCGGAAGCCTCCACCTCCTCGGCGACCACCCCCACAAGTCCCTCGCCCGCCTCGCCAACACCTACGGCCCCCTCATGCTCCTCCGCCTCGGCTCCATCGACACCGTCGTCGTCTCCTCCGCCGACGTCGCCCGAGAAGTCCTCCAGAAGCAGGACCTCGCCTTCTCCGGCCGGAGCATCCCCAACGCAATCCACGCCCATGACCATCACAAGTACTCCGTCGTCTGGCTCCCGGTGGCGCCG…
>evm.model.Chr3.1839	ATGGCTATGGAGTCTCTCAGCCTAGTCTCCGTCGCGGTAACCGCCATTTTCGCCTCCTTCGTATTCATCTTTTTCTACAAAAAGTTCCACAATGATAACAAAACTCCACCAGGCACGAAGCCGCTTCTGAAAGCCGGCGGCGCCCTCCCGATCATCGGCCACCTCCACCACTTCAGCGGCAAGGAGCTGGCACACAAGACGCTCGGTAACTTGGCCGACAAGTACGGTCCGGCGTTCACGATCCGTTTCGGATCGCAAACGAACCTCGTGATCAGCACCATGGAGATGGCCAGAGAGATCTTCACCACCCTCGACCGAGTGCTGTCCGACCGCCCTCAGATAGCGGCGGCAAGGATCCTTAGCTACAACTCCACCATGCTCGGCCTCTCCCCCTACGGC…
>evm.model.Chr3.1841	ATGGCAATGGAGTCTCTTAGTCTAGTCTCTGTCGCAGTAACAGCCCTTTGTGCCTCCTTCGTATTCATCTTCTTCTACAAAAAGATCCACAATGATAACAAAACTCCACCAGGCACGAAGCCGCTTCTGAAAGCCGGCGGCGCCCTGCCGATCATCGGCCACCTCCACCACTTCAGCGGCAAGGAGCTGGCACACAAGACTCTCGGTAACTTAGCCGACAAGTACGGTCCGGCGTTCACGATCCGTTTCGGATCGCAAACGAACCTCGTGATCAGCACCATGGAGATGGCCAGAGAGATCTTCACCACCCTCGACCGAGTGCTGTCCGACCGCCCTCAGATAGCGGCGGCAAGGATCCTTAGCTACAACTCCACCATGCTCGGCCTCTCCCCCTACGGC…
>evm.model.Chr3.1842	ATGGCAATGGAGTCTCTTAGCCTAGTCTCTGTCGCGGTAACCGCCATTTTCGCCTCCTTCGTATTCATCTTCTTCTACAAAAAGTTCCACAATGATAACAAAACTCCACCAGGCACGAAGCCGCTTCTGAAAGCCGGCGGCGCCCTCCCGATCATCGGCCACCTCCACCACTTCAGCGGCAAGGAGCTGGCACACAAGACGCTCGGTAACTTAGCCGACAAGTATGGTCCGGCGTTCACGATCCGTTTCGGATCGCAAACGAACCTCGTGATCAGCACCATGGAGATGGCCAGAGAGATCTTCACCACCCTCGACCGAGTGCTGTCCGACCGCCCTCAGATAGCGGCGGCAAGGATACTTAGTTACAACTCTACCATGCTCGGCCTCTCCCCCTACGGC…
>evm.model.Chr3.1843	ATGGATTCTTCACTCCAGTTACTCTTCACTGTATCATCGTGCCTCGGCGGCTTCTTCCTATTCTTCTACTACTACCACCATCACCGGAATCCCAACTCCGCCGCCGGAAACAAGAACCCACTACCGAAAGCCGGCGGCGCGCTGCCCATCATCGGCCACCTCCACCACTTCGGCGGCGAAAAGCTAGCCCACAGAACCCTCGCCGCCATGGCCGAAAAGCACGGCCCCGCCTTCACCATCAAGCTCGGCTCCCGAGAAAACCTGGTCGTCAGCACCATGGAAATGGCGAAGGAGTGCTTCACTACCCTCGACAAGGTCTTCACCGACCGTCCCAAGATCGCCGCCACGAGGATAATGACCTACGACGGCGCCATGTTCGGATTCGCCCCCTTCGGCCCC…
>evm.model.Chr3.1844	ATGGACTCTGTAATCCAGTTACTCTTCACCATTTCATCATGCCTCTGCGCATTCATCCTATTCTTCTACCGTCTCTACCGCCGGACTCCCAGTTCCAAGAACCCACTCCCGAGAGCCGGCGGCGCTCTCCCCATCATCGGCCACCTCCACCACTTCGGCGGCGGAAAACTAACCCACAAAACCCTCGCTGCCATGGCCGAAGAACACGGCCCCGCCTTCGCCATCAGCCTCGGCTCCCGACAAACCCTCGTCGTCAGCAGCTGGGAAATGGCGAAGGAGTGCTTCACCACCCTCGACAAGGTCTTCGCCGACCGGCCCAAGATCGCTGCCACCGAAATCCTAGCCTACGGCTCCTCCATGTTCGCATTCGCCGCCTACGGCCCTTACTGGCGCCGCATG…
>evm.model.Chr3.1845	ATGGATTATGTATTCCAGTTACTCTTCACTGCATCATCATGCCTCTGCGGTCTCTTCCTATTCTTCTACTATCTCTATCATCGGAATCCCAACGTAAGAAACAAGAAACCACTGCCTAGAGCCGGCGGCGCTCTGCCCATCATCGGCCACCTCCACCTGTTCGGCGGCAAGCGATTAGCCCACAAGACCCTCGCCGCCATGGCCGAAAGGCATGGCCCCGCCTTCACGATCAAGCTCGGCTCTCAACAGAACCTCGTCATCAGCAGCTGGGAAATGGCGAAGGAGTGCTTCACCACTCTCGACAAGGCTTTCGCCGACCGGCCCATGTTAGCAGCTACGAGGATAATGACTTACAACGGCGCCATGTTCGGATTCTCCCCCTACGGCCCCTACTGGCGC…
>evm.model.Chr3.2002	ATGGCCAGCTTAGCTGTCATTCTAGGGGTGTTTTGGGGCCTCTGCATCTTCAGTATTGCTCTCCTGAAATGGAATGAGCTTAGGTACAGGAAGAAAGGATTGCCGCCTGGTACAATGGGGTGGCCACTGTTCGGAGAGACCACTGAGTTTCTGAAACAAGGCCCAGCCTTCATGAAAAACCAAAGATCAAGGTTTGGGAGTTTTTTCAAATCCCACATACTAGGTTGTCCCACCATAGTTTCAATGGATCCAGAGCTAAACAGATACATCCTAGTAAATGAAGCAAAAGGGCTCGTCCCTGGCTATCCTCAGTCGATGCTGGACATCCTAGGGAAATGCAATATCGCAGCTGTCCATGGCTCTGCTCACAAGTATATGAGAGGGGCTTTGCTTGCACTT…
>evm.model.Chr3.2399	ATGGGCCATTTCCCTTTTCTTGGTGAAACTCTTGCTTATCTCAAGCCTCACAAATCCAACACCCTTGGCTCCTTCTTGCAAGATCATTGCTCTAGGTATGGGAATGTGTTCAAGTCCCACTTGTTCGGGAGCCCGACGGTGGTTTCGTGTGACATCGAGCTTAACATGTATATCCTTCAGAACGAGGAGACGTTGTTCCGAAGCAGTTACCCTAAGCCGGTCCACGACATTCTTGGCAAGCTGTCGATGATGCTCGTCTCCGGAGATCTCCACAAGAAGCTACGGAGCGTGGCTCTTAGTTTCATCAACGCCTCCAAGTCGAGCCCCGTCTTCCTTTCCTACGTCGATACCTTCTCGCTCTCGTACATCGACTCCTGGAGATCCAACACCAAGGTTGAG…
>evm.model.Chr3.38	ATGCATATTTCATCCATCTACTACACCCATCTCAAGTTATTCCTCATAAACCACGACAACCACTCCTTCTTCTTCTTCTTGTTTCCACTCCTAACTTCACTTGTATTGATCGCTATAACTATAAGTGGTAGATTTCTTCTTCAATGCTTCAAAACAACAACACAACAACAACAACAACAAGAAGAAGATGTAATTCCTGGGAATTTGGGACTCACAGAGACTCTCTCCTTCCTCGCCGCCACAAACAGCACCAAAGGCATCTACCATTTCATCACACAGAGAAGATTGAGGTATGGGAGTAGTTGGTTCAAGACGAGGTTGTTTGGAAAGATCAATGTATTCGTTCCGAGCGTGGAGGGAGCGAGGACGGTGTTCTCCAACGATTTCGTGGTGTTTAAG…
>evm.model.Chr3.435	ATGAAGATGGAGTTGGGGGTGGCGTGGAAGATATATATGATGTTAGTAGTGTTGTTGTTGTTAGTGTTAATGTTGAAAGTAGTGTACGAAAGCATAATATCATGCTACTGGTTAACTCCTCGACGCATCAAGAAGATTATGGAGAGGCAAGGAGTGCGTGGCCCTCATCCTCGCTTTCTTGTCGGCAACATCTCCGACATGTCCTTCCTCCTCTCCCGTTCCACCGCCAACGACATGGACTCCGTCCACCACGACCTCGTCCCCCGCCTCCTCCCCCATTTCCTCCTCTGGTCCAAAACTTACGGGAAAAGGTTCATATTCTGGAACGGTATCGAGCCGAGGATGTGCCTGATGGAAACAGAGCTGATCAAAGAGCTACTGTCCAAGTACAGTACCATT…
>evm.model.Chr3.58	ATGAAGAGAGAGGAGGCGAAGGAGAAGAGTGAGGAGAGAGATGGAGAGCGTTTTGTGATTCCGAGAGGGAGCTGGGGTTGGCCATTGATAGGGGAGACTCTCGAGTTTATCGCTTCTGGTTACACCTCAAGGCCTGTCAGCTTCATGGAAAAGCGCAAATCTCTGTATGGAGATGTTTTTAGGACACACATTCTTGGAAAGGCCATCGTCGTTTCAACTGATCCGGATGTGAGCAAAACAATCTTGCAAAACCATGGAAATGTCTTCATCCCTTGCTACCCGAAATCTATTACTGAACTTCTTGGAAAATCCTCGATTCTCCAAATGAACGGTTCTCTGCACAAGAGGTTGCACACTTTGATCGCAGTTTTTCTCAAATCAAGCCAATTCAAGGGCAGG…
>evm.model.Chr3.623	ATGAACTCCATTTCATATTCTTTGATAATAAACTATATTCTTACATTTCTATGCATCCTCACTTCTTCATATCTCATCCTTAGCATCATCCATGAATGGCTTTTCTCCAAAAATTCCAACAATGGGGCCATCAAGCTCCCCCCGGGCCCACCCAAGTGGCCCATTTTTGGCAACCTCCTCCAATTGGGCCCACTCCCCCATAGAGATATGGCAGCCTTATGTGAGAAATACGGGAAGCTAGTCTACCTTCGGTTGGGCCGTGTCGACGCCATCACGACAGATGATCCCGAGATCATACGGGAGATTCTATGGCAGCAAGACGACGTCTTCGCCTCGCGCCCTCGAACTTTGGCGGCCGAGCGCCTCGCCTACGGCTGCGGCGATGTGGCGCTGGCTCCA…
>evm.model.Chr3.78	ATGGATAAGGAAATGATCAACCTTCATCAAATTCTTGAGGCTAAACCCTTGTTCATGCTATTCATAACCCCTCTACTTCTTCTCCTCCTCCTATCGAGGTTCCGGCGCAAACGTTACCCTCCCGGGCCAGCAGGTTGGCCCGTGATCGGTAACATGGGCTTGATGGACCAGCTCACCCATCGTGGGCTGGCCCGTCTGGCCAAAAAGTACGGCGGAATCTTCCATCTCAGGATGGGGTTCCTCCACATGATCGCGATATCAAGCCCGGACGAGGCCCGACAAGTCCTCCAGGCCCACGACAACATCTTCTCCAACCGGCCCGCGACCATCGCGATAAGCTACTTGACCTACGACCGGGCCGACATGGCCTTCGCCCACTACGGCCCGTTCTGGCGCCAG…
>evm.model.Chr3.823	ATGGAAACAAGCTGGCTATACGCCCTCTCCACTCTCTTCTTTCTCATCGTCGCTTTCAACTATCTCATTAAAGAGAAAAGAAACCTCCCACCCTCTCCCCTTCTTTCGCTCCCTCTCCTCGGCCACCTCCACCTCCTAAAATTCCCCCTCCACCGCACCTACCGCAGCCTCTCTCTACAGCTCGGCCCCATCTTCTCCCTCCGCTTGGGCCACCGCCTCATGGTGGTTGTGTCATCTCCGGCCATCGTCGAGGAATGTTTCACCAAGAACGACGTCGTCCTGGCCAACCGGCCCCGCTTCGTTGTCGGCAAGTACATCGGGTACAACTTCAGGTCCGTCGTCTTCGCCCCCTACGGCGACTACTGGCGCAACCTCCGCCGCCTTATGACGGTCGAGATC…
>evm.model.Chr3.827	ATGGACATTACAATCACTCCATACTTCCTCTTCTCTCTCTTCCTTCTCATCATTGCTCACAAATTCTTCACCAAAAGAAACACAAACCTCCCACCAAGCCCCACCCCATCACTCCCTCTCTTAGGCCATCTCCACCTCCTCAAATTCCCTCTCCACCGCACCTACCACACCCTCTCCCAAACCCTAGGACCCATATTCTCCCTCCGCCTCGGGACCCGCCTCGTCGTCGTCGTGTCGTCCCCGGAAATCGTGGAGGAGTGCTTCACCAAGAACGACGTCGTCTTGGCCAACCGGCCCCGCTTCATCGTGGGCAAGTACATCGGCTACGACAACACAACCCTAGTCAACGTCCCTTACGGCGAGTACTGGCGGAACCTTCGCCGCCTAGCCACCGTTGAG…
>evm.model.Chr3.828	ATGGAAACGATCTGGTTTTACGTTCTCTTCTCTCTCCCAATTCTTGCCATCACTCTCAAATACTTAGCAAAACCAATAACAAAACTCCCGCCAACCCCATTCCCCACTCTCCCTCTCTTAGGGCATCTCCCCCTCCTCAAATTCCCCCTCCATCGAACCTTCCACAACTTCTCCAAGCAGCTCGGGCCAATCTTTTCGCTCCGGCTAGGCAGCCGCCTCATGGTGGTTGTGTCGTCCGCCGCCGTCGCGGAGGAGTGCTTCACCAAAAACGACGTCGTCCTGGCCAACCGGCCTCGTTTCATCATCGGTAAGTATATCGGCTACAACTACACTTCCCTCGTCGGCGCCCCCTACGGCGATTACTGGCGCAACCTCCGGCGGCTTACGAGTACCGAGATC…
>evm.model.Chr3.829	ATGGAAACATCATCACTCCTTTTCTACACATTTCTCACTCTCCTATCCCTCTTCCTCATCTACAAACTCTCCCCTCCCGGCCGGCGCCGCCACCGCCTCCCACCGAGCCCCGCGGTGGCCCTCCCAATCATCGGCCACCTCCACCTCCTGAAGCCACCGCTCCACCGGAACCTCCACCGCCTCTCCCAGCGGAGCGGCCCCATATTCTCCCTCAAGCTTGGCTTCCGCCGCTGCGTGGTGATCTCGTCGCCGTCGCTGGTCGAAGAATGTTTCACGAAGAACGACGTCGTCTTCGCCAACCGCCCCCGCATCCTCATCGACAAGCACATCGGCTACAACCACAGCACCATGTCCGGCGCCCCCTACGGCGAGCTCTGGCGCAACCTCCGCCGCACCGCT…
>evm.model.Chr3.831	ATGGACACTTCCGCTTTCCTCTACACATCTCTCTCCATTCTTCTACTCTTCCTCATCCACAAATATTTCACCGCCCGAAAAAAATTCCATCTGCCGCCGAGCCCCACCGCAGCGCTGCCCCTTATCGGCCACCTCCACCTCCTAAAACAGCCCCTCCACCGCACCCTCCACCGCTTCGCCCAAACATCCGGCCCCATTTTCTCCCTCAAGTTCGGCTTCCGCCGCTGCGTGGTGGTGGCGTCGCCGGAGCTGGTGGCGCAATGCTTCACGAAGCTCGACAAGGCCCTCGCCAACCGCCCCCGGATCCTCGTCGACGAGTACATCGGCTACAACCACCTGTCCATGGTCGGCGCTCCCTACGGCGACCACTGGCGGAGCCTCCGCCGCATCGCCGCCCAG…
>evm.model.Chr4.146	ATGGACTTCGACTTCTCCTCTATCCATTTCCTTGTCTCCACTTTTGCATTCATGTTCCTTTTTATACTTTCCAAATATGGTAAATCTTCTGCAAATCTCCCTCCTGGGCCAAGAAAGTTGCCTATTATAGGAAACCTTCATCTCCTCTCAGGTTCCTCTCCACCCCACCACAACCTAGCAAAATTGGCCACTAAATATGGCCCCTTGATGCACCTACAACTAGGCGAAATCGGTGCGGTCGTCGTCTCCTCGCCCGAAATGGCTAAAGAATTCTTGAAAACGAACGACATCGTCTTCGCCTCCCGGCCTTCCCTCCTCGCCCCGGAGATCAACTGCTTCGGAAGCACGGACATCGCCTTCGCCCCGTATGGCGACTACTGGCGGCAGCTGCGGAGAATC…
>evm.model.Chr4.1909	ATGGAATCAACACTCCTCCTCTCCTCTCTCTCTCTCCTCGCCGCCTTCACCCTCTCTCTCCTCGCCGCCTTCACCCTCTCTCTCCTCCTCCTCAAGTACATCCTCTCCTCCTTCTCCTCCTCCTCCTCCTCCAGGAAACTCCCCCTTCCTCCGGGCACCCTCGGCTGGCCCTACATCGGCGAAACCTTCCAACTCTACTCCCAAAACCCCAACACCTTCTTCGCCTCCAAGCTGAAGAAGTACGGGTCGATATTCAAGAGCCACATACTGGGCTGCCCCTGCGTGATGATCGCCAGCCCGGAGGCGGCGAAGCAAGTCCTCGTCACCAATGCCCACCTCTTCAAGCCCACATTCCCCGCCAGCAAGGAGCGGATGCTCGGAAAGCAGGCCATCTTCTTC…
>evm.model.Chr4.2024	ATGTGGCTCCCCACTGTATTTGTTCTCATATTTGCTCTCATCATCTACCTCTACGTTCCCATGGCGATGAAGCACAACAAAATACGAAAGATGTTGAAGCAACAAGGAATTCACGGCCACCCTCAAAAATTCCTTCTCGGCAACGTCCTCGACATCAAGAAATCGTTGGCCGTGGCCGGCCCTCCGGCCGTCCCCGGCGCCGCCCACGTGCTGCCCTTCTTAGAGCAATGGAGAAAGCAATACGGTGACTTGTTCACATTTTCTCTTGGGAGTGTGCAAGTATTATACTTGAGCGATCCTAACGTAGTGAAGGAGTTGGCGACGACGACGGCAAAGGATATGGCGATTCCGGCTTCCAGTCAGAAAGCACTGTGCCCGCTTTTCGGGAAGGGGATCTTG…
>evm.model.Chr4.2025	ATGTGGCTCCCCACAATATTTCTTCTCATATTTGCTCTCATCATCTACCTCTACGCTCCCATAGTGATTAAGCACAACAAAATACGAAAGATCTTGAAGCAACAAGGAATCAACGGCCCCCCTCAAAAAGTCCTTCTCGGCAACGTCCTCGAAATCACGAGATCCTTGGCTGCCGCCTCCGAAGCCGGCCCTCCGGCCGTCCCCGGCGCAGCCCACGTGTTCCCCTTCTTAGGGCAATGGAGAAAGCAATACGGTGACTTGTTCACATTTTCTCTCGGGAGTGCGCAGGTATTATACGTCAGCGATCCTAACGTAGCGAAGGAGATGGCGACGACGACGGCGAAGGATACGGCGATTCCCGCCTACAATCAGAAGACACTGGGCCCACTCTTCGGGAAG…
>evm.model.Chr4.2028	ATGTGGCTCCCCACAATATTTCCTCTCATATTTGCTCTCATCATCTACCTCTACGCTCCCATAGTGATTAAGCACAACAAAATACGAAAGATCTTGAAGCAACAAGGAATCAACGGCCCCCCTCAAAAAGTCCTTCTCGGCAACGTCCTCGAAATCACGAGATCCTTGGCTGCCGCCTCCGAAGCCGGCCCTCCGGCCGTCCCCGGCGCAGCCCACGTGTTCCCCTTCTTAGGGCAATGGAGAAAGCAATACGGTGACTTGTTCACATTTTCTCTCGGGAGTGCGCAGGTATTGCACGTCAGCGATCCTAACGTAGCGAAGGAGATGGCGACGACGACGGCAAAGGATACGGCGATTCCCGCCTACAATCAGAAGACACTGGGCCCACTCTTCGGGAAG…
>evm.model.Chr4.2031	ATGTGGCTCCCCACAATATTTCTTCTCATATTTGCTCTCATCATCTACCTCTACGCTCCCATAGTGATTAAGCACAACAAAATACGAAAGATCTTGAAGCAACAAGGAATCAACGGCCCCCCTCAAAAAGTCCTTCTCGGCAACGTCCTCGAAATCACGAGATCCTTGGCTGCCGCCTCCGAAGCCGGCCCTCCGGCCGTCCCCGGCACAGCCCACGTGTTCCCCTTCTTAGGGCAATGGAGAAAGCAATACGGTGACTTGTTCACATTTTCTCTCGGGAGTGCGCAGGTATTATACGTCAGCGATCCTAACGTAGCGAAGGAGATGGCGACGACGACGGCGAAGGATACGGCGATTCCCGCCTACAATCAGAAGACACTGGGCCCACTCTTCGGGAAG…
>evm.model.Chr4.2043	ATGGAGTTTCAGCTCATACCTCTAATTTCCTTCCTCCTCTCTCTATTCATCTTTCTAAAATTAGTAACAATCTCGAAATCCTCAAACCCTAACCCTAACTACTCTCATATCCCCGGTCCCAAAAGGCTCCCTCTCATCGGAAACCTCCACCTCCTCCTCCGCACCCCCACCCCCCACCGCGTTTTCACGGCCTTAGCCGCCAAGTACGGTCCCCTGATGCACCTCCAGTTAGGGCAAGTTCCTTTCATCATCGTCTCCTCCGTCGAGATGGCCAAAGAAGTCCTGAAAGCACACGACGTCATCTTTGCGAACCGCCCCCCCGGGATTTTGCAGGAGGTGCTGACCTACAACTATAGAAATATCGGGTACGCACCTTACGGCGAGTACTGGCGGCAGCTG…
>evm.model.Chr4.2055	ATGGAGTTTTCGACCCTTCTCATCGCCCTATGCTCCATCACTCTAACTTACTTCCTCTTGTTCAAATCGAAGAAGAAAGGGAGCAAGAATCTGCCCCCCGGGCCTTACCCTCCACCCACTGTGGGCAACATTTTCCAACTCGGTACGAAACCCCACCAGTCACTCGCCCAACTCGCCAAGACTCACGGCCCCCTCATGTCCCTCCACTTCGGCAGCGTCTACACTGTGATCGTCACCTCCCCCGCCATGGCGCGGGAGGTGTTTGTCAAGAATGGCCAGGACTTCCTCAACCGCACTGTGGTCGAGGCTGTCCACGCCCACGACCATGACAAGATCTCCATGGCGTTCATGGACGTGGGCGCCGAGTGGAGGGCCCTGAGGAGGATCTGCCAAGAGCAG…
>evm.model.Chr4.2065	ATGGAACTCATAGTTGCTGCTTCCTTCTTCTTCCTTGCTCTTGTATATACCCTTCTAAAATTCCTAAGCACCAATCACCACTCATCTCACCATCTCAACCAAATTCCCGGCCCGAGAAGACTTCCGGTGATCGGAAACCTCCACCTCCTCGCCGGAAAATCTCTCCCCCACCATGTTTTCCGAGATCTCGCAGCCAAGCACGGCCCCCTTATGCGGCTGCAGCTAGGCGAGATTCCCTTCCTCATCGTCTCCTCCGTCGACGTCGCGAAGCAGGTGCTCCGAACCCACGACGTCGTTTTCGCCAACCGGATCCCGATGCTCGCGGCCATCACCATCAGCTACAACTACAAGGACATCGTCGTCGCCCCCTACGGCGACCACTGGCGCCACCTTCGGAAG…
>evm.model.Chr4.2067	ATGGATTCCTTTCCACTTCTCGTTGCTTTGTTCTTCATCGCTATGACATGCTTCCTTTCCTCGAGGCGCCGGAGAAACCTTCCTCCGGGGCCTTTCCCTCTCCCGATGGTCGGAAACATGCTGCAAATCGGCCCCAAACCTCATCAGTCATTCGCCCAACTCTCGAATAAATACGGTCCGTTGATGTCCATCCACCTTGGAAGCTTATACACTGTCGTCGTCTCCTCCCCGGAGATGGCCAAAGAAATTCTCTATAAAAAGGGCCAAGCATTTTCCGGCCGGACCGTCGCCCAGGCGGTACGTGCGTACGACCACCACAAAGTCTCGATCGCCTTCCTCCCGGCGGGTAGCGTATGGCGCGACATGCGTAAAATATGCATCGAGCAGATGTTCTCGCAT…
>evm.model.Chr4.2068	ATGGTTTCCTTTCCACTCCTCGTTGCTTTGTTCTTCGTCGCTCTGACATGCTTCCTTTCCTTGAGGCGCCGGAGGAACCTTTCTCCGGGGCCTTTCCCTTTTCCGATCGTCGGAAACATGCTGCAAATCGGGCCGAATCCACACCAGTCATTCGCCCAACTCTCCAAGAAGTATGGGCCGTTGATGTCCATCCACCTCGGAAGCTTATACTCCGTCGTCGTCTCCTCCCCGGAGATGGCGAAAGAAGTACTGTACAAGCACGGCCAAGTCTTCTCCGGCAGGAACGTGGTGCACGCGGTGCAGGACCAGAATTCCATGGGGTTTCTCCCCGTCGACACCGTGTGGAGCGGCATGCGCAAGATTTGCAAGGAGCAGATATTCTCTCATCCCAGCTTGGAG…
>evm.model.Chr4.2110	ATGGAGGTGACGGATGTTCCAATTTCATGGGTGGCCATAATCCTTGTGATTTCATCCTACTTTATTTTCATGAATAAATGGAGAGCGGCAAAGCTGCCGGAAAACCTGCCTCCGAGCCCTCCGAAGCTGCCGGTGATCGGCCACCTCCACCTCCTCCGGGGGGGCCTACCCCAGCACGTGCTGAGGGGCATCACCCAGAAGTACGGGGCTGAGGCGCTCGGCATGGCTTCCGGCTTCGAGCTCGCCGATCTTTACCCTTCATCCTGGCTTCTCAACCTCCTCTGCTTCAACAAGTACAGATTGCGGAGGATGCGCCAACGCCTCGACGACATTCTTGATGGCTTCCTCGAGGAACATAGGGTGAAGAAGAGCGGCGAGTTTGGAGGCGAGGACATCATC…
>evm.model.Chr4.2113	ATGACGCGCCTCATCCGAGTCTTTGAGTCCTCGGAGGGAGTCCCCATCAATGCCTCGGAGGAGATTTCCAAGATGTCGTGCGCCATCGTGTGTAGGGCGGCCTTCGGGAGCATGCATGCTCAAGGATCAGGGCCTGCTGGCGGACTTGGTCAAGGAGGCGCTCGGCATGGCTTCCGGCTTCGAGCTCGCCGATCTTTACCCTTCATCCTGGCTTCTCAACCTCCTCTGCGCTTCAACAAGTACAGATTGCGGAGGATGCGCCAACTCCTCGACGACATTCTTGATGGCTTCCTCGAGGAACATAGGGTGAAGAAGAGCGGCGAGTTTGGAGGCGAGGACATCATCGACGTTCTTTACAGGATGCAGCAGAAGGATATCGAGAACAAAGTTCCCATTACC…
>evm.model.Chr4.2116	ATGGAGGTGACGGATGTTCCAATTTCATGGGTGGCCATAATCCTTGTGATTTCATCCTACTTTATTTTCATGAATAAATGGAGAGCGGCAAAGCTGCCGGAAAACCTGCCTCCGAGCCCTCCGAAGCTGCCGGTGATCGGCCACCTCCACCTCCTCCGGGGGGGCCTACCCCAGCACGTGCTGAGGGGCATCACCCAGAAGTACGGGGCTGTGGCGCACCTGCAGCTGGGTGAGGTCTACTCGGTCGTGCTTTCGTCGGCGGAGTCGACGAAGCAGGCGATGAAGGTGCTCGACCCGACGTTCGCTGACCGCTTCGACAGCATTGGGTCGCAGATCATGTGGTACAACAACAACGACATGATTTTCAGCCGTTACAACGACCACTGGCGCCAGATACGC…
>evm.model.Chr4.2118	ATGACGCGCCTCATCCGAGTCTTTGAGTCCTCGGAGGGAGTCCCCATCAATGCCTCGGAGGAGATTTCCAAGATGTCGTGCGCCATCGTGTGTAGGGCGGCCTTCGGGAGCATGCATGCTCAAGGATCAGGGCCTGCTGGCGGACTTGGTCAAGGAGGCGCTCGGCATGGCTTCCGGCTTCGAGCTCGCCGATCTTTACCCTTCATCCTGGCTTCTCAACCTCCTCTGCGCTTCAACAAGTACAGATTGCGGAGGATGCGCCAACTCCTCGACGACATTCTTGATGGCTTCCTCGAGGAACATAGGGTGAAGAAGAGCGGCGAGTTTGGAGGCGAGGACATCATCGACGTTCTTTACAGGATGCAGCAGAAGGATATCGAGAACAAAGTTCCCATTACC…
>evm.model.Chr4.2120	ATGGAGGTGACGGATGTTCCAATTTCATGGGTGGCCATAATCCTTGTGATTTCATCCTACTTTATTTTCATGAATAAATGGAGAGCGGCAAAGCTGCCGGAAAACCTGCCTCCGAGCCCTCCGAAGCTGCCGGTGATCGGCCACCTCCACCTCCTCCGGGGGGGCCTACCCCAGCACGTGCTGAGGGGCATCACCCAGAAGTACGGGGCTGTGGCGCACCTGCAGCTGGGTGAGGTCTACTCGGTCGTGCTTTCGTCGGCGGAGTCGACGAAGCAGGCGATGAAGGTGCTCGACCCGACGTTCGCTGACCGCTTCGACAGCATTGGGTCGCAGATCATGTGGTACAACAACAACGACATGATTTTCAGCCGTTACAACGACCACTGGCGCCAGATACGC…
>evm.model.Chr4.2124	ATGGAGAGCGGCAAAGCTGCCGGAAAACCTGCCTCCGAGCCCTCCGAAGCTGCCGGTGATCGGCCACCTCCACCTCCTCCGGGAGGCCTACCCCAGCACGTGCTGAGGGGCATCACCCAGAAGTACGGGGCTATGGCGCACCTGCAGCTGGGTGAGGTCTACTTGGTCGTGCTTTCATCGGCGGAGTCGACGAAGCAGGCGATGAAGGTGCTCGACCCGACGTTCGCCGACCGCTTTGACAGCATTGGGTCGCAGATCATGTGGTACAACAACAACGACATGGCCGTTACAACGACCACTGACGCCAGATACTCAAAATCTGCGTCCTTCGGGTTCATTCGCCAGGACGAGATGACGCGCCTCATCCGAGTCTTTGAGTCCTCGGAGGGAGTCCCCATC…
>evm.model.Chr4.2129	ATGGAAGTGACGGGTGTTTCAATTTCATGGGTGGTGATTATCCTGTCGGTTTTATCCTACTTGATATTGATGGAAAAATGGAGAGCGTCGAAGCTCCCGAAAAACATGCCTCCGGGCCCACCAAAGCTGCCGGTGATTGGCCATCTCCACCTCCTCGGCGGGGGCCTACCCCAGCACGTGCTGAGGGGCATCACCCAGAAGTACGGCCCCGTGGCGCACGTGCAGCTGGGTGAGGTCTCCTCCGTCGTGCTTTCATCGACGGAGGCGGCGAGGCAGGCGATGAAGGTGCTCGACCCGGCCTTTGCTGACCGCTTCGTCAACATCGGGTCGCGGATCATGTGGTACGACAGCGAGGACATTATTTTCAGCCGTTACAACGACCACTGGCGCCAGATACGC…
>evm.model.Chr4.2130	ATGGAGGTGACGGATGTATCGATTTCATGGATGGCGATTATCCTTGTGATTTCATGCTACTTGATATTGATGAAGAAATGGAGAGCAGCGAAGCTCCCGGAAAACCTGCCTCCGAGCCATCCGAAGCTGCCGGTGATCGGCCATCTCCACCTCCTCCGGGGGGGCCTACCCCAGCACGTGCTGAGGGGCATCACCCAGAAGTACGGCCCCGTGGCGCACGTGCAGCTGGGTGAGGTCTTCTCGGTCGTGCTTTCGTCGGCGGAGGCGGCGAGGCAGGCGATGAAGGTGCTCGACCCTGCCTTCGCCGACCGCTTCGTCAACATCGGGTCGCGGATCATGTGGTACGACAGCGAGGACATTATTTTCAGCCATTACAACGACCACTGGCGCCAGATACGC…
>evm.model.Chr4.2131	ATGGCGGAGCTAATGAGGAAACCAGGCATGATGGCGAAATTGCAGACAGAGATCCGAGAATCCTTACATGGAAGGAAAACGATGGAGGAATCAGAGATTCGGAAGCTAAGTTATCTAAAGATGGTGGTGAAGGAATCAATGAGGCTACACCCTCCAAATGCGCTTTTCCCAAGATCATGCAATGAGGATCTTGAGATCGAGGGGTACCGCGTACCTAAGGATGCCTTCATCGTTGTTAACGTATGGTGGTTAGGAAGGGATCCGGAGAACTGGTGGGGACCGGAGAAGTTCGAACCGGAGAGATTCGAGGGGAGCTCGGTGGACTTCTTGGGGAATTATTTGAGTATATTCCATTTGGGGCGGGGAAGAAAATGTGCCCTGCAATTACATTCTCGGTTG…
>evm.model.Chr4.2319	ATGGTAGAGCCCTTTATACTGTCAAAGTTCTTCACAATATCAGCAGTTGTAGTTATAGTTTTGGTGTACTTCTATGGACCTTCCTGGGGTGTTAGAGGAGTGCCGGGACCACCAACAATGCCTATAGTCGGACACCTGCCGTTACTCGCTAAATATGGCCCTGATGTCTTCTCTGTGCTTGCAAAGCGCTATGGCCCTATATACAGATTCCATATGGGAAGGCAGCCACTAGTAATTGTAGCAAATGCAGAGCTTTGCAGAGAAGTTGGCATCAGAAAATTCAAGTATTTCTCCAACAGAAGCATCCCTTCTCCTATAGCAGCATCTCCTCTTCATCAGAAAGGCCTATTCTTCACAAAGGATGCAAGATGGTCGACCATGCGAAACACGATCCTCTCT…
>evm.model.Chr4.295	ATGGAAACAAGCTGGCTATACACCCTCTTCATCACTCTCTTCTTTCTCATCGTCGCTTTCAACTATCTCATTAAAGAGAAAAGAAACCTCCCACCCTCTCCCCTTCTTTCACTCCCTCTCCTCGGCCACCTCCACCTCCTAAAATACCCCCTCCACCGCACCTACCGCAGCCTCTCTCTACAGCTCGGCCCCATCTTCTCCCTCCGCTTGGGCAACCGCCTCATGGTGGTTGTGTCGTCTCCGGCCATCGTCGAGGAATGTTTCACCAAGAACGACGTCGTCCTGGCCAACCGGCCCCGCTTAGTTTTCGGCAAGTACATCGGGTACAACTTCAGTTCCGTCGTCTTCGCCCCCTACGGCGACTACTGGCGCAACGTCCGCCGCCTCATGACGGTCGAG…
>evm.model.Chr4.309	ATGGATTCTCTCTCTCTATCCTCTCTCTCCTTCACGGCGGCGCTTCCGCTCCTCGCCATCCCCCTCCTCCTCTTCTTCCTCCTCTCCCGCTCCTCCTCCTCCTCCAAGAAGCTCAACCTCCCCCCGGGGCCGCCGGGTTATCCGGTCGTCGGAAACCTCTTCCAAGTCGCCTTCTCCGGCAAGCCCTTCTTCCAGTACATCCGCGACCTCCTGCCGATCTACGGCCCCATTTTCACTCTCCGGATGGGGACGAGGACAATGATCGTCGTCAGCAGCAACGAGCTCGCCTACGAGGCTTTAATCGAGAAGGGGCCGATCTTCGCCACCCGCCCGATGGAGAACCCGACCCGGATCATCTTCAGCTCCAACAAGTTCAGCGTCAACGCCGCCTACTACGGC…
>evm.model.Chr4.56	ATGGCTGCCAGTCTATCGTTTCCTCGATTCTCGCCGCAGACCCTTCAGGCGAGAGACTTCAGAAGAAAATTCAGCCCAGCTGTTAATTTGAAGTTCAATGGGAGTTCTGTAGTTAGTTGCTCGTTGTCGGGTAATGGGAGAGGCAAGCCCGGAGAAGATGCGGTGAAAGATGTAGAGAGGCTGTTGGAAGAGAAGCGCCGGGCCGAGCTCTCGGCCCGTATAGCCTCCGGCGAATTTACAGTCGAGAAACCAAGCTTTCAATCGCAACTCAAGAATGGTTTGTCAAATTTGGGATTGCCCAAAGAGATAGTTGAGTTCATAGTCAATGTCACTGGCGGTTCAGGGGACTATCCAAAGATTCCGGAGGCAAGAGGCTCGATCAGTTCCATCAGAAACGAA…
>evm.model.Chr4.605	ATGGTTCCAGCCATGGTTTTGAGCTGTGGGAATATGATTAAGAAGTGGGAAGCCATGGTTTCCGGCGGTGAAGAAGGGCGGTCGGAAATCGACGTCTGGCCCTTCTTCGAAAACCTGACTGGAGACGTAATTTCACGAGCAGCTTTCGGAAGCAGCCATGAAGAAGGTTCTAGAATATTCCAGCTCCAGAAGGAGAAACTTGAGATCTCTCTCTCATTACTGCAGTTGATACTCATCCCTGGATGGAGGTATTTGCCTACGGAAGTGAACAGAAGATTGAGAGCAATAACAATGGAAGTCCACTCGTTGCTTCGAGGTATAATCGACAAGAGGCAGAGGGCCATCGACAAGGGAGAAGTCGTTCGTGATGATGACTTGTTAGGGCTACTTATGGAGTCG…
>evm.model.Chr4.606	ATGAATGCTACTACTTCTTTAGGGCTCCTCCTCAGCTCTATAGCCATAGCTGCATTTACATCACTTGCACTAAGTTTACTAAATCTGTTCTGGCTCCGGCCACGAAAGCTCGACAAACTTCTCCGAGATCAAGGCTTCCACGGAAACCGTTACCGCCCTTTCCTCGGAGACACGAAAGATTTTGTTGCAGCAATGGAAGCAGAAAAGCTGAGACCAATCCAACTCTCTCATGATATTTTACCCCATGTTTTTGGATACTTTCACACTACACTTGAAAAGTATGGTCCTAGTTCCTTCGTATGGTTCGGTCCTTGGCCTCGACTAAATGTAAGCGATCCGGAGCTGATAAGGGAGATTCTCAGCAAGACCGTTGTATATCAGAAGCCTCTACCGGAGATG…
>evm.model.Chr4.631	ATGGTAGCATTAGTACTGCAGCTATTGATGGCTGTAACTTTGGCCATTTCCGCGTTTCTTTTGATTATTTTGGGAAAACTCGTGTTTTCGTGCTGGGTTTTCCCTACTCTAGCCTATAGAAAGCTCAGAGCGAATGGGTTTTCGGGGCCGAAACCTAGCTTCCCTTTCGGAAACTTGAATGATATTAAGACGCTCAAAATGTTGTCGTTGTCATCGTCGTCGTCGCCCTTGAGTATATCCGGTGATATCCATGCCACTGCATTTCCGTACTTCTCCCATTGGCAGAAATTGTACGGGAAAGTTTTAGTGTACTGGCTAGGGACAGAGCCATTTCTATACATAGCAAACCCTCAGTTTCTCAAGGAAATGACTGCAGACATTCAAGGCAAAGGTTGGGGA…
>evm.model.Chr4.934	ATGGATACTCCAAATACTGCCATTGTAGTTGCAGCTATAGCTGCAATCGTAGTAGCGTGTATTCTCAGAATTTGCACAAACAAGGAGGAGAAGAAGGTGAAGAAGAAGTATCATCCGATCGGCGGCACAATATTTCACCTTTTGTACAATTTCCGGCGGTTGTACGACTACTTGACCGACCTCACGCATCAATACACCACCTTCCGAATTCTTTACCACGACAACGTCGAAATCTACACCTCCGATCCCGCTAACGTCGAGTACTTCCTCAAAACAAACTTCGCAAACTACGGCAAGGGGTCGTTTCACCACGACGTGTTGGAAAGTCTGCTTGGAGACGGGATCTTCACCGTTGATGGGGAGAAGTGGCGGCATCAGAGGAAGATGTCGAGCTACGAA…
>evm.model.Chr4.946	ATGGCTGCAGTTTCGGTCATTGCGCCTTTTTTAGTAGTCGCGGTATTCGTAGTCTTGGGGCTGCTTTTCTTGAAGATCACTGGGAGTTCAAGAAAAGGGGCCTTGAATCTGCCTCCAGGCAGCTACGGATGGCCCATTCTTGGCGAAACGTCGGATTTCCTCCGTGCTGCATTAGATGGGATGCCGGAGAGGTTTGTTAGGGAGAGAATGGACAAGTACAAGACTCAAGTTTTCAAGACGTCGATAATGGGGGAGCGGATGGCGGTTGTGTGTGGATCTGGGGGGAATAAATTCTTGTTCAGCAATGAAAACAAGCTGGTGACGGTGTGGTGGCCCAGCTCCGTGAGGAAGCTGCTCGGGCCGTGTTTGGCAACGAGCGGCGGGGTCGAGGGGCGGCAG…
>evm.model.Chr5.1082	ATGGCACCTCTGTTCCTCCTCTTCCTCTCCTTCCCAGTCATCTTCCTCTGCCACCACCTCTACCACCGCTTCCGCTTCCGCCTCCCCCCGGGCCCACGCCCCTTTCCGATCGTCGGCAACCTCTACGACATCAAGCCAGTCCGCTTCAGGTGCTTCGCCGAGTGGGCCCAGGCCTACGGGCCTATCATATCCGTGTGGTTCGGCTCCACCCTAAATGTCGTCGTTTCCAACACCGAGCTGGCCAAAGAGGTCCTCAAAGAGAAGGATCAGCAGCTGGCAGACCGCCACCGTAGCCGCTCCGCCGCCAAGTTTAGCCGTGACGGCCAGGATCTGATCTGGGCCGATTACGGACCACACTACGTCAAGGTCAGGAAAGTTTGTACGTTGGAGCTGTTTTCC…
>evm.model.Chr5.158	ATGGACATGTCCATGGCATTGTTCCTCTTCTCAGCTGTCACGTGCTACCTTCTCTGGTTCACCTTCATTTCCAAGTCTCTCAAAGGCCCGCGGGTCTGGCCTGTATTGGGCTCGCTCCCGGGCCTAATCGAAAACATCGACCGCATGCACGACTGGATCTCCGACAACCTCCGTGCATGCGGCGGCACCTACCAGACGTGCATTTGCGCCGTCCCTTTCTTGGCCCGGAAGCAGGGCCTCGTCACCGTCACTTGCGACCCGAAGAATCTAGAGCATATATTGAAAACCCGGTTCGACAACTACCCGAAGGGTCCAACGTGGCAGGCGGTTTTCCACGATTTGCTGGGGCAGGGGATCTTCAACTCCGACGGCGATACGTGGCTGTTCCAGCGGAAGACG…
>evm.model.Chr5.16	ATGATGAACACACATGTAGAGAAGGTGTGGATCTTTGCTCTGGCTTCCAAGTGCGAATCCCTCTCTCTCACCATAATAGCCTTTTCTGCATTCTTACTCTTCCTACTTCCTTCTATACTCCTCCACCTCTTCTACTGCTCACGCGCCGGCGGCCCTGCCTGGCGATCATCCATTCCTGGTCCCCGTGGCCTCCCCATCATCGGCAGCATGCACCTCATGTCCGGCTTAGCCCACCACAAGCTCGCCGCCGCTGCCTCCTCCTTCCGTGCCAAGCGCCTCATGGCCTTCTCTCTTGGCGGCACACGCGCCGTCGTCACCTGCAACCCTGACGTCGCCAGATATATTCTCAACAGCGCAACCTTCTCCGACCGCCCTTTTAACCAATCTGCCTATAACCTC…
>evm.model.Chr5.218	ATGGATTTACTCTGTGCGATCTTCTACATCGTAGCAACATCGGTTTTTATCATTTCTGCGCTTTTTTCATCGCTTCTGTTCAAAATCCTCACCGGAAAATCGATTAGGAGCCGAGAGTATCCTCCGGTGAACGGAACGGTTTTTCATCAGCTGTTTTACCTGAATAGGCTGTACGATTACCAGACGGAGCTGGCGAGGAAGCAGCGGATATGGCGGCTGCTGGCGGCGGATCGGAGCGAGATCTACACCACCGATCCGAAGAATGTGGAGTATATTCTCAAGTCGAACTTCAGCAACTACTGCAAAGGTGAGTATAATCAGGATATAATGAGAGATCTGTTCGGTCAGGGATTTTTCGTGGTGGATGGTGAGAAATGGAAGCAGCAGAAGAAGCTAGCT…
>evm.model.Chr5.220	ATGGATTTCCTCACACCTTGTCTTATCGTAGCATCCATTGCATGGATATGCATGCTTATCCTAATGGCCCGAAAGCCCTCCAAGCTCCCTCCGGGCCCGTACGGGCCCCCGATAATCGGCAACATCCTCCAACTCGGGCCCAAACCCCACCGGTCCCTCGCGGACCTTGCCCGAAAGTACGGGCCCGTGATGAAGCTTAGGCTCGGGAGCGTCACCACGGTAGTGATCTCGTCTCCCGAGGCGGCGAAGGCCGTGCTCCAGAAGCACGACTCGTCCTTCTGGAACCGGCCCCCTCCGAGCTCGGTGAGGGCCGTCGGGCACGACGAGTTCTCCGTGGGGTGGCTTCCCGTCGACAAGCAGTGGCGGAAGCTACGTAAGATAATGAAGGAGCTGATGTTC…
>evm.model.Chr5.221	ATGGATTTCCTCACACCTTGTCTCGTCGTAGCATCCATTGCATGGATATACATGCTTATCCTAAGGGCCCGAAAGCCCTCCAAGCTCCCTCCAGGCCCGTACGGGCCCCCGATAATCGGCAACATCCTCCACCTCGGGCCCAAACCCCACCGGTCCCTCGCGGACCTGGCCCGAATGTACGGGCCCGTGATGAAGCTTAGGCTCGGGAGCGTCACTACCGTAGTGATCTCGTCTCCCGAGGCGGCGAAGGCCGTGCTCCAGAAGCACGACTCGTCCTTCTGGAACCGGCCCGCCCCGAGCTCGGTGAGGGCCGTCGGGCACGACGAGTTCTCTGTGGCGTGGCTTCCCGTCGACAAGCAGTGGCGGAAGCTGCGTAAGATAATGAAGGAGCTGATGTTC…
>evm.model.Chr5.223	ATGAGCTTCAATCTCATGATGGATTTTCTAACATGTTTGCTCATCGTAGCATCCATTGCATGGACATGCATCCTGATTTTCGGAGCCCGAAAACCCACCAAGCCTATGCCGGGCCCGTACAGGCCCCCGATAATCGGCAACATCTTCCACCTCGGGCCCAAACCCCATCAATCCCTGGCGAAGCTGGCCCAAAAGTACGGGCCCGTGATGAAGCTGAAGCTCGGGAGCATCACCACGGTGGTGATCTCCTCGCCGGAGGCCGCGAAGATCGTGCTTCAGAAGCACGACCCGTCCCTCTCAAACCGGTACAGCCCGAGCTCGATCACATCCGTCAGGCACGACGAGTTCTCCGTGGCGTGGTTGCCTGTCGACAAGCAGTGGCGCAACCTGCGGAAGATA…
>evm.model.Chr5.224	ATGGATTTTCTCTCCTATTTTCTACTCATCTTTCCCATCGCATGGATATTCATCACTCTCATGATCCAAACCTCAAATGCAAGGGCCCGAAACTCACCGAAGCTCCCTCCGGGCCCGCGCGGGTCCCCGATCATTGGCAATATCCTCCACCTCGGGCCCAAACCCCACCGATCCCTCACCGAGCTGGCCCGAAAACACGGGCCCGTGATCATGCTCAAGCTAGGCCGGATCGCAACGGTCGTCGTCTCGTCGCCTGAAACCGCGAAAATCGTGCTTCAGAAGCACGACTCATCCTTCTCGAGCCGAACTATCCCCGCAGCAGCACAAGTTCTCAACCATAGCGACTTTTCTATTGCGTGGCTGCCGGCGGAGAACCAGTGGCGGAAGCTGAGGAAGTTA…
>evm.model.Chr5.2564	ATGTTTATGGAAAAATCTCCTCCAACAATCATCTACATCTTCCTCTTTCTTTCTACTCTCTTTTACTACATTTTCTCCAAAAAACAAACCAAAAACCACAAACAACTAACCCCTAAACTCCCTCCAGGTTCAATGGGCTTCCCTTACTTAGGTGAAACCCTTCAATTATACTACAAAGATCCCAACTTCTTCTTCTCCAACAAGCAAAAGAGGTATGGGGAGATATTCAAAACGCACATACTGGGTTGCCCCTGCGTGATGCTGGCTAGCCCTGAGGCGGCGCGATTCGTGCTGGTGACGAATGCGGATTTATTCAAGCCGACTTACCCTAAGAGCAAGGAGAAGATGATCGGCGGCGCCGCCCTCTTCTTCCACCAAGGCCACTACCATTCCCAGATT…
>evm.model.Chr5.2638	ATGTCTTCCTCTTCCGTTAACCCTTCACCGTCCGATCCCCTCCCGTTAAGGGAAATCCCGGGCAGCTACGGGCTGCCGTTTATCGGGCCGTTAAAGGACCGTCTCGACTACTACTACAACCAGGGCCAGGAAGAGTTCTTCACGGCCCGAATGAAGAAATACAACTCCACAATCTTCAGAGTCAACGCCCCGCCCGGCCCGTTCAACGCCAAGGACCCGAGGGTCATCGTCCTCCTTGACGCCGTTAGTTTCCCCGTCCTCTTCGACAACTCTAAAGTCGACAAAGCGAACTTAACTGCCGGCACCTTCATGCCGTCAACTAACTTCACCGGCGGATTCCGCGTCTGCGCGTTTCTAGATCCTTCCGAGCCCAACCACGCCATTCTGAAGGGTTTTTTC…
>evm.model.Chr5.2639	ATGTCGTCGTTTCCTCCCAACGCCGGCGAGTCCGACCTCCCGGCACGAGAGATCCCGGGTGAATGCGGGTTCCCGTTCTTCGGCCCGATCTCCGACCGCCTCGCCTACTTCTACAGCCAAGGCGGCGAGCTCAGCTACTTCAGATCCCGCATCCAGAAGTACAACTCCACCGTCTTCCGCTGCAACATGCCTCCGGGCCCCTTCATGGCCCGAAACCCTCAGGTCATCTGCCTCGTCGACGCCGTCAGCTTCCAAACCCTCTTCGACACCTCCAAGGTCGAGAAGCGCGACGTCCTCGACGGCACCTTCGTCCCCTCCACCTCCTTCACCGGCGGCTACCGCACCTGCGCCTACCTCGACCCGTCCGAGCCGAACCACGCCCTTCTGAAAGGCTTCTTC…
>evm.model.Chr5.2836	ATGGAGGCGGCGGTGGAATCGGCGAGCTCCGGCAACAAATTCCTTAACGTAGGGCTCCTGCTCGTCGCCACCATCGTGGTGGCGAAGCTGATATCGGCTCTCATAATGCCGAGATCCAAGAAGCGGCTGCCGCCGCAGGTGTCGGCGTGGCCGGTGCTCGGCGGTCTGGTCCGGTTCATGAAGGGGCCGGTGGTGATGCTGAAGGAGGAGTACCCTAAGCTCGGGAGCGTCTTCACCCTGAGCTTCCTGAATAAGAACATCACGTTCCTCATCGGGCCCGAAGTCTCGGCCCATTTCTTCAAGGCGCCGGAGTCGGATCTCAGCCAGCAGGAGGTTTATCAGTTCAATGTGCCGACGTTCGGGCCGGGCGTGGTCTTTGATGTGGATTACACGATTAGG…
>evm.model.Chr5.428	ATGGAGAAAGTGGCGATCTTTGCAGCAAACGTGCTCACTTCTCTGATTCTAGGAGCTATATTTCTGGTTTTCGTGCTAGTTCTTGAGGCTTCAGTACTGAAGCCAAGAAGGTTGAGATCAAGAATTGCGAAGCAGGGGATCAGAGGGCCTGCTCCTTCACTCTTGTATGGAAACATACATGAAATCAAGATGATTGCCGAATCCCAGAAGCCCATGGAGAAAAAATCACCGGAAAAGTTGGTTCATGATTGGTTCCCTGCTGTTTTCCCCCACCTCGAGCAGTGGAGGAATGAATACGGATCGATATTTTCGTATTCCACCGGCACTATACAGCTAATATGCATCACTGATGCAGAGATGGTGAAGGAAATGAGCCTCCACACGTCTCTGAATCTGGGG…
>evm.model.Chr5.477	ATGGGAATGGATATATTGGTGGGATGTTTTGTGATTGTAAGTGGGTTAATAGTGAAATGGGTGGTAAGGAATTTGAATTGGTGGTTATATGAGATGAAGTTGGGTAGCAAAAGGTCGGAATTGCCCCCAGGTGACTTGGGTTTGCCTTTCTTTGGCAACATGTTTTCTTTCCTCAGAGCTTTCAAATCTCCCAACCCTGAATCCTTCATCGCCGACTTTGTTAACAGATTCGGACAGTCGGCTTTATACAAAGCCCACATGTTTGGGAATCCTAGTATAATCGTGACGACACCGGAGGCATGCCGACGTGTCCTCACCGATGACTCAGCATTCCAGCCTGGATGGCCCTCTTCCACCATCAACCTCATGGGCCGGAAGTCCTTCGCCGCCATCTTCGAC…
>evm.model.Chr5.478	ATGGGAGGTTTGGGATTATCTGTAGGGTATACTCTGGTGGTGTTGATCGTTGTGAGATGGGTGCTTAGGAATGTAAATTACTGGTTATACGAGGGTAGATTGGGAAATAAAAGGTATCAACTGCCTCCAGGTGACATGGGTTTCCCTCTCATCGGCAACATGTGGTCTTTCCTCAGAGCATTCAAGTCCACCAACCCTGAATCCTTCATCACCGACTTTGTCAACAGATTCGGGCCCACCGGATTATACAAGGCGTACATGTTCGGGAACCCCAGCATCATCGTCACCACCCCAGAAGCATGCAGAAGGGTCCTAAACGACGACGAATCATTCAAACCAGGGTGGCCCACCTCCACCCAGGAACTCATGGGGAGGAAGTCCTTCGTCGGAATCTCCGAC…
>evm.model.Chr5.737	ATGGCAGCTCTCCTCCTCCTCGCCGCCGCCCTCCCCCTCGCCGCCGCCCTCTACCACCTCTACTACCGCCTACGGTTCCGCCTCCCCCCGGGACCCACGCCGTGGCCGGTCGTCGGGAACCTCTACCACATCAAGCCGGTGAGGTTCAGATGCTTCGCCGAGTGGGCGCAGGCGTACGGCCCCATCATCTCGGTCTGGTTCGGCTCGACGCTAAACGTCATCGTTTCGAGCACCGAGCTGGCGAAGGAGGTGCTGAAGGAGAAGGACGGCCAGCTGTCCGACCGCCACCGCAGCCGCTCCGCCGTGAAGCTGAGCCGTGACGGCAAGGACCTGATCTGGGCGGATTATGGCCCCCACTACGTCAAGGTGAGGAAGGTCTGTACGGTGGTGCTGTTTTCC…
>evm.model.Chr5.740	ATGGCGCCTCTCTCTCTCCTCCTCCTCTCCCTCCCCATCTTCTTCCTCCTCCACCACCTCTACTACCGCCTTCGCTTCCGCCTCCCCCCGGGTCCACGCGGCCGACCGATCGTCGGCAACCTCTACGACGTCAAGCCGCTCCACTTCCGCTGCTTCGCCGAATGGGCGCAGTCGTACGGCCCCATCATATCGGTCTGGTTCGGATCGACCCTCAACGTCGTCGTTTCCAGCTCCGAGCTGGCGAAGGAGGTCCTCAAGGAGAAGGATCAGCTGCTCGCCGACCGCTACCGCAGCCGCACCGCCACCAGGCTCACCAAGTACGGCCAGGACCTGATTTGGGCGGACTATGGCCCGCACTACGTCAAGGTGAGGAAGGTGTGCACGGTCGCTCTCTTCTCG…
>evm.model.Chr5.741	ATGGCAGTACTTCTCCTCCTCTTCCTCTTCATCCTCCACCTCTCTGTCTCCGTCCTCCTCTACCACATCTACTACCACCTCCGCTTCCGCCTCCCCCCCGGCCCTGTCCCGTGGCCAGTTGTCGGCAACCTCTACCAGATCAAACCGGTTCGCTTCTTCTCATTCGCCGAGTTGGCTCACTCGTACGGCCCCATCATCTCCGTCTGGTTGGGCTCCAGCCTCAACGTCGTCGTTTCGAACGCTGAGCTGGCCAAGGAGGTACTGAAGGACAATGACGCCCTGCTGGCAGACCGCCACCGCAGCCGCTCCGCCACCGCCCTCAGCCGCGGCGGCCAGGACCTCATCTGGGCCGACTACGGGCCCCACTACGTCAAGGTGCGGAAGTTCTGCACCTCCGTC…
>evm.model.Chr5.864	ATGCACGTCCCAAAAGTAAAAACCCTCATACCAGGCCCGCCGCCGCTGTCGCTGCCGCTGATCGGAAACCTCCACCAATTAGGCGCCGGAGCCGGCGACCTACACGTCAACCTATGGCAACTCTCCACGAAGTACGGCCCCATCGTTCAGTTGAAGCTCGGATCGGTTCCTGTAATCGTCGTCTCCTCCGCAAAATTAGCAGAACAAGTGCTGAAAACTCAGGATCTGGCCTTCTGCGGCAGGCGTAAATCCCCGGGGCTGAAGAAACTGACCTACAGCAACTCCGACATAGTCTTCTCCCCCTACAGCGATTACTGGAGGGAGATGAGGCGAATCGCGTCGATTCACCTCTTCGCCCCCAAACGAGCCGCCCAATCTCTCCGCCCGATCCGCGAGGAA…
>evm.model.Chr5.865	ATGGAAAAACTGCAAACCGAAATCAGAAATTTGATAGGCAAAAAAGGTAAAGTAGACGAAGACGATCTATCGAAACTTCCCTTTCTAAAAGCAGTAATCAATGAGTCGCTCCGATTGTACCCTCCGGCTCCCTTGCTTATACCAAGGGAAACAATGGAGAAATGCACTTTATATGGCTATGAAATAAAACCCAAGACAATGGTTTATGTTAACGCGTGGGAAATTGGAAGAGATCCCGAGTATTGGGAAGATCCAAATTTGTTCGTGCGTGAAGGATTCTTGAATAGTAATATTGACCCAAAAGGGAAGGATTTCGGGCTCATTCCCTTTGGGTCGGGACGGAGAATATACCCCGGGATGGCTATGGGACTTCTAATGTTGAGCTTACGGTTGCAAATT…
>evm.model.Chr6.1698	ATGATTTGGTCGGATATGGAACTTTTCTCCATTCTCATATCCCTCGCCGTCGTCATCATCACTCTCATTTTCCTCTCGCGCCGCCGCGCCGGAAAACTCCCTCCCGGCAGCTTCGGGTGGCCGATCATGGGAGAAACCATGGAGTTCCTCTTTGGCAAGCCGGAGAAATTCGTCGGCGACCGAATGCGTAAATACTCGCCGGACATCTTCAAGACGAAGATCCTCGGCGAGAAGACCGCCGTCATCTGCGGCGCTAAAGGCCACAAGTTCATCTTCTCCAACGAGCACAAGTACTTCGTCGCCTTCCGCCCCCACCCCATGCAGCACCTCTTCCGCTCCTACAAGAAAAAGTCTCCGGCAGCGGCGGCGCCGCCGCCGCCGCCGGAGGCTCAGCGGTCG…
>evm.model.Chr6.263	ATGGAGGCTTCTGCTCAACCCATCTCTCTCTCTCATCACAACATTCTCCCCAGAGTTCTCTCCTTCGTTCATGTTTGGAAGAAAATCTATGGTTCGATGTTTCTTGTATGGTTTGGACCCACTGCTCGTCTCACAGTATCTGATCCAGCCATAATTAGGGAAATATTTTTCTCAAAATCCGAATATTTCGAAAAATACGATCCACCCTCTCAAGTAAAAAGAATCGAAGGTGATGGTTTGTTGAATCTCAAGGGAGAGAAATGGGCTCACCATAGAAAGATTATGCAGCCATTTTTCCACATGGAAAATCTCAAGCTAATTGCACCAATAATGGCTAAAACAATGGAGGAAGCACTAGCAAAATTGTCTGAAAACATGGCCAGAAATGGAAGTTTGGAA…
>evm.model.Chr6.448	ATGGAGTTGAACGCCCTCTCACCGTTCGTAGCTCTACTTTCCTTCCTCCTCTTCCTCTTGATACTTGTAAAATCCAAAAAAAACTCAAAATCCACAGAGATTTATTCGCACATCCCAGGTCCCAAAAAACTCCCTCTCATCGGAAACCTCCACCTCATGCTACGCGGCGGCGCCGCCCACCGCCTGTTCAGAGATCTGGCCGTCAAGCACGGACCCTTGATGCATCTCAAGCTCGGCGAGCTCAACTTCGTCGTCGCTTCATCCGTCGATTTCGCGAGAGAGGTGTTCAGAACTCACGACGTCAACTTCGCTAACCGGCCGCCGGGGTTGTTTCAGGACGCCTTGTCCTACAACTACTCCGACCTCGTCTTCGCCCCCTACGGCGACAGCTGGCGCCAC…
>evm.model.Chr6.493	ATGAAATTGAGCACAAACCCTATTAAATTATTATTCGTTCCGACGGATGCGAAGGAGGCGCTAAACGACGACGTTTTGTCCGACGGGACGGTGGTGAGGAAGGGAATGAGGGTTTCGTATCACTCGTACGCCATGGGGAGGGTTGATGGAGTGTGGGGTGAAGACTGGCCGGAGTTCCGACCCTCGCGGTTGCCGGAGCAGGCGGGGCCCACCAGGATTTTCCTTGGGAAGGAGATGGCTTTCCTGCAGATGAAGAGGATGGTCGCCGGAGTTGTGAAGTGGCTTAGGGTGGTGCCGGTGACGGTGGACGAGTCGGTTTTCGTAATAAATTTGACGGCGAATGTGAATGGTGGTTTTCCGGTGAGGATATTCATGAGAGGATATAATTCGCATGAATGT…
>evm.model.Chr6.494	ATGGAGTTTAACTTCACAGCCTCACTCATCTTTTTCTCCACGCTTCTTCTTCTCCTCCCTCTCTCCCACTTCCTCTTCACCAAAATTAACCCCAAATCCACAAACCCTAACTCCACCAAGCTTCCGAAATCGTACCCAATCTTCGGCTCGTTCTTCGAAATTGTGAAAAATAGAGACAGATTCGTGCAATGGTCGTCGGAAATTTTGAATTCCACCCCCAATTTGACCTTCCCCCTCCACCGGAGCTTCGGCCATTGGATGATCTTCACCGCCAACGCATCCAACGTCGAGCACATCCTCAAGAACAACTTCACCAACTACGAGAAGGGAGATTTCTTCAAAACCACCTTGAAGGACTTCCTCGGCGACGCAATCGTCAATTCCGACGGCCAGAAGTGG…
>evm.model.Chr6.498	ATGGAGTGCAACTTCTCAGCCTCACTCTTCTTCTTCTCCACGCTTCTTCTTCTTCTCCCTCTCTCGCTCTTCGTCTTCACCAAAATTAACCCCAAATCCAGAAACCCTAACTCCACCAAGCTTCCGAAATCGTACCCAATCTTCGGCTCCTTCTTCGAAATCGTGAGAAACAGAGACAGATTCGTGCAATGGTCGACGGAAATCGTGAATTCCACCCCCAATTTGACCTTCCCCCTCCACCGGAGCTTCGGCCGTTGGGTCATCTTCACCGCCAACGCATCCAACGTCGAGCACATCCTCAAGAACAACTTCAGCAACTACGAGAAGGGGGATTTCTTCACGGTGACGCTGAAGGATTTCCTCGGCGACGGAATCTTCAACGCCGACGGCCAGAAGTGG…
>evm.model.Chr6.499	ATGCTAGAGTTCTTCAACCTCTCAGCCTCATCCATCATCTTCTGCGTATCGATTCCTCTCCTTTTCTTCATCTTAACCAAATCAAAATCAAAATCCAAAACTCCGTCCACTTCGAATCCGAGCAACCTACCGAAATCCTATCCGATCTTCGGTTCCTACTTCGAAATCCAGAAAAACGAGCACAGATTCACGCAATGGACGTCGGAGATCGTGAATTCCACCCCGAACCTCACCTTCACCCTCCGCCGCAACTTCAGCAGCCAAGCCATCTTCACGGCCAACGCCGCCAACGTGCAGCACATCCTCAACTCCAACTTCCACAACTACGAGAAGGGCAACTTCACTAAGAACTACCTCAGAGACCTGCTCGGCGACGGAATCTTCAACGCCGACGGCGAC…
>evm.model.Chr6.504	ATGGAGTTTAACTTCACAGCCTCACTCATCTTCTTCTCCACGCTTCTTCTTCTCCTCCCTCTCTCCCTCTTCCTCTTCGCCAAAATTAACCCCAAATCCACAAACCCTAACTCCAGCAAGCTACCGAAATCGTACCCAATCATCGGCTCCTTCTTCGAAATTGTGAAAAACAGAGACAGATTCGTGCAATGGTCGTCGGAAATCGTGAATTCCACCCCCAATTTGACCTTCCCCCTCCACCGGAGCTTCGGCCATTGGGTGATCTTCACCGCCAAAGCTTCCAACGTCGAGCACATCCTCAAGAACAACTTCACCAACTACGAGAAGGGAGATTTCTTCAAAACCACCTTGAAGGACTTCCTCGGCGACGCAATCGTCAATTCCGACGGCCAGAAGTGG…
>evm.model.Chr6.505	ATGGTTTTCACTCACGCTTCCCTTTGCGAGACCATGAGGCTTTACCCTCCAGTTCCGACGGATGCGAAGGAAGCGTTAAACGACGACGTTTTGCCGGATGGGACGGTGGTGAGGAAGGGAATGAGGGTGGTGTATCACCCCTACGCTATGGGGAGGGTTGAGAGAGTGTGGGGTGAAGACTGGCCGGAGTTCCGCCCCTCGCGGTGGCTGGAGGCGGCGGCGGAGGGTGGGAAGTGGAGGTTTGTGAGTAGGGATCCGTTTACGTACCCGGTGTTTCAGGCGGGGCCAAGGATTTGCCTTGGGAGAGAGATGGCTTTCCTGCAGATGAAAAGGGTGGTGGCCGGAGTTGTGAAGCGGTTTAGGGTGGTGCCGGTGGCGGAGGACGAGCCGGTTTTCGTA…
>evm.model.Chr6.506	ATGGAGTTCAACTTCTCAGCCTCACTCTTCTTCTCCACGCTTCTTCTTCTTCTTCTCCCTCTCTCCCTCCTCGTCTTCACCAAAATTAACCCCAAATCCAGAAACCCTAACTCCACCAAGCTTCCGAAATCGTACCCGATCTTCGGTTCCTTCTTCGAAATCGTGAGAAACAGAGACAGATTCGTGCAATGGTCGTCGGAAATCGTGAATTCCACCCCCAATTTGACCTTCCCCCTCCACCGGAGCTTCGGCCGTTGGATCATCTTCACGGCCAACGCGTCCAACGTCCAGCACGTTCTCAAGGACAACTTCAGCAACTACGATAAGGGGGATTTCTTCACGGTGACGCTGAAGGATTTCCTCGGCGACGGAATCTTCAACGCCGACGGCCAGAAGTGG…
>evm.model.Chr6.507	ATGCTAGAGTTCTTCAACCTCTCAGCCTCATTCATCATCTTCTGCATATCGATTCCTCTCCTTTTCTTCATCTTAACCAAATCAAAATCCAAAACTCCGTCCACTTCGAATCCGAGCAACCTACCGAAATCCTATCCGATCTTCGGTTCCTTCTTCGAAATCCAGAAAAACGAGCACAGATTCACGCAATGGACGTCGGAGATCGTGAATTCCACCCCGAACCTCAACTTCACCCTCCGCCGCACCTTCGGCCGCCAAGCCATCTTCACGGCCAACGCCGCCAACGTGCAGCACATCCTCAACTCCAACTTCCACAACTACGAGAAGGGCAACTTCACTAAGAACTACCTCAGAGACCTGCTCGGCGACGGAATCTTCAACGCAGACGGCGACCGGTGG…
>evm.model.Chr6.584	ATGATCGCCGCCGTCAATTTAATCATATGCACCTCCATTATATGGCTGCTCCTCTGCTTTCTCCTCGGAAGGCGGCGGCGCGGCGGAGGCAAGGGGCGGCGGCTGCCGCCGGGGCCGCGGCCGTGGCCGATCGTGGGCAACCTGCCGCAGCTGGGGCCGAAGCCCCACCAGTCGATGGCGGCGCTGGCGCGGGTGCACGGGCCCCTCATGCACCTAAAGATGGGGTTCGTGCACGTGGTGGTGGCGGCCTCCGCCGCGGTGGCGGAGCAGTTCCTGAAGGTGCACGACACCAATTTCCTGAGCCGGCCGCCGAGCTCCGGGGCGGAGCACGTGGCGTACAACTACCAGGATTTGGTGTTCGCGCCGTACGGGCCGCGGTGGCGGCTGCTGCGGAAGGTT…
>evm.model.Chr6.691	ATGTCCTCAGACTGCGCCTCCCTCTTCATCCCATCTACCGCTTCCCTCTCCTTCGAGCTCTCCATATTCCTCCTCCTCTTCGTCGCCGCCTTCGCCCTATGGCTAACCCCGGGAGGCCTCGCATGGGCCCTCCACCGGGCCAAGTCCCGGGCCGCCGCGCCGCCGATTCCCGGGCCGTCGGGCCTCCCCCTCCTCGGCCTGGCCCTCGCCTTCACCCACTCCCTCACCCACCGAACCCTCTCCGCCCTCTCCAAAACCCTCAAATCCCAACCTCTCATGGCCTTCTCCGTCGGCTTCACGCGCTTCGTCGTCTCCGGCGACCCCGAAACCGCCAAGGAGATCCTCGGCAGCTCCGACTTCGCCGACCGCCCGGTCAAGGAATCCGCCCACCTCCTCCTC…
>evm.model.Chr6.847	ATGGGAATCAAGGAAGTTGACCATCATCTCTATACATACACACCACCACCAACACCGTTACCACCAACCCCCAAAATGGCCCTCCCACTCCTCCTCCTCGCCGCCGCCGCTGTCGCCGCCCTCCTCGCCTACAAGCTCATCAACCGCCTCCGGTACAAGCTTCCGCCGGGTCCGCGGCCGCGGCCGTTCGTGGGGAACCTGCCCGACATAAAGCCGGTGCTAGTCCGGTGCTTCGCCGAGTGGGCCGAAACCTACGGCCCCATCTTCACCGTCTACCTCGGGTCCCACCTGAAGGTGGTGGTGAGCTCCGCCGCCCTCGCCAAGGAGGTGCTCAAGGACAACGACCTCCACCTCTCCCATCGCAACCGCACCCCCCAAATCAACAAGTTCAGCAAGAAC…
>evm.model.Chr7.1165	ATGTTCTTCTTCTCTCTCATCCTCTCCCTTCTCTCTCTAGCCATCTTCGCCCTCCTCCGCCGCGCCACCTCGCCGCGGCGGGGCCGCCTCCCCCCGGGGAACCTGGGCCTCCCCTTCATCGGGGAGACCCTCCAGCTCATCTCCGCCTACAAGACGGAGAACCCGGAGCCATTCATCGACGACCGGGTCGCCCGATACGGTTCGGTCTTCACGACCCACCTGTTCGGCGAGCCGACCGTCTTCTCGGCCGACCCGGACGCGAACCGGCTCATCCTGCACAACGAGGGCCGGCTCTTCGAGTCGAGCTACCCGGGCTCGATATCGAACCTCCTGGGCCGGCACTCGTTGCTGCTCATGAGGGGCAGCCTCCACAAGCGGATGCACTCGCTCACCATGAGC…
>evm.model.Chr7.1988	ATGGAGTGCATACATACATATACACCCTATGGTACACCTCCAACATTATCTAACAAAATGGAAAACCAAATTCTACCAATATTTGCAGTTCTCTTACTAACCCTTCTCTCTCTACACCTCCTCAAGAAAATCTTCCAACAGCGAAAACTGAACCCGCCGCCCGGCCCGAAACCATGGCCCGTGATCGGAAACCTCAACCTCATCGGCCCGCTCCCCCACCAGTCCCTCCACCGCCTCTCCGAGAAGTACGGCCCGATCATGCTGCTCAGGTTCGGCTCCGCCCCGGTGGTGGTGGGCTCCTCCGTCGCGGCGGCCAAGATCTTCCTCAAGACCATGGACCTCAGCTTCGCCTCCCGGCCCAAGACCTCCGCCGGAAGGATCACCACCTACAACTACTCC…
>evm.model.Chr7.2524	ATGGATTCTCTCACCTCCTCCTCTCTCTCTCCTTACTACCACCTCTTCTTCACCGCCGCCGCCTTCCTCATCTCCGGCCTCATCTTCCTCTTCTCCCGCAAATCCGGCTCCAAGAAGCTCCGCCTCCCCCCGGGCCCACCGGGCTACCCCGTCGTCGGTAACCTACTCCAGGTCGCCAATTCCGGCAAGCCCTTCTTCCAGTACGTCCGCGAGCTCATCCCGAAATACGGCCCGATTCTCACTCTAAAGATGGGAACAAGAACGATGATCATCCTCAGCGACGCCGCACTCGTGCACGAGGCCTTGAATTCCAAGGGCCAGATCTTCGCCAGCCGGCCGAGGGAGAACCCGACTCGGACTATCTTCAGCTGCGACAAGTTCACCGTCAACGCCGCCCTC…
>evm.model.Chr7.438	ATGGAGTCTGCACCTTCAGTACTCCTCCATTCATGGCTCTTCGTCTCGTCCTTCTCCTTCATCATCACGTCCTTTCTACTAATCTTCTTCACCCTGCGAGCAACGAGGGTTTGCTGCAACTGCCAAATCTGCGAAACCTACAGCAAATCCCTTTGGAAGGTCAGGTACCACAATCTATGCGATTGGTACACCCATCTTCTCCAAAACTCCCCCAATCGGACGGTCCACATCCACCTCCTCAACAACACCATCACCGCCAATCCAGACAACGTCGAGTACATGCTCAAGACGAGGTTCGATAATTTCCCGAAGGGGAAACCCTTCTCCTCGATTCTGGGCGATTTCTTAGGCCGCGGGATTTTCAACGTCGACGGAAGCTGCTGGAGGTTTCAGAGGAAG…
>evm.model.Chr7.476	ATGGAGTGGCAAAATTTCCTTGTTTATTCAACAATAGTGCTACTACCAGCTTTAATCTTCTACATCATACTCCGATCAAGAAGGCGCAGCAGGCTACCCCCGGGTCCACGCGGCTGGCCCGTCTTCGGCCACATGTTCATCCTCGGCAGCGCGCCGCACCGAGCCATAGCCGAGCTCCGGCCGCGCTACGGCCCCGTGGTGTGGCTGAAGCTCGGCTCCGTCAACACCATGGCGGTGCTCACCGCCGGAGCCGCCGCGGAGCTCTTCAAGTGTCACGACCTCTCCTTCGCCGACCGCACCATCGTCGAGACCATGACCACGCACGGCTACCCCTCCGGCTCCCTCGCGCTGGCCTCCTACGGCCCCCGATGGCGCGCCCTGCGCCGCCTCTGCACGGTC…
>evm.model.Chr7.490	ATGTCAGCCACATTGTCTCTCGCCGCCTTCTCCCCCATCACCCACCACCGCCTCGGCCGGGGGCGTGGCCGCTGTCCTGCTCCGCGGTTCTCCGTCAGGAACTCTGCGGACGACAAGCCGCCGCCGCCGCCGCCGACGCCGACTACCAATGCTGTTACCTCATGGGTGAGCCCGGACTGGCTAACCTCTCTCGCGAAATCGCTAGCGACGCTGGGCCCCAAAGATGAGTCCAACATACCGGTGGCCAGCGCGAAGCTGGATGACGTGTCGGAGCTCCTCGGCGGCGCCCTGTTCCTTCCACTGTTCAAGTGGATGAACGAGTACGGCCCCATCTACCGCCTCGCGGCGGGCCCCAGGAATTTCGTGGTGGTTAGCGACCCCGCCATTGCCAAGCATGTG…
>evm.model.Chr7.651	ATGGCAAACCCTTGGTGCTCATCCCATAATAATATTATTAACAATTATTATTATTATTATTTCTACTATATAGTAATTCCAATAATATTAGTATTCATTTATAGCATATTTATTCACATTCACAACAAAATAAAAAACCTCCCTCCAAGCCCGTTCCCGGCCCTCCCCCTCGTCGGCCACATCTACCTCTTGAGGAAGCCCTTCCACCGGAGCCTTTCCGACGTCGCGAGGCGCCACGGCCCGTTGCTATTCCTCCGGTTGGGCTCCCGGCCCGTCCTCCTCGTCTCGTCGCCGTCTCTAGCTCAGGAGTGCTTGAGCAAGGGGAATGACGTCATCTTCGCCAACCGGCCCGACCTCCTCAACGGGAGGTACTTCGGCTACAACTACACTAGCCTCTCG…
>evm.model.Chr7.712	ATGGAGCTTCCATCAACACTACTCATAGCTGCTATGTTTGTCGTCGTCGTCCTCTTCGTCTTCGTCTTTTTGAAGTCGTTGAAAGAAAGAATATCGAAATCTGCGGAGAGCTACTCCCACATCCCTGGCCCCAAAAGGCTCCCCCTCATTGGGAACCTGCACCTGATGGTGGGGGGCGGCGGCCCCCACAAGATATTCAGAGACCTGGCCGGCGAACACGGGCCGTTGATGCACCTCCAGCTGGGGGAGATCCATTTCCTCGTGATCTCGTCCGTCGATTTCGCGAGGGAGGTGGTGAAGACACACGACGTCAACTTCTCCAACCGGCCCCCGACGCTGGTGGTGGGGGAGATGACGTTCGACTACACCGACGTCGTCTTCGCCCCCTACGGCGAGCAC…
>evm.model.Chr7.963	ATGGAAACCCTAGTTTCCTCATACTTTAACCAGCTCTCCTTCGATCTCTCGGCACTTCTCTTCCTCGCCGGAACCCTCCTCGCCATCTACTCAACCCACTGGATCTACAGATGGAGTAACCCAAAATGCAAAAACGGCGTCCTCCCTCCCGGCTCGATGGGCCTCCCCCTCATCGGAGAAACCATACAGCTCGTCATCCCCAGCGCCTCCCTCGACCTCCCTCCCTTCATCAAGACCCGAATGAAAAAGTACGGGCCGATCTTCAAGACGAACGTGGCGGGGAGGCCGGTGATCATAACGGCGGACCCGGAGTTCAACCACTTCCTCCTCCGGCAGGACGGGAAGCTGGTAGACACGTGGTCGATGGACACCTTCGCCGAGGTCTTCGACCAGGCCAGC…
>evm.model.Chr8.100	ATGGATCTTCTTCTCTTAGAGAAGGCGCTCCTTGGCTTGTTTTTTGCGATCGTCGTCGCCGCCGTGGTGTCGAAGGTCCGGGGGAAGAAGTTTAAGCTGCCGCCGGGGCCTATTCCGGTGCCGATCTTCGGGAACTGGCTCCAGGTCGGCGACGATCTGAACCACCGGAACCTCTCCGACTACGCGAAGCGGTTCGGCGACATCTTCCTCCTCCGGATGGGGCAGCGGAACCTCGCCGTCGTGTCGTCGCCGGAGCTGGCGAAGGAGGTCCTCCACACCCAGGGGGTGGAGTTCGGGTCGCGCACGCGCAACGTCGTCTTTGATATCTTCACCGGTAAGGGGCAGGACATGGTGTTCACCGTCTACGGCGAGCACTGGCGGAAGATGCGGCGGATCATG…
>evm.model.Chr8.101	ATGGATTTCTTCCTCTTCCTGCAGAAGCTCCTCCTCAGCCTCCTTGCGGCGGCGGCCTCCGCCGTGGCGATCTCGAAGCTCCGGCGCCGCCGCCTGAACCTCCCGCCGGGGCCCTTCCCCCTCCCCATCTTCGGCAGCTGGCTCCAGATCGGCAACACCTTCGACCACCACGACCTCGCCGGGATCGCGCGGCGGTTCGGTGACCTCTTCCTCCTCCGCATGGGCAGCCGCGAGATCGCCGTCGTGTCGTCGCCGGAGCTGGCGAGGGAGGTGCTGCTGACGCAGGGGAAGGAGTTCGGATCCAGATCCCGCAACATCGTCTTCGACGTCTTCACCGGGAAGGGCCAGGACATGATCTTCACCGAGTACGGCGACCACTGGCGGAAGATGCGGCGGATC…
>evm.model.Chr8.102	ATGGATCTTCTCCTCCTCTTCCTCAGCCTCCTTACCGCCGCCGCCTCCGCCGTGGCGATATCAAAACTCCGCGGCCGACGCCTCAACCTCCCGCCGGGCCCCTTTGCCCTCCCGATATTCGGGAGCTGGCTCCAAATCGGCAACGACTTAAACCACCACGACCTCGCCGGAATGGCCCGGAGGTTCGGCGACCTCTTCCTCCTCCGCATGGGGAGCCGGGGGATCGCCGTCGTGTCGTCGCCGGAGCTGGCAAAGGAGGTGTTGCTGACGCAGGGGAAGGAGTTCGGCTCCCGCTCCCGGAACATCGTCTTCGACATCTTCACCGGCGAGGGGCAGGACATGGTCTTCGCCCAGTACGGCGACCATTGGCGGCGGATGCGGCGGATCGTGGCGGCACCC…
>evm.model.Chr8.103	ATGGTGGTTCCGTGTCTCGTCCCTCACATGAACCTCAACCAAGCCAAGCTAGGAGGCTTCGACATCCCATCCCAGAGCCGGGTCCTTGTCAACGCCTGGTGGCTGGCAAACGACCCGGCCCGTTGGAAAAGGCCCGAAGAATTCAGGCCCGAGAGATTCTTGGAAGAGGAGTCTGACGTCGAAGTCAATGGCAATGACATGAAATACATTCCTTTCGGAATCGGGCGCCGGAGCTGCCCGGGAATCGTCACCGCCATGCCGGTTTTGGGCATAACCCTAGGGAGACTAGTGCAGAATTTCGAGCTTCGACTGCCGCCCGGGCAGTCGAAGATCGATACGACGGAGAACAATGGGCAGTTCGCCACCCGAATATTGAAGCATTACGCCGTAGTTTTGAAG…
>evm.model.Chr8.1166	ATGGTACCTCTGTTCCTCCTCCTTCTCTCCTACCCAGTCATCTTTCTCTGCCACCACCTCTACCACCGCTTCCGCTTCCGCCTCCCCCCGGGCCCACGCCCCTTTCCGATCGTCGGTAACCTCTACGACATCATGCCAGTCCGCTTCAGTTGTTTCACTGAGTGGGCCCAGGCCTACGGGCCTATCATATCCGTGTGGTTCGGCTCCACCCTAAATGTCGTCGTTTCCTACACCAAGCTGGCCAAAGAGGTCCTCAAGGAGAAGGATCAGCAGCTGGCAGACCGCCACCATAGCCACTCCGCCGCCAAGTTTAGCCATGACTGCCAGGATTTGATCTGGGCCGATTACGGACCACACTACGTCAAGGTCAGGAAAGTTTGTACGTTGGAGCTGTTTTCC…
>evm.model.Chr8.1848	ATGGATCTCCTCCTCCTCGAGAAGGCACTCCTCGGCGTCTTCGCCGCGATAGTCGTGGCCGCCGCCGTCTCCAAGCTCCGCGGCAAGAGGTTCAGGCTGCCGCCGGGCCCCATTCCGGTGCCGGTGTTCGGGAACTGGCTCCAGGTCGGCGACGACCTCAACCATCGCAACCTCGCCGACTACGCGAAGAAGTTCGGCGACATCTTCCTCCTCCGGATGGGGCAGCGCAACCTCGTCGTCGTGTCGTCGCCGGAGCTGGCGAAGGACGTGCTCCACACGCAGGGGGTGGAGTTCGGCTCCCGCACGCGCAACGTCGTCTTCGACATCTTCACCGGCAAGGGCCAGGACATGGTCTTCACCGTCTACGGCGAGCACTGGCGGAAGATGCGCCGCATCATG…
>evm.model.Chr8.1904	ATGGAAAGTGTAGTGCTATACTTCACATTTGCAGCTGCAACTTCCGCCTATCTCCTCTGGTTTTGGCTCCTAGCCCGGAAACTCACCGGTCCGACCGTCTGGCCCCTCGTCGGCAGCCTCCCGTACCTCTACTTGAACCGGCGGCGCTTCCATGATTGGATCTCTGGCAACCTCCGGACCACTGGCGGCGCCGCCACGTACCAGACCTCCACCATTGCCATCCCTTTCTTCGCCCGGAGGCAAGGGTTTTACACGGTCACGTGCCACCCGAAGAACATCGAGCACATCCTCCGAACCCGGTTCGACAACTACCCGAAGGGGCCGACGTGGCAGACCGCCTTTCACGACCTTTTAGGGCAAGGGATATTTAACAGCGACGGCGAAACGTGGCTAATACAA…
>evm.model.Chr8.1937	ATGGACGCACAGTTTCTGTGGAAGCTCCTCGTTACGGCGGCGGTGATCGCCGCCCTACGGCAGCTGCTCCGGGTGTACGACGCGGTGGTGGCGCAGCCGAGGAGGCTGCGCTCCGCCCTCCGCAGCCAGGGGTTATCCGGTCCGCCGCCGTCGTTTCTCCTCGGCAACATACTGGAGATGAAGCGTGCGAGGGACGCGGCGGCCAAATCCGCCCCCGCCGCCGGAGCTCCGTCCAGCCACAACTGCGGCGCCGCGCTCCTCCCCTTCTTCGACGAGTGGAGGAAGAATTACGGGGACACGTTCGTCTTTTCGCTGGGCAGCACGCTGATAATGCACGTGACCCAGCCGGAGATGGTGAGGGAGATCACCACGTGCACCTCCTTGGATTTGGGGAAGCCG…
>evm.model.Chr8.1988	ATGCACCATTCTATCTTCTTCCCTCCTCCTCCTTCAAGCCTTCCTGCATCTCCGCAGATGGCGGCGATTACGATGGCGATTGCGACGGCAGTCGCCATCGTAATCTTGTTACGGCGTCGATGGGCTGGGATACAGCCCATCGGCCGGCGGCGGCTGCCCCCGGGATCGATGGGGTGGCCGTACATCGGCGAAACCCTCAGGCTCTACAGCGAGAACCCCAACACCTTCTTCTCCATTCGACGCAAAAGGTACGGGAATATATTCAAGAGTCACATATTGGGGTGTCCCTGCGTGATGATTTCGAGCCCAGAAGCGGCGAAAATGGTGCTTTCGAGCAAAGCTCAGCTTTTCAAACCTACTTATCCTCCTAGTAAAGAGAGGATGATTGGGCCTCAAGCA…
>evm.model.Chr8.2064	ATGGACCCAGTCGATTTCGCGCTCTACACCGCCCTCTTCCTCCTCTCCGCCGCCCTCCTCCGCGCCGTTCTATCCGGCGGAAGGCGGCGGAACGGTCGCTCGCCTCCGGAGCCGTTCCCGCTGCCGATAATCGGCCACCTCCACCTCCTTGGGCCGGCGCTGCACCAGACGTTCCACCACCTGTCGCAAAAGTACGGCGAGTTGATGCAGGTGCGGCTCGGATCAATCCGATGCGTCGTCGTTTCGTCGCCGGAGCTGGCGAAGGAGTGTCTGAAGACGAACGAGCTGACTTTCTCCTCACGCAAGCATTCCACCGCCATCGACATCGTCACCTATGACTCCTCCTTCGCCTTCTCCCCCTACGGCCCCTACTGGAAGTACATTAAGAAGCTCTGCACC…
>evm.model.Chr8.226	ATGGATTCCCTTCTCATCTCCTTCCTCTTCGCCGCCACGTCAGCCTACCTCCTCTGGTTCTGGCTCCTCGCCCGAACCCTAACCGGCCCCCCGGTCTGGCCGCTCGTCGGCAGCCTCCCCTACACCTTCCTGAACCGCCGCCGCTTCCACGACTGGATCGCCGCCACCCTCCACGCCACGGGCGGCGCCGCCACGTACCAGACGTGCACCGTCGCCGTCCCCTTCCTCGCCCGGGGACAGGGCTTCTACACGGTGACGTGCCACCCCAAGAACATCGAGCACATCCTCCGAACTCGGTTCGATAACTACCCGAAGGGCCCCACGTGGCAGACCGCCTTCCACGACCTCCTCGGCCAGGGCATCTTCAACAGCGACGGCGACACGTGGCTCCTCCAGCGG…
>evm.model.Chr8.499	ATGAAGTCTGATCTTGTTCCTTGGAACTTGATAGCTACTGCCGCTATGATTCTTCTCCCTTTGCTAATCTTCTTCTTCATCATCAAAAATTCCCAAGCTGCCGTCGAAGCTAATCTCCCCCCAGGCCCTAAAAAGCTCCCAATAATCGGAAACCTGCACCAGATTTCTCTACCTCCATTCGCCTGCTTGAGAGATCTTGCCCACCAGTACGGCCCTATCATGCACCTGAAGCTCGGCGAAGTCGACGCCGTCGTCGTCTCGTCCCCGGAAATCGCGAAAGAGGTACTCAAAGACAACGACCCCATCTTCGCAAACCGAGCCGAAAGCATAGTTTTGAAGATATTCTGGTACAATTACGCAGACATGACGTTTAGCCCCCACGGCAAGTACTGGACGCAG…
>evm.model.Chr8.505	ATGGAGTCCGATCTTCTCAACTGCAACTCGAAAGCAACTAGTGCTCTGATTCTTCTCCCTCTTCTAATCTTCTTCTTCTTCTTCATCAAGAAATGGAAGAATTCCAAAACCCTAATTAGGGTTAATCTCCCTCCTGGCCCCAAGAAGCTCCCAATAATCGGAAACCTCCATCTCATTTCTCATCCTACTTTCCGTTGTTTCGCAGAATTGGCCAAACAGTACGGCCCTATAATGCATTTGAAGCTAGGCGAAGTCGAGGCCGTTGTAGTCTCCTCCCCCGAAATCGCTAAACAAGTGTTCAAAGACATGGATCCTATTTTCGCAGACAGGCCAGAAAGTATAGCCTTGAAGATACTCTGGTACAATTATGCCGACATCGCGTTCGCCCCGTACGGCGAG…
>evm.model.Chr8.508	ATGCATGTGAAGGTAGGCGAAGTCGACGCCGTCGTCGTCTCCTCCCCTGAAATTGCTAAACAAGTTCTCAAAGAAAAGGATCCTACTTTCGCCGATAGGCTGGAAAGCATAGCCATGAAGATATTCTGGTACAATTACGTCAACATCGCGTTCGCCCCGTACGGCGAGTACTGGAGGCAGATGCGGAAGGTATGCATTCTCGAGCTCCTCAGCGCCAGAAGCGTGAAATCCTTCGCCTCCATAAGGAAGGACGAGGTTTCCCGCATGGTCGAATCCATTCGTCTCTCCTCTGGGGAGCCGGTGAACTTGACCGAGAGGGTTTTCTCGATGATGAGCTCCGTCACGTGTAGAGCTGCGTTCGGGAAAGTGTGCAGGGACAAAGATTCGTTGATCAAGTTG…
>evm.model.Chr8.990	ATGTCAACTTACAACATGATCCCCACTTCCCAACAACCCCCAGCCATGGCCGCTTTCCTCCCCCTCCTTCTCCTCCTCCTACCGGCCATGCTCCTCGTTCGCTACCTCTACTACTGCCTCCGCTTCCGCCTCCCGCCTGGCCCACGTGCCTTTCCCATTGTTGGAAACCTGTTCGACCTGAAGCCGGTCCGTTTCCGGTGCTACGCCGAGTGGGCCGAGTCGTACGGGCCCATCATATCCGTGTGGTTTGGATCCAGCCTAAACGTCGTCGTCTCCAACGCGGCGCTGGCCAAAGAAGTCCTCAAGGAGAAGGACCAGCAGCTGGCCAACCGGTACCGCGACCAGTCGACCGCCCTGTTCAGCCGCGACGGGCAGGGTCTTATTTGGGCCGACTACGGG…
>evm.model.Chr9.1047	ATGTTTAACGTTAGGCAAGTCCTTAAAGATATTGAAATGGATGGATATGTTATCCCAAAAGGATGGCAGGTGTTTTGGGCAGGATGCATGACTCATTTGGATGGATCCATATACCCGAATCCGAACGAGTTCAACCCGTCGCGCTTCGAAGAGAAACGAGCAATGCCACCTCATACGTTCATGGCATTTGGAGGAGGCGCGAGGATGTGCCCGGGGTATGAGTTTGCGAGAATCGAGACTCTAACGATGATTCATTACTTGGTAACTCGGTTCGAGTGGAAGCTCTGTTTGGAAGTGAATAACCCGAGTAGAGATCCGATGCCAGTTTTCGAGCAAGGCTTACCTATACAGATTCAGGCCAAGAAGCGTTTAGGCGATGATGCAACATTCTAA
>evm.model.Chr9.1150	ATGCAGCATTATCCTCGACGAAATCCTCAACGTCCGCCGTGGCCAAAAGGGCTCCCGTTCATCGGAAACCTACACCAACTCGACACCTCAAAACCCCATATTTGGCTCAATAAATACTCAAACAAATACGGCCCCATCACCTTCTTCAAGCTCTGCCGACTTCCATTGATCGTTCTCTCCTCGGCGCAAGTCGCCAAAATCGCCATGAAAGAAAACGACGTCGCATTCGCAGGAAGGCCTTACACCTCAGTCTCCCTAAGACTATCGTACGACCAAAGCGACATCATCACTTCAACTTACTCCGACTACTGGAGAAAGATGAGGAAGATGGTCGTTCGCCATCTCTTCAGCTACCAAAAGATAAAGTCCTTCCGTCCCATTTGA
>evm.model.Chr9.1151	ATGACCTTGTCTTTCACTTGCAACCTTTTGTGCAGAGTCGCTTTTGGGAAGAAGTTGGATCGCGGGACTTGGTCGTGGAGGAGGTTCGATAAAATAGTTGGCCAGCTTTTGGCAGCCACGACTGAAACTTTTATGGCGGATTGTTTGGTGTATGGATGGATTAATAAGATTTCGGGGGCGAATCGGAGAATCGAGAAGATTTTTGAGGAGATGGAGTCGTTTTATCAAGAACTTATCGACGAGCATCTCAGTCCGAATAGGCCGGATTCGATGAGGAACGACATACTTGATCTCTTGATTCAGCTGAGGGAAGATGAGTCGGCTCCGGTGAAGATTGATTGGAAGCATATCAAGGCAATACTCATGAATGTATTCCTTGCTGGAGTTGAGACAAATGGA…
>evm.model.Chr9.1152_evm.model.Chr9.1154	ATGCAGCATAAGCCCCGACGAAGCCTCCGTCGCCCACCGGGCCCGAAAGGGCTTCCGTTCATCGGAAACCTTCACCAACTCGACGTCTCAAACCCCCATATCTGGCTCGCAAAACATTCCGACAAATACGGCCCCATCACCTTCTTCAAACTCTGCCGTCTTCCGGTGATCGTGCTCTCTTCCGCTCAAGTTGCGAAAACCGCTATGAAGGAAAACGACGTCGCGTTCGCCGGAAGGCCCCACTCCTCCGCCTGGTCTCGGCTATCGTACGGCCAAAGCGACATTGTCGGCTCACCTCCCACCGACTACTGGCGGCACATGCGGAAGCTGGTCTTTCACCACCTCCTCAGCCCCCAAAAGATCCGAAGCTTCCGCCCCGTCCGGGAAGAAGAAGTTTCT…
>evm.model.Chr9.1163	ATGGATTCTCTCCTCCTCCTCCTCCTCCTACCTCTTTCGATCTTGATCGTCTTCCTCCTCACCAAGTCTCGACATCGAAACCCTCGCCTTCCACCGGGGCCGAAGGGCCTTCCCTTCATAGGCAACATACACCAAATCAATGCCTCAAAGCCCCACGTTTGGTTAGCCGATCTTGCAAACATGTACGGCCCTCTCATCTACCTCAAATTCTGCAGGTTGCCTCTCATCGTCATCTCTTCCGCGGATATGGCGAAAAAGGCGCTCAAGAACAACGATCTCGCCTTCGCCGGAAGGCCATACACGTCTGCTTCCTTGACGTTATCGTACGGAAACAGTGACATCATCACTTCTCTCTACACCGAGTACTGGAGGAGGATGAGGAAGATGGTGGTGAACCAC…
>evm.model.Chr9.1206	ATGATACTTCTATTATCAATAGCCGTACCAATAATCTTGATTTTCTATATCCTCCAAAAAGCCAAAAATATAAGAAAAACCAGTCTGCCGCCAGGTCCGCCGCCGCTGCCGCTGATCGGAAACCTCCACCAAATCAGCGCCACCGGACAGCCACATATCTATTTCCACCAGCTCTCGAAAAAATACGGTCCCATCATTCACATGAAATTAGGTTCTGTTCCTCTACTCGTAATCTCTTCACCAAAACTAGCCGAACAAGTGATGAAAATTCAAGACCTAGCCTTCTGCAGCCGACCTAAATTTCTAGGGTTACAGAAACTATCCTACGAGAGCTCCGACATCGTCTTCTCACCGTACGGCGATCAATGGAGGGAGTTGAGGAAGATGACACGACTTCAT…
>evm.model.Chr9.1230	ATGGCAGCCATCCTCCTCCTCTTCCTCCTCCTCCTCTCAACTCTCCTTATCTCCCTCATCCTCCTCTTCGCCGTGCAACGTAAATCTCGCCTCCCGCCAGGTCCCCGAGGCCTTCCCATTATCGGAAACATCCACCAACTCGACCTCTCAAAACCCCACATATGGCTCACGCAACTCTCAACCAAGTACGGCCCCCTCATCTCCCTGAAATTCTGCCGAGTCCCCGTCGTCGTCATCTCCTCCGCCGACGTAGCCAAGAAGGCCCTCAAGCACAACGACCTCGCCTTCGCCGGCCGCCCTTACACCTCCGCTTCCCTGAGGCTGTCATACGACCACAGCGACATCATCTCCTCATTCTACACCGACTACTGGCGAAAGATGAGGAAGATGGTGGTCCAC…
>evm.model.Chr9.1314	ATGGATCTCACACTTGTTGCTTCCTTCCTCTTCCTTGCCTTCTTTATATACAAAACAGTCATGAAATTAATACAAAGTGGCAATCGAGCAAACCAAATCCCAGGTCCAAGGAGGCTCCCCCTCATAGGGAACCTCCACCTTCTCGCCGGAAAATCGTTCCCCCACCGTGTTTTCCGCGACCTCGCCGCCAAGCACGGACCCCTCATGCGGCTGCAGCTGGGCGAAGTCCCTATCCTCATAGTTTCCTCTGTCGATGTCGCCAAACAGGTGCTGAGAACGTACGACGTCGTCTTCTCCAACCGGATGCCAATGCTCGCCGCCACCACCATCACTTACAACTACAAGGACATTGCCATCGCCCCTTACGGCGAGCACTGGCGGCAGCTCCGGAAGATCTGC…
>evm.model.Chr9.169	ATGGAACTCTCACTCATCTTCATCTCCTTCCTCCTTTCCTTCCTCTACCTATTCCGCCCCTTCTTCGTCGCGAAATTCCTTAATTACCCTCCGAGCCCGCCGCTTTCGTTGCCCGTTTTAGGCCACCTCTATCTCTTCAAAAAGCCCCTGCACCAGACCTTCGCCAGAATCTCGGAAAAGTACGGCCCGATCCTCTTCCTCCACTTCGGCTCGCGCCCGGTCCTCGTCGTCTCCTCCCCCTCCGCGGCGGAGGAATGCTTCACCAGGAACGACGTCGTCTTCGCCAACCGCCCAAGGCTGCTCGCCGGGAAGCACCTCGGCTACGACTACACCAGCCTCGTCTGGGCCTCCTACGGCGACCACTGGCGCAACCTCCGCCGCATCGCCACCGTCGAGATC…
>evm.model.Chr9.173	ATGTTTGTTTTCTTGTGCTGCTTGTTGCTGGGCTTCTCTGTTTTCTTGCATTTGAAGCCACGTAAGCAGAGGAATTCGCCGCCGGGACCGGCGGCACTGCCGGTATCCGGCCACCTCCACCTCCTCAAACCGGCAGCCCACCGCTCCCTGCGAGCACTGTCCAAGGAGCACGGGGACGTGATGCAGCTCTACTTCGGCTGCCTTCCCGTCGTTGTCGTCTCGTCTCCCTCAGCAGCGGAGGAGTGCTTCACCGGAAACGATGCCGTCTTCGCCAACCGGCCGGATTCTGCCGCAAGCAGGATTCTGGGGTACGATAACACCACCGTCGGATTCGCTCCTCACGGCGATCACTGGAGGAATCTCCGCCGAATCACCACCGTCCATATCTTCTCCTCTGCC…
>evm.model.Chr9.175	ATGAAGTCCAAGTTCTCGGAGGTGTCGTTTGACATTGTCATGAGGATTGTTGCAGGGAAGAGATACTTCGGAGACGGAGGCGGAGGCGAGGACGAAGAAGAGCTAATAACGGAGATGACTTATCTAAGCGGGGCATCGAATCTTGGAGATTTCTTGCCGTTTGTTGAGTGGATTGATTATGAGGGAGTGGTGAAGAGGATGAAGAATTTGCAGAGGAAAATGAACGTTTTCTTGCAAGGATTGGTCGATGAATGCAGAAATGGCGAGGATCGCGGGTCGAAGAAGACGATGATCGGTTCGATGCTGGCATTGCAAGAGTTGGAGCCTCAGGATTACTCTGATGAAATCATCAAGGGCATAATTTTGATTCTACTAATGGCGGGTACCGAAACATCTTCG…
>evm.model.Chr9.202	ATGGAGCTTACATCTTTTATTATACTAATACTTTGCATCGCCTTTTCATGCTTCTATTTTCTGGCCTCAAACTTCCGGCGCCGGCGACTGCCGAAGCGCACGCCGGGGCCGTACCCTTTTCCGATCATCGGAAACATCCTCCAACTCGGCCAAAAACCCCACCAATCACTCGCGAAACTTTCCAAAACCTACGGCCCTTTCATGCAGCTCAAACTTGGCAGCATCGACGCGATCGTCGTCTCGTCACCCGAGATCGCCGGAGAGATCCTACAGCAGCAGGACAAAGCTTTCCCCGGGAGGATGACGACGGCAGCGATGAGAGCTCTCCGCCACCACCAATATTCCGTAGCCTGCCTCCCCGCCGGCCGGCAGTGGCGGGCTTTGCGCAGACTGTGCAGA…
>evm.model.Chr9.205	ATGTTCACCCCGCACAAGCTCGAAGCAAGCGAGTCCCTCCGCCAGGAGAAGTTGAAGCAGCTTCGAGAACATCTCGAGTGGAAGCGCTCGAGCTCGAGCCTCGTGAACTTTGAGGAGGCCGCGTTTGTGACCTCGCTCAATTTGATCTCGGCGACTCTGTTTTCCATGGATTTCGCTTCTTTTAATGCCGATTCTTCTCAACGAGAGATGAAGGAATGCATTCAAGGCCTTATGAAGATCTCCGGCACTCCTAATATGGCTGATTTCTTCCCAATTTTGAGAATGGTGGATCCTCAAGGCCTCAAGCGCAAAGCAGAGTTTTACTTTGTGAAGTTAGTGGATAAGTTCGATGAGATTGTTAGTAAAAGGTTGCAAGAAAGGGCACAAGCCTCGGAATCC…
>evm.model.Chr9.206	ATGGATTACCTCACAATTATGCTTTTACTATCATCCATCCTCTACACATTCTTCCTTCTCCTCGGAAGGTCCCGGAGAAGGTCAAACCTCCCTCCGGGGCCTACTCCGTTACCAATCATAGGCAACATTCTTCAGCTCGGCAAGAAACCCCATCGCAGTCTGGCAGATCTCGCCAAGATCTACGGGCCCCTGATGCATCTAAAGCTCGGGAGCATACACACAGTCGTAGCATCCTCACCAGGGATAGCGCGAGAGGTTCTACTGAAGCACGATCAGACGTGCTCCAGTAGAGCGGTGCCTCATGTGGCCCATGCACTGGGCCACTATGAGGCCTCGGTGGCTTGGCTCCCTGTCGGGAGTTAA
>evm.model.Chr9.207	ATGGATCTCTTCACAATTTTGCTTCTAGCATCATTCGTTCTCTGCTCATTCTTCCTTCTCCTCGGGCCAAACTTATGGCCCCGGAAAAGGTCGAACTTGCCCCCAGGGCCGACTCCGCTACCGATCATAGGCAACATTCTCAAACTCGGCCATAAACCTCACCATAGTCTTGCAGAACTCTCCAAAACCTACGGGCCCCTGATGCATCTCAAGCTTGGGGGCATACACACTGTAGTGGCAACCTCACCAGAGATGGCGCGAGAGGTTCTACTGAAGCACGACCAGACGTGCTCCAGTAGAGCAGTGCCTCATGTGGCCCATGCACTGGGCCACCATGAGGCCTCAGTTGCTTGGCTCCCAGTAGGGAGCAAATGGCGCATGTTGCGCAAGATTAGCAAA…
>evm.model.Chr9.208	ATGGATTTTATACTACTCTTGCTTCTACTATCATTCATTCTCTACGTATCCTGCCTCCTCCCTGGAGTACTGCATTCTCGGTCCAGGAGAAAGTCGAATCTCCCTCCGGGACCCACTCCCCTACCCATCGTAGGCAGCATTCTCCGACTTGGCAAGAACCCCCACCGCAGCCTCGCGGAGCTTTCAAAGACCTACGGGCCTTTGATGTACCTCAAGCTCGGGAGCATCCACACGGTCGTGGCGTCCTCGCCAGAAACGGCGCGGGCGATCCTGCAGAGGCACGACCAGGCGTGTTCGAGCAGGGTCGTGCCCCACACCATGCAGGCGGCGGGGCACCATGAGGTCTCCCTCGCGTGGCTCCCTGTCGGGGCCCAATCGCGCAAGCTGCGCAGAATAAGC…
>evm.model.Chr9.232	ATGAAGACAAGGAGAGGTGTGATGAGATTGGTCTATACTCTAAGCTGTGGAGTCGTCGCAGACGATTATAACCCAAAACATGGCATGAAGATTTTAGTTCCACGTGTCAGTTTAACGTACAGAGGAGGGTGGGCCCATGAGAATCTTCCGAGATCCCGGATACGACGTCTATACGTTAAAAGAAGACGCAACGAATGCAAAACTAGACTCCCTCCTGGCTCGATGGGTTGGCCCTTCATCGGGGAAACTCTCCGTCTATACTCCCAGGATCCGAACCTCTTTTTCTCCACCAGGCATAAAAGGTATGGAGAGATCTTCAAGAGTCACATTCTCGGTTGCCCTTGCGTCATGCTGGCGGGCCCGGACGCGGCCCGATTCGTGCTCGTGACACAAGCCCAT…
>evm.model.Chr9.2718	ATGCTGATAACCAAGAAGTACTTCATCTGCTCGGAACGTGAGAAGCCGGCTGAGATGAACCTCGACGAGCTGGAGAGGCTGTTGGAGGAGTTGCTTTGCCTGAATGGGACGTTCAACATTGGAGCCTGGATTCCATGGCTGGATTTCCTCGATCTGCAGGGAATTGTGCGGAAGTTGAAGGCCGTGCAGGCGAAACTCGATAGGTTTCACGACTATGTGATCGATGATCACGAAGCTGCAAAGGCTGCTGATGAAGATTTCAAACCGAAGGATTTAGTAGATGTGTTGTTGCAGCAGGCTGAAAACCCTAATCTTGAAGTTAAACTCACAAGGGATCATGATCTGCTTAATGGCGGCACAGACACCACCTCGAAAGCAGTGGAATGGGCTATTCGCGAA…
>evm.model.Chr9.2719	ATGGAAAATTCCTGGTTTCTTCTCTTAGCTCTAATGACGTCCGCTTTCGCCTTCGTCGTGAAAAAAATCTTTAAACAAAACCCTAAAAGAAACCTTCCTCCGGGGCCGAAACCGTGGCCGGTGCTCGGAAACTTGAACCTCATCGCGTTCGATCCACGTAGGTCTGTTCACTCCTTATGCCGAAAATACGGAGACATAATGTTGCTATACTTCGGTGGGTTCCCGGTCGTGGTGGCATCATCCTCTGAAATGGCTCGGCAGTTCTTGAAGGTGCACGACTCGGTCTTCGCCTCGAGGCCCGCCCTAGCCGCCGGGAAATACACCGCCTACGAGTACAAGAACTCGGCTTGGGCCCCCTGCGGCCCCCACTGGATTTAG
>evm.model.Chr9.2720	ATGGCCGGTAATCGGAAACATAAATCTCATCGCCATCAACCCACGCCGCTCCGTCGAAAGTTTATCGAAAAAGTACGGCGAAATAATGCTGCTCAAAGTTGGCCAACTCCCGGTGGTGAAATAATGCAGGGATATGTGAAGAAGATGAAGGCTCTGAACAAGAAACTAGATAGGTTTTATAGCCTTGTGATTGAGGATCATCAAGCTAGAAGGGTTGCAGAGAAGGGGTGCTTCGAGTCGAGGGATATGGTTGATGTGCTTCTGCAGCAGGCTGAGGATCCTCACCTCCAAGTTAAGCTCACAAAAGATCATATCAAGGGGCTAATACAGGATCTACTAGTTGGAGGAACCGGTACTACAGCTAAATCGATTGAATGGGCAATCCGTGAAGTTCTCAGA…
>evm.model.Chr9.2755	ATGGATTCTTCCTGGTTTCTGCTAGCCTTACTATATACAGCTGCAGCAGCCATCATCTCAAAAGCAGTCGCAATCAAACGCCGTCGACCGGAAAGAAATCTCCCACCCGGTCCGAAACCATGGCCGATAATCGGCAACTTGAATCTCATCGGTTCTCTCCCCCACCAATCCCTCCACCATTTATCCCTAAAACACGGTGAATTAATGCTGCTAAAGTTCGGAAAATTCCCAGTTTTAATTGCGTCATCGCCAAAGATGGCCGAGCAGTTCTTGAAGGTGCACGATGCAGTCTTTGCCTCGAGACCCGCACTAGCTGCCGGTAAATACATCAGCTTCGATTACTCCGACGTATCTTTTGCCCCCTACGGCCCTTACTGGAGAGAGGCTCGTAAAATATAC…
>evm.model.Chr9.2756	ATGGAGAAATATTCTTGGTTACTATTTGCCCTAGTCTCTACATTTGCACTAACCTTCTTCTCAAAATTCTTCAAAACTCCACAAAAACTCCCCCCTGGTCCAAAGCCATGGCCTATTATAGGCAACTTAAACCTCCTCGGCTCAATCCCACATCGATCCCTCCACCATTTATCCCAAAAATACGGCGACCTAATGCTCCTCAAGTTCGGAAACTTCCCGGTCGTCGTCGCCTCGTCCCCCGAGATGGCCGAGCAGTTCTTGAAGGTGCACGATGCAGTCTTCGCATCGAGGCCCGAGCTAGCCGTCGGTAAGTACATCAGCTTCGATTACTCCGACGTAGCTTTTGCCCCTTACGGCCCATACTTGAGAGAAGCTCGTAAAATATACATGCTGCAGGCG…
>evm.model.Chr9.2757	ATGGAGAAATATTCTTGGTTACTATTAGCCCTAGTCTCTACATTTGCACTTGCCTTCTTCTCAAAATTCTTCAAAACTCCACAAAAACTCCCACCTGGTCCAAAGCCATGGCCTATTATAGGCAACTTGAACCTTCTCGGACCGATCCCTCATCGATCGCTCCACAGTTTATCCCGAAAATACGGCGACCTAATGCTCCTCAAGTTCGGAAACTTCCCGGTCGTCGTCGCCTCGTCCCCCGGGATGGCTGAGCAGTTCTTGAAGGTGCACGACGCGGTCTTCGCGTCGAGGCCCCCGCTCTCCGCGGGGAAACACATCAGCTACAACTACTCCGACGTGTCCTTCGCCCCCCACGGCCCGTACTGGCGGGAGTCGAGGAAGATATTCATGTCGGAGCTG…
>evm.model.Chr9.2758	ATGGAGTGTTCATGTTTAATATTAGCCCTACTTCTTGTTCTACCTGCACTTGCACTAGCCTTCATCTCAAGAACAATCAAAACTCAAAAAAAGCAACCACAAAAACTCCCACCAGGTCCAAAACCATGGCCTATAATAGGCAATCTAAACCTTCTTGGCCTAATCCCACATCAATCCCTTCACCATCTATCCCAAATCTATGGAGAAATAATGCTACTCAAATTCGGAAAGTTCCCGGTTATAATCGCATCATCGCCTAAAATGGCACAACGGTTCTTGAAGGTGCATGACGCATCCTTCGCCTCGAGGCCTCCACTAGCCGCTGGCAAGCACATTAGCTACGATAACTCCGATTTATCTTTCGCTCCCTACGGCCAGTACTGGCAAAAGGCGCGTAAA…
>evm.model.Chr9.2760	ATGCAGAACATCAATGAAACTCTTCTAGCCCTAATACTTGTAGCTGCACTTGCCTTCTTCTCAAGGATTATTTCCAGAAAACGATCGCCGGAAAAGCTTCCACCGGGGCCGAGACCATGGCCGATAATCGGCAACATGATGAGCATTCTCGGCCCTTTGCCGCACAGATCTCTCCACTCCCTCTCCCAAAAATATGGCGAAATTATGCTCATAAAATTAGGGAAGTTCCCAGTCGTGGTGGCTTCATCCCCTCAAATGGCGGAACAGTTTCTAAAGGTGCACGACGCCAACTTCGCCTCGAGGCCCTTGTTAGCTGCAGGCAAGTACACCGCCTACAACTACTCCGACATGGTGTGGGCCCCCTACGGCCCCTACTGGAGGCAAGCTCGCAAGATCTTC…
>evm.model.Chr9.2761	ATGTTCTCAAAAATGGAGGATTATTCTTCTTTACTACTATCACTAGCAATACTCACTCTTACATTAGCCTTCATCTTCATCAAATCTCAACGAACCAAAGCCAAATCTCCCCCTGGTCCAAAACCATGGCCTATTATAGGCAACCTGAACCTTCTCGGCCCGACTCCGCATCGATCGCTCCACCGATTATCCCGTAAATACGGCGAAATAATGCTCATCAAGTTCGGGAAGTTCCCGGTTGTGATTGCGTCATCACCGAAGATGGCCGAGCAGTTCTTGAAGGTGCACGACGCCAACTTCGCGTCGAGGCCGGTGCTGGCCGCGGCCAAGCATATCAGCTTCGACAGCTCCGACGTTTCCTTCGCCCCCCACGGCCCCTACTGGAGGGGGGCACGTAAG…
>evm.model.Chr9.2861	ATGATTATACTCCTCTTATCATCTCACATTGTACAGCAAATTAAGCAACAGCAGCCCAAAATAATGTTAAGCATGGACACCTCCCTCCTCCCTTACCTTCTCTCTCTCCTCATCGTTCCTTTATCTCTCTACCTCGCCGCCGTCTCTCTGAAAAAGGGTTCCGGTGATGCCGAAAACCTGCCTCCCGGCTCCACCTCCTGGTTATGGGAAAATCTGGCGCTGACCCTCTTCGGCTACCAGAGGTTTGTGAGTGACAGGATGTACCGCCACTCCCCCACCGAGGTGTTCAAGACCTCCTTCTTCTTCGGGGAGAAGACGGTTGTCTTCTGCGGCCCTCAGGCCAACAAGTTCCTCTTCTCCAACGAGAACAAACTGGTGGCGCTCTGGTTCCCTCCGTCG…
>evm.model.Chr9.2862	ATGGACTCCTTCCTAATGTATCTTCTCCCTCTTCTCCTTCTTCCTCTTTACCTCTACCTTGCTTCATTCCTCCGGAAAAAGAGCTCCGATAACCTGCCTCCGGGCTCCAAGGGACTGCCTTTGCTAGGAGAAAACATACAGTTTGCCTTAAGCCCTCAGAAATTTGTTAAATACAGGATGGAGAAATACTCACCCGAAGTATTCCGAACCTCGTTGCTAGGCGAAAAAATGGCAATATTCTGCGGTGCACAAGGCAACAAGTTTCTCTTCACCAACGAGAACAAAGTCCTCACCTCGTGGTGGCCTCAATCAATGAAGAAGGCCTTACTCTTCCCAGAATTCGTGGAGAGCAACCTGAAGGAAGTATCCGCCTTGAAACGAAGCTTCCACCACTACATT…
>evm.model.Chr9.2877	ATGGAGGCCTTGATCCCTTATCTTGTTGTTGTTGTCGTCGTCGTCCCTTTCTCTCTCTTGCTCCTCATCTGCCGCAGGAATGGCTCCGGCCATCCGAAAAAAACCCTACCTCGCGGCTCCGTAGGCTGGCCCATCCTTGGTGAGAACATGGAGCTCGCGAGGTCCGGCCTCCAGAGGTTCGTGAGAGACAGAATGGAGAAATTCTCACCGGTCGTCTTCAAGACCTCGTTGCTCGGGGAAAACGTCGCCGTGCTGTGCGGCGCCCCGGGCAACAAGTTCATGTACACGAACCAGGACAAGTACTTCACGAGGTGGCCCCCCCTGTCCCTGCGGAGGGCCATGTATCAGGACCTCGACCGGAGCCGGCACCAGGAGCCCAAGGCCACGTTCCACAACTTC…
>evm.model.Chr9.2880	ATGTGCGTAACCGTGAACCTGCCATGGACAGCCTTCGGCCGGGCGATGAAAGGAGGGAAAGTCGTGAGGGCGGAGGTGCTGAGGATGGTGAGGGAGAGGAGGAAGGAGATGATGATGGAGGAGAGATCTAGAGAGAGAGAGGGGAGAGATTTGTTGTCGAAGATGGTGGTGGCGACTAATGAAGATGGGGAGTGTATGAGTGATAATAAGGTTGTTAATGTGATTGTAGGGTTGCTTGTGGGAGGGCAGTATGAGGTCTCCTCTGCAGTCACCATTGTTATTAATTTTCTTGCAGAGCTTCCACACATTTATGACCAGGTTTTGAAAGAGCAAATGGAGATTGCAAAATCAAAAGGCCCCGACGATTTGGTGTCGTGGGAGGACGTGGAGAAGATGAAG…
>evm.model.Chr9.3185	ATGTTGATCGTAGTGGTCCTCGTGTTGGCGTTCGTCCTCTCGGGTATCTTTCTGCAAAAAAGAAGTTTCCCCAAGGCAATGGAGAGAATTCCGGGGACTTTGGGATGGCCTATTGTGGGGGAGAGTTTCTCATTCATTTCCTCCTTTTCGAATCCAGCTGGAATCTTTAGCTTCATGCAAGAAAGACAACAAAGATATGGAAAGGTTTTCAAGAGCTATGTGTTGGGGAGATTTACCGTGTTCTTGACCGGGAGAGAGGCGAGCAAGATTCTACTCACAGGCAAGGATGGGCTAGTGAGCTTAAACCTCTTTTACACAGGGAAGCAAGTTCTCGGGCCCACGAGCTTGCTTACACAGAGTGGAGAAGCACACAAGAGACTACGGCGACTGATAGGGGAG…
>evm.model.Chr9.359	ATGGGATTGACACATACTTACGAGGACACAAACTTGCTGGTTTTTTCCCTGCAAGCAATTCTTGAAATAAAAAAAGATTATGATATTGCTTTGGTACTATTTTATATAATCATTTCTTTTCTGATTTGTGGGCTTATGAATTGGGCCTTCTCATACGGCGGCCCGGCATGGAGAAATGGCCGCTACAAAATGGGCCGGGTTCCAATTACCGGGCCCAACGGGCTTCCCGTTTTTGGCAGCCTATTCACCTTGAGCCGCGGCTTGGCTCACCGCAACCTAGCAAGCATGGCTTCGAGCCACGCCTCGACCGAGCTAATGGCTTTTAGCCTGGGCTCGACTCCCGCTGTCGTGACTTCCGACACGTGCATTGCACGTGAGATCCTGACCAGCCCGCACTTT…
>evm.model.Chr9.544	ATGGCCGCCGCCGCCCCTTCTCTCTCCTCCCTCTCCTCCTTCTCTCCCTCCACCCACCACTTCTCCGCAAAACCACCGAACCACAACAACCTCCTCCTCCGGCGATCGCCTCCGATAGTCGCCACCATCTCCGAAAGGCCTCCGCCGACATCCTCCCAACCGCCGCCGCCGAAGCCGAAGCCGACGAAGCTCCCGATCAGGAAGATCCCCGGCGACTACGGGCTTCCGGTGATCGGAGCGTGGAAGGACCGGCAGGACTACTTCTACGAGCAAGGGAGGGACGAGTTCTTCAAGTCGAGGATCCAGAAACACCAGTCGACGGTGTTCCGCACCAACATGCCGCCGGGGCCGTTCATCTCCTTCCGTCCGAACGTCGTCGTACTGCTCGACGGCAAGAGC…
>evm.model.Chr9.547	ATGGAATCAACACTACTATCCCCATGGCTCGTAGCCTTCTTAGCTCTCATCGCCGCCCTAATCTCCGTCGCGACGCATCGGAAGAGGCGCGACGGCAAGAAGAAACTGCCGCCGCACGCTGCCGGCGGGTGGCCGTTAATAGGCCATCTTCCCATGATGACCGGACCCGACCCGCTCCACATAACCCTATCCGGCATGGCCGACGAATACGGCCCCGTATTCACGGTCAAGCTCGGCTCCCGCCTCGGCCTCGTCGCCAACACCCGAGAGGCGGCGGCGGAGTGCTTGAAGGCGAACGACGTCGCCTTCTCCAACCGTCAGAGGACGGCAGCGATGCGCCTCATGGGCTACGACTTCGCCATGTTCGGCTTCAGCAACTACGGCGGTTACTGGCGGGAG…
>evm.model.Chr9.550	ATGGATACGCTGCTGTCTCTTCAAGCTCTGCCTCCCGCCGCCGCTATCGGCGCCCCCGCGGTGGCGATCGGCGGAATCACGTTGTTTTTCATCAGACAGTATGCCAATGATCGGAAGAAATCCCTCGCCTTTCCTCCGCCACCTGAGGTACCAGGTTTACCAGTACTTGGAAACTTGTTGCAACTAAAAGAGAAGAAGCCCCACAAAACTTTCACCAAATGGGCTGAGAAATATGGTCCCATCTATTCTATAAGGGCTGGCTCCAACACCATGGTTGTGCTCAATACTAATGATGTTGCCAAAGAGGCTATGGTCACGAAATACTCGTCTATCTCGACCAGAAAGCTGTCGAATGCTTTGAAGATTCTCACTGCTGATAAAAGTATTGTTGCGATGAGT…
>evm.model.Chr9.611	ATGGATCGCTTTTACATCGTAATCCTCTCAATTTTGATTCTACCGATTTCTGTCATCTTTTATCTGAAGTGGATCCAATCGGCAGGCCGCAATCGCCCTCCGCCGCCGCCGCCGGGGCCCCGCGGCCTTCCGATCGTCGGATATCTGCCGTTTCTCGGCGAGAATCTGCTCCACGATTTGAAGGGTTTGGAGGAGAAGTACGGCCCAATCTACAAGCTCCGCTTCGGCCACACACCCTACACCGTGATCAGCTCCCCGTCCCTCGCCCGGGAGGTGCTCCGTGATCATGACGCCGTCTTCGCCCACCGCCGCGGCGTCACTCCGGTGGCAGTGTCGGTGGCCACCTTCGGCGGCGCCGACATCGCGTGGTCGGCCCCCGGGCCCGAGTGGCGCGCCATG…
>evm.model.Chr9.617	ATGCAACTCCTATTCTTGATATGTCTCCCATTAATCTCGATCTACATCCTCCACATAATCAAAACCAAACTCTCAAAAACACATGTTGATCCTCCGGGCCCGCCGCGGCTGCCGTTGATCGGAAATCTCCATCAGTTCGCAGCCGCGGCTGGCAACTTACCTTTGTATCTATGGAAACTCTCCAAAGAATACGGTCCCATCATCCACTTGAGACTCGGCTCCGTCCCCGTAATCGTAGTCTCTTCACCGAAATCAGCGGAAGAAGTGCTCAAAACTCAAGACCTAGCCTTCTGCAGTAGGCCCAAGCATCTATGGCAGAAGAAGCTGACCTACAACTTCACCGACATGGTGTTTGCGCCCTACGGCGACTACTGGAGGGAGGTACGGAAGATCACGGCC…
>evm.model.Chr9.621	ATGATCCTTCTACTATCAATCTTCCTTCCAATAATAATCTTGATCTACCTTCTCCACGAAACTCGAGAAAAGGCGAGATCGAATCTCCCTCCGGGCCCTCCGCGTCTGCCGTTGATCGGAAACCTCCACCAGCTAGCCACCGCAGGCGACATACACATTTACCTAAGCCAACTTTCCAAGAAATACAAATCTCCCATCATCCACATGAAATTAGGTTCCCGTCCTCTAATTGCTATCTCTTCAGCCAAACTGGCAAAGGAAGTGCTCAAGACTCAAGATTTAGCCTTCTGCAGCCGCCCAAAACCCTTATGGATTGAGAAACTCTCATACAATAACACAGACATAATCTTCTGCCCCTACAACGCCTACTGGAGGGAGATGAGGAAAATCACGTCCCTC…
>evm.model.Chr9.623	ATGATCCTTCTACTATCAATCTTCCTTCCAATAATAATCTTGATCTACCTTCTCCATGAAACTCGAGAAAAGGCGAGATCGAATCTCCCTCCGGGCCCTCCGCGGCTGCCGTTGATCGGAAACCTCCACCAGCTAGCCACCGCCGGCGACATACACATTTACCTAAGCCAACTTTCCAAGAAATACAAATCTCCCATCATCCACATGAAATTAGGTTCCCTTCCTCTAATTGTTATCTCTTCAGCCAAACTGGCAAAGGAAGTGCTCAAGACTCAAGATTTAGCCTTCTGCAGCCGCCCCAAACCCTTATGGATTGAGAAACTCTCATACAATAACACAGACATAATCTTCTGCCCCTACAACGCCTACTGGAGGGAGATGAGGAAAATCACGTCCCTC…
>evm.model.Chr9.625	ATGATCCTTCTACTATCAATCTTCCTTCCAATAATAATCTTGATCTACCTTCTCCACGAAACTCGAGAAAAGGCGAGATCGAATCTCCCGCCGGGCCCTCCACGGCTGCCGTTGATCGGAAACCTCCACCAGCTAGCCACCGCCGGCGACCTACACCTTTATTTCAACAAACTCTCCAAGAAATACAAATCTCCCATCATCCAAATGAAATTAGGTTCCCTTCCTCTAATTGTCATCTCTTCAGCCAAACTGGCAAAAGAAGTGCTCAAGACTCAAGATTTAGCCTTCTGCAGCCGCCCCAAACCCTTAGGGCTGCAGAAACTCTCATACAATAACACAGACATAATCTTCTGCCCCTACAACGCCTACTGGAGGGAGATGAGGAAAATCACGTCCCTC…
>evm.model.Chr9.626	ATGATAATTCTACTATTCATTTTTCTTCCCTTAATCTTCATATACCTCCTCCGAAAAGCTCGAAAAACGGCAAAATCAACCCTCCCACCGGGCCCGCCGGCGCTGCCATTCATCGGAAACCTCCACCAATTAGCCACCGCCGGTGACCTACACCTTTATTTCAACAAACTCGCCAAGAAATACGGTCCTATTATTCACTTGAAACTAGGTTCTATCCGTTTAATCGTTGTTTCAAACGAAAAGTTGGCGAAAGAAGTGTTGAAAACTCAAGATTTAGCCTTTTGCAGCAGGCCAAAATCGTTCGGGATGAAGAGATTAAGCTACGAAAACTCGGACGTAATCTTCTCCCCATACAATGCTTATTGGAGGGAGATGAGAAAAATCATGTCCCTTCACCTC…
>evm.model.Chr9.637	ATGATAATTCTCCTTCTATCCATAGCAATTCCAATAATCTTGATATACCTAATCAAGAAGCAAAACAGAAGCTCATCATCCCGAAACGGCGCCGTTCCGCCCGGCCCGACAGGCTTACCGTTCATCGGAAACCTCCTCCAAATCGGCTCGGCAAGCGACCTCCCCGTCTACCTATGGAAACTCTCCAAGAAATACGGCCCCATAATGCAAATGAAGATAGGGTGTGTGCCTATGATCATCGTCTCCTCCCCCAAATTAGCCAAAGAAGTTATGAAAACTCAAGATTTAGCCTTCTGTGGGAGGTCGAGCTTTCTAGGGCAGAAGAAACTGAGCTACAACTGTACGGACGTGGTGTTTTCGCCCTACGGAGAATACTGGAGGGAGGTGAGGAAGATCACG…
>evm.model.Chr9.645	ATGTCTTCTTACACCATTGATGTTGTCCAAGAAAATCCATGGCTGTCAAAGGTTGCCCCTCTCACCCTTTTCCTCTTCACGCTTTTCTTGATTAATAAAAAATGGCGTACCTCTCCAAAACCCTCGAAGAATCTCCCACCGTCACCTCCAAAGCTTCCGATAATCGGGAATCTGCACCAAATGGGCTTCAGCCCTCACCGAAATCTGGAATCTTTGGCCCGAAAACACGGGCCCGTGATGCTCCTCCGCCTGGGTAATGTGCCGTTTCTTGTTGTTTCTTCAGCTGAGGTAGCGAAAGAAATTTTGAAAACCCACGATCAGATTTTCTCGAATAGGCCTAATTCAACTGTAGCAAATGCGATTTATGATTGTAAGGACATAGCCTTTTCTCGTTATGGT…
>evm.model.Chr9.805	ATGCTACTTGTAATTATATCCATAGTTCTTCCACTGATACTAATATACCTATTTTACAAAAGAAGCAATGTCTCAAAAACCCTAACCCCGCCTGGCCCTCGAGGTCTTCCTTTGATCGGAAACCTTCACCAATTCGCTGGCGCAACCGACCAACATATTTTCTTATGGAAAATCTCCCAAAAATATGGCCCAATTGTGCAAATGAGATTAGGTTCTTGCCCTCTACTTGTAGTTTCATCGGCAAAATTAGCCAAGGAAGTGCTGAAAACACAAGATCTGGCATTCTGCAGCCGACCGAAGCTTCTCGGGCAGCAGAAACTCTCGTACAACGCCTCCGACATCGTGTTTTCGCCCTACGGCGACTACTGGAGGGAGGTGAGGAAGATCACATCCGTCCAT…
>evm.model.Chr9.813	ATGCTAATTGTAATATCCACAGCTCTTCTTCCACTTATACTGATATTCCTACTTTACAAAAGAAGAAATGACCCAAAAACCCTAAACCCGCCGGGACCTCGCGGCCTTCCTTTCATCGGAAACCTCCACCGATTCGGCGCTGCAAGCGACAAACATATTTTCTTATGGAAAATCTCCCAAGAATATGGCCCAATTGTGCAAATGAGATTAGGCTCATGCCCTCTACTCGTAGTTTCAACGGCAAAACTAGCCAAGGAAGTGCTGAAAACCCTAGATCTGGCATTCTGCAGCCGGCCGAAGCTTCTCGGGCAGCAGAAACTCTCTTACAACGCCTCCGACATCGCGTTTTCGCCCTACGGCCATTACTGGAGGGAGCTGAGGAAGATCACAGCCGTCCAT…
>evm.model.CTG_795.2	ATGAACTTGAAGAACGCGAAGAGGGACTTGCTTTCGAGGTTTCTGGTGGAGAGCAAGAAGGATCCGGAGACGATGAACAATCAGTACCTGAGAGATATTATCCTCAGCTTCATGGTTGCTGGGAAAGACACCACTGCCAACACTCTCTCTTGGTTCATTTACATCCTCTGCAAGAATCCGGAGATCCAAGAAAATGTTTATCGAGAAGTGAAGGAGATCTGTTCGAGAAACGAATCTGCTACTGTCACTGAATTTGTCGAGAGAATCATGGATGAAGCACTTGAAGGAATGCATTACCTTCACGCAACGATCACCGAAACCTTGAGGCTGTATCCTGCAGTTCCGATTGTAGAGTAA
