# Supplementary material for: Chromosome-level genome assembly of Origanum vulgare subsp. hirtum reveals evolutionary insights and regulatory modules in terpenoid biosynthesis
Source: Hortic Res. 2026 Jan 30;13(5):uhag030. doi: 10.1093/hr/uhag030 (PMC13161556; doi:10.1093/hr/uhag030)
Supplement: Web_Material_uhag030 [file web_material_uhag030.zip › Material S2.xls]

## Sheet: Material S1
Material S2. Expanded gene families in Greek oregano.
evm.model.Chr12.308	PF14541(Xylanase inhibitor C-terminal):Xylanase inhibitor C-terminal;PF14543(Xylanase inhibitor N-terminal):Xylanase inhibitor N-terminal	molecular_function:aspartic-type endopeptidase activity "Catalysis of the hydrolysis of internal, alpha-peptide bonds in a polypeptide chain by a mechanism in which a water molecule bound by the side chains of aspartic residues at the active center acts as a nucleophile." [ISBN:0198506732](GO:0004190),biological_process:proteolysis "The hydrolysis of proteins into smaller polypeptides and/or amin…	K01381 saccharopepsin [EC:3.4.23.25] | (RefSeq) aspartic proteinase CDR1-like (A)	AES99447.1 eukaryotic aspartyl protease family protein [Medicago truncatula] RHN57031.1 putative nepenthesin [Medicago truncatula]	Aspartic proteinase CDR1 OS=Arabidopsis thaliana OX=3702 GN=CDR1 PE=1 SV=1
evm.model.Chr2.1687	PF13883(Pyridoxamine 5'-phosphate oxidase):Pyridoxamine 5'-phosphate oxidase	NA	NA	KAF5842623.1 pyridoxamine 5'-phosphate oxidase-domain-containing protein [Dunaliella salina]	Protein CREG2 OS=Mus musculus OX=10090 GN=Creg2 PE=1 SV=1
evm.model.Chr1.170	NA	NA	K13457 disease resistance protein RPM1 | (RefSeq) disease resistance protein RPM1-like (A)	XP_016481870.1 PREDICTED: disease resistance protein RPP13-like [Nicotiana tabacum] XP_016481871.1 PREDICTED: disease resistance protein RPP13-like [Nicotiana tabacum]	NA
evm.model.Chr15.1730	PF14223(gag-polypeptide of LTR copia-type):gag-polypeptide of LTR copia-type	NA	K15115 solute carrier family 25 (mitochondrial folate transporter), member 32 | (RefSeq) folate transporter 1, chloroplastic-like (A)	KAF5447742.1 hypothetical protein F2P56_033269 [Juglans regia]	Retrovirus-related Pol polyprotein from transposon RE1 OS=Arabidopsis thaliana OX=3702 GN=RE1 PE=2 SV=1
evm.model.Chr9.2982	PF16987(KIX domain):KIX domain	molecular_function:transcription coregulator activity "A protein or a member of a complex that interacts specifically and non-covalently with a DNA-bound DNA-binding transcription factor to either activate or repress the transcription of specific genes. Coregulators often act by altering chromatin structure and modifications. For example, one class of transcription coregulators modifies chromatin…	K14972 PAX-interacting protein 1 | (RefSeq) mediator of RNA polymerase II transcription subunit 15a-like isoform X1 (A)	XP_035843459.1 mediator of RNA polymerase II transcription subunit 15a isoform X2 [Helianthus annuus]	Mediator of RNA polymerase II transcription subunit 15a OS=Arabidopsis thaliana OX=3702 GN=MED15A PE=1 SV=1
evm.model.CTG_53.2	NA	NA	NA	GEZ30183.1 hypothetical protein [Tanacetum cinerariifolium]	NA
evm.model.Chr4.1738	PF06376(Arabinogalactan peptide):Arabinogalactan peptide	NA	NA	PON44311.1 Arabinogalactan peptide, AGP [Parasponia andersonii] PON82483.1 Arabinogalactan peptide, AGP [Trema orientale]	Arabinogalactan protein 20 OS=Arabidopsis thaliana OX=3702 GN=AGP20 PE=1 SV=1
evm.model.Chr10.741	NA	NA	K22390 acid phosphatase type 7 | (RefSeq) bifunctional purple acid phosphatase 26-like (A)	TKY58218.1 plastid-lipid-associated protein 8 [Spatholobus suberectus]	Probable plastid-lipid-associated protein 8, chloroplastic OS=Arabidopsis thaliana OX=3702 GN=PAP8 PE=1 SV=1
evm.model.Chr12.1331	NA	NA	K20826 RNA polymerase II-associated protein 1 | (RefSeq) transcriptional elongation regulator MINIYO-like (A)	GAV77104.1 UBN2_3 domain-containing protein [Cephalotus follicularis]	Retrovirus-related Pol polyprotein from transposon RE2 OS=Arabidopsis thaliana OX=3702 GN=RE2 PE=4 SV=1
evm.model.CTG_401.6	PF00164(Ribosomal protein S12/S23):Ribosomal protein S12/S23	molecular_function:structural constituent of ribosome "The action of a molecule that contributes to the structural integrity of the ribosome." [GOC:mah](GO:0003735),cellular_component:ribosome "An intracellular organelle, about 200 A in diameter, consisting of RNA and protein. It is the site of protein biosynthesis resulting from translation of messenger RNA [mRNA]. It consists of two subunits, o…	K02950 small subunit ribosomal protein S12 | (RefSeq) 30S ribosomal protein S12, chloroplastic (A)	YP_009139447.1 ribosomal protein S12 [Dunalia solanacea] AKF78455.1 ribosomal protein S12 [Dunalia solanacea]	30S ribosomal protein S12-B, chloroplastic OS=Populus trichocarpa OX=3694 GN=rps12-B PE=3 SV=1
evm.model.Chr11.1496	PF00704(Glycosyl hydrolases family 18):Glycosyl hydrolases family 18	biological_process:carbohydrate metabolic process "The chemical reactions and pathways involving carbohydrates, any of a group of organic compounds based of the general formula Cx[H2O]y. Includes the formation of carbohydrate derivatives by the addition of a carbohydrate residue to another molecule." [GOC:mah, ISBN:0198506732](GO:0005975)	K01183 chitinase [EC:3.2.1.14] | (RefSeq) acidic endochitinase SE2-like (A)	XP_041001915.1 hevamine-A-like [Juglans microcarpa x Juglans regia]	Acidic endochitinase OS=Arabidopsis thaliana OX=3702 GN=CHIB1 PE=2 SV=2
evm.model.Chr6.232	PF07731(Multicopper oxidase):Multicopper oxidase;PF07732(Multicopper oxidase):Multicopper oxidase;PF00394(Multicopper oxidase):Multicopper oxidase	molecular_function:copper ion binding "Interacting selectively and non-covalently with copper [Cu] ions." [GOC:ai](GO:0005507),molecular_function:oxidoreductase activity "Catalysis of an oxidation-reduction [redox] reaction, a reversible chemical reaction in which the oxidation state of an atom or atoms within a molecule is altered. One substrate acts as a hydrogen or electron donor and becomes o…	K05909 laccase [EC:1.10.3.2] | (RefSeq) laccase-15-like (A)	XP_038980083.1 LOW QUALITY PROTEIN: laccase-10-like [Phoenix dactylifera]	Putative laccase-9 OS=Oryza sativa subsp. japonica OX=39947 GN=LAC9 PE=3 SV=1
evm.model.Chr13.1037	NA	NA	K04460 serine/threonine-protein phosphatase 5 [EC:3.1.3.16] | (RefSeq) zinc finger BED domain-containing protein RICESLEEPER 2-like isoform X1 (A)	TXG73275.1 hypothetical protein EZV62_001854 [Acer yangbiense]	Zinc finger BED domain-containing protein RICESLEEPER 2 OS=Oryza sativa subsp. japonica OX=39947 GN=Os03g0733400 PE=2 SV=1
evm.model.Chr9.1970	NA	NA	K04733 interleukin-1 receptor-associated kinase 4 [EC:2.7.11.1] | (RefSeq) LEAF RUST 10 DISEASE-RESISTANCE LOCUS RECEPTOR-LIKE PROTEIN KINASE-like 1.5 (A)	MBA0766023.1 hypothetical protein [Gossypium trilobum]	LEAF RUST 10 DISEASE-RESISTANCE LOCUS RECEPTOR-LIKE PROTEIN KINASE-like 1.5 OS=Arabidopsis thaliana OX=3702 GN=LRK10L-1.5 PE=3 SV=1
evm.model.Chr2.240	NA	NA	NA	KAF2285827.1 hypothetical protein GH714_008281 [Hevea brasiliensis]	Protein NDR1 OS=Arabidopsis thaliana OX=3702 GN=NDR1 PE=1 SV=1
evm.model.Chr10.2080	PF07731(Multicopper oxidase):Multicopper oxidase;PF07732(Multicopper oxidase):Multicopper oxidase;PF00394(Multicopper oxidase):Multicopper oxidase	molecular_function:copper ion binding "Interacting selectively and non-covalently with copper [Cu] ions." [GOC:ai](GO:0005507),molecular_function:oxidoreductase activity "Catalysis of an oxidation-reduction [redox] reaction, a reversible chemical reaction in which the oxidation state of an atom or atoms within a molecule is altered. One substrate acts as a hydrogen or electron donor and becomes o…	K05909 laccase [EC:1.10.3.2] | (RefSeq) laccase-15-like (A)	XP_008358049.2 laccase-17-like [Malus domestica]	Laccase-21 OS=Oryza sativa subsp. japonica OX=39947 GN=LAC21 PE=2 SV=1
evm.model.Chr11.2127	NA	NA	K12200 programmed cell death 6-interacting protein | (RefSeq) ALG-2 interacting protein X (A)	KAF2317837.1 hypothetical protein GH714_041152 [Hevea brasiliensis]	Vacuolar-sorting protein BRO1 OS=Arabidopsis thaliana OX=3702 GN=BRO1 PE=1 SV=1
evm.model.Chr2.669	PF01490(Transmembrane amino acid transporter protein):Transmembrane amino acid transporter protein	NA	K14209 solute carrier family 36 (proton-coupled amino acid transporter) | (RefSeq) probable amino acid permease 7 (A)	XP_027063650.1 probable amino acid permease 7 isoform X1 [Coffea arabica]	Probable amino acid permease 7 OS=Arabidopsis thaliana OX=3702 GN=AAP7 PE=2 SV=1
evm.model.Chr2.2698	NA	NA	NA	GEU86582.1 reverse transcriptase [Tanacetum cinerariifolium]	NA
evm.model.Chr7.2708	PF03222(Tryptophan/tyrosine permease family):Tryptophan/tyrosine permease family	biological_process:amino acid transmembrane transport "The process in which an amino acid is transported across a membrane." [GOC:dph, GOC:tb](GO:0003333)	K03834 tyrosine-specific transport protein | (RefSeq) uncharacterized protein LOC111381380 (A)	XP_031743424.1 uncharacterized protein LOC101208104 [Cucumis sativus] XP_031743425.1 uncharacterized protein LOC101208104 [Cucumis sativus] XP_031743426.1 uncharacterized protein LOC101208104 [Cucumis sativus] XP_031743427.1 uncharacterized protein LOC101208104 [Cucumis sativus] XP_031743428.1 uncharacterized protein LOC101208104 [Cucumis sativus] XP_031743429.1 uncharacterized protein LOC1012081…	Tyrosine-specific transport protein OS=Shigella flexneri OX=623 GN=tyrP PE=3 SV=1
evm.model.Chr6.153	PF13947(Wall-associated receptor kinase galacturonan-binding):Wall-associated receptor kinase galacturonan-binding	molecular_function:polysaccharide binding "Interacting selectively and non-covalently with any polysaccharide, a polymer of many [typically more than 10] monosaccharide residues linked glycosidically." [CHEBI:18154, GOC:mah](GO:0030247)	K04733 interleukin-1 receptor-associated kinase 4 [EC:2.7.11.1] | (RefSeq) putative wall-associated receptor kinase-like 16 (A)	CAA2933828.1 wall-associated receptor kinase 2-like [Olea europaea subsp. europaea]	Wall-associated receptor kinase 2 OS=Arabidopsis thaliana OX=3702 GN=WAK2 PE=1 SV=1
evm.model.Chr5.2864	PF03018(Dirigent-like protein):Dirigent-like protein	NA	K01870 isoleucyl-tRNA synthetase [EC:6.1.1.5] | (RefSeq) isoleucine--tRNA ligase, chloroplastic/mitochondrial-like (A)	XP_004231599.1 dirigent protein 22-like [Solanum lycopersicum]	Dirigent protein 23 OS=Arabidopsis thaliana OX=3702 GN=DIR23 PE=2 SV=1
evm.model.CTG_548.1	PF00361(Proton-conducting membrane transporter):Proton-conducting membrane transporter	molecular_function:NADH dehydrogenase [ubiquinone] activity "Catalysis of the reaction: NADH + H+ + ubiquinone = NAD+ + ubiquinol." [EC:1.6.5.3](GO:0008137),biological_process:ATP synthesis coupled electron transport "The transfer of electrons through a series of electron donors and acceptors, generating energy that is ultimately used for synthesis of ATP." [ISBN:0716731363](GO:0042773),biologica…	K05575 NAD(P)H-quinone oxidoreductase subunit 4 [EC:7.1.1.2] | (RefSeq) uncharacterized protein LOC109227244 (A)	QKX45281.1 NADH dehydrogenase subunit 4, partial [Emilia sp. Fragoso-Martinez 536]	NAD(P)H-quinone oxidoreductase chain 4, chloroplastic OS=Atropa belladonna OX=33113 GN=ndhD PE=3 SV=1
evm.model.CTG_293.9	PF00361(Proton-conducting membrane transporter):Proton-conducting membrane transporter	molecular_function:NADH dehydrogenase [ubiquinone] activity "Catalysis of the reaction: NADH + H+ + ubiquinone = NAD+ + ubiquinol." [EC:1.6.5.3](GO:0008137),biological_process:ATP synthesis coupled electron transport "The transfer of electrons through a series of electron donors and acceptors, generating energy that is ultimately used for synthesis of ATP." [ISBN:0716731363](GO:0042773),biologica…	K05575 NAD(P)H-quinone oxidoreductase subunit 4 [EC:7.1.1.2] | (RefSeq) uncharacterized protein LOC109227244 (A)	QKX45263.1 NADH dehydrogenase subunit 4, partial [Brickellia veronicifolia]	NAD(P)H-quinone oxidoreductase chain 4, chloroplastic OS=Nicotiana tabacum OX=4097 GN=ndhD PE=2 SV=2
evm.model.Chr5.107	PF00704(Glycosyl hydrolases family 18):Glycosyl hydrolases family 18	molecular_function:hydrolase activity, hydrolyzing O-glycosyl compounds "Catalysis of the hydrolysis of any O-glycosyl bond." [GOC:mah](GO:0004553),biological_process:carbohydrate metabolic process "The chemical reactions and pathways involving carbohydrates, any of a group of organic compounds based of the general formula Cx[H2O]y. Includes the formation of carbohydrate derivatives by the additi…	K01183 chitinase [EC:3.2.1.14] | (RefSeq) hevamine-A-like (A)	XP_014508387.2 acidic endochitinase-like, partial [Vigna radiata var. radiata]	Acidic endochitinase OS=Nicotiana tabacum OX=4097 PE=1 SV=1
evm.model.Chr5.2887	PF03018(Dirigent-like protein):Dirigent-like protein	NA	K01870 isoleucyl-tRNA synthetase [EC:6.1.1.5] | (RefSeq) isoleucine--tRNA ligase, chloroplastic/mitochondrial-like (A)	XP_019232170.1 PREDICTED: dirigent protein 1-like [Nicotiana attenuata] OIT28244.1 dirigent protein 2 [Nicotiana attenuata]	Dirigent protein 23 OS=Arabidopsis thaliana OX=3702 GN=DIR23 PE=2 SV=1
evm.model.Chr6.865	PF07859(alpha/beta hydrolase fold):alpha/beta hydrolase fold	molecular_function:hydrolase activity "Catalysis of the hydrolysis of various bonds, e.g. C-O, C-N, C-C, phosphoric anhydride bonds, etc. Hydrolase is the systematic name for any enzyme of EC class 3." [ISBN:0198506732](GO:0016787)	K14493 gibberellin receptor GID1 [EC:3.-.-.-] | (RefSeq) gibberellin receptor GID1C-like isoform X1 (A)	KAF2561023.1 hypothetical protein F2Q70_00018387 [Brassica cretica]	Probable carboxylesterase 11 OS=Arabidopsis thaliana OX=3702 GN=CXE11 PE=2 SV=1
evm.model.Chr12.1785	NA	molecular_function:protein binding "Interacting selectively and non-covalently with any protein or protein complex [a complex of two or more proteins that may include other nonprotein molecules]." [GOC:go_curators](GO:0005515),cellular_component:nucleolus "A small, dense body one or more of which are present in the nucleus of eukaryotic cells. It is rich in RNA and protein, is not bounded by a li…	K14841 ribosome biogenesis protein NSA1 | (RefSeq) WD repeat-containing protein 74 (A)	XP_006875089.1 PREDICTED: WD repeat-containing protein 74 isoform X1 [Chrysochloris asiatica]	WD repeat-containing protein 74 OS=Bos taurus OX=9913 GN=WDR74 PE=2 SV=1
evm.model.Chr6.638	PF02854(MIF4G domain):MIF4G domain;PF02847(MA3 domain):MA3 domain	molecular_function:RNA binding "Interacting selectively and non-covalently with an RNA molecule or a portion thereof." [GOC:jl, GOC:mah](GO:0003723),molecular_function:protein binding "Interacting selectively and non-covalently with any protein or protein complex [a complex of two or more proteins that may include other nonprotein molecules]." [GOC:go_curators](GO:0005515)	K13100 pre-mRNA-splicing factor CWC22 | (RefSeq) pre-mRNA-splicing factor CWC22 homolog (A)	OIT27712.1 hypothetical protein A4A49_29048 [Nicotiana attenuata]	Pre-mRNA-splicing factor cwc22 OS=Neosartorya fumigata (strain ATCC MYA-4609 / Af293 / CBS 101355 / FGSC A1100) OX=330879 GN=cwc22 PE=3 SV=1
evm.model.Chr3.628	NA	NA	NA	PWA74451.1 Ankyrin repeat family protein [Artemisia annua]	Protein LHCP TRANSLOCATION DEFECT OS=Arabidopsis thaliana OX=3702 GN=LTD PE=1 SV=1
evm.model.Chr13.2101	PF00704(Glycosyl hydrolases family 18):Glycosyl hydrolases family 18	biological_process:carbohydrate metabolic process "The chemical reactions and pathways involving carbohydrates, any of a group of organic compounds based of the general formula Cx[H2O]y. Includes the formation of carbohydrate derivatives by the addition of a carbohydrate residue to another molecule." [GOC:mah, ISBN:0198506732](GO:0005975)	K01183 chitinase [EC:3.2.1.14] | (RefSeq) hevamine-A-like (A)	PNX97332.1 acidic endochitinase-like protein [Trifolium pratense] PNY01971.1 acidic endochitinase-like protein [Trifolium pratense]	Acidic endochitinase OS=Nicotiana tabacum OX=4097 PE=1 SV=1
evm.model.Chr15.970	PF00724(NADH:flavin oxidoreductase / NADH oxidase family):NADH:flavin oxidoreductase / NADH oxidase family	molecular_function:catalytic activity "Catalysis of a biochemical reaction at physiological temperatures. In biologically catalyzed reactions, the reactants are known as substrates, and the catalysts are naturally occurring macromolecular substances known as enzymes. Enzymes possess specific binding sites for substrates, and are usually composed wholly or largely of protein, but RNA that has cata…	K05894 12-oxophytodienoic acid reductase [EC:1.3.1.42] | (RefSeq) 12-oxophytodienoate reductase 3 (A)	XP_040252587.1 12-oxophytodienoate reductase 1 isoform X2 [Aegilops tauschii subsp. strangulata]	12-oxophytodienoate reductase 3 OS=Solanum lycopersicum OX=4081 GN=OPR3 PE=1 SV=1
evm.model.Chr3.2281	PF13883(Pyridoxamine 5'-phosphate oxidase):Pyridoxamine 5'-phosphate oxidase	NA	NA	XP_017240679.1 PREDICTED: protein CREG1 [Daucus carota subsp. sativus]	Protein CREG2 OS=Homo sapiens OX=9606 GN=CREG2 PE=1 SV=1
evm.model.Chr14.1697	PF04937(Protein of unknown function (DUF 659)):Protein of unknown function (DUF 659)	NA	K14326 regulator of nonsense transcripts 1 [EC:3.6.4.-] | (RefSeq) uncharacterized protein LOC111904613 (A)	XP_021648796.1 uncharacterized protein LOC110641407 [Hevea brasiliensis]	NA
evm.model.Chr15.89	PF13602(Zinc-binding dehydrogenase):Zinc-binding dehydrogenase;PF08240(Alcohol dehydrogenase GroES-like domain):Alcohol dehydrogenase GroES-like domain	molecular_function:oxidoreductase activity "Catalysis of an oxidation-reduction [redox] reaction, a reversible chemical reaction in which the oxidation state of an atom or atoms within a molecule is altered. One substrate acts as a hydrogen or electron donor and becomes oxidized, while the other acts as hydrogen or electron acceptor and becomes reduced." [GOC:go_curators](GO:0016491),biological_p…	K00224 chloroplastic oxoene reductase [EC:1.3.1.-] | (RefSeq) putative quinone-oxidoreductase homolog, chloroplastic (A)	WP_127053898.1 NAD(P)-dependent alcohol dehydrogenase [Trichormus variabilis] RUS96686.1 NADPH:quinone reductase [Trichormus variabilis SAG 1403-4b]	Chloroplast envelope quinone oxidoreductase homolog OS=Arabidopsis thaliana OX=3702 GN=CEQORH PE=1 SV=1
evm.model.Chr5.2021	PF01988(VIT family):VIT family	molecular_function:manganese ion transmembrane transporter activity "Enables the transfer of manganese [Mn] ions from one side of a membrane to the other." [GOC:dgf](GO:0005384),biological_process:cellular manganese ion homeostasis "Any process involved in the maintenance of an internal steady state of manganese ions at the level of a cell." [GOC:mah](GO:0030026)	K22736 vacuolar iron transporter family protein | (RefSeq) hypothetical protein (A)	XP_009587130.1 vacuolar iron transporter homolog 4-like [Nicotiana tomentosiformis] XP_016471112.1 PREDICTED: vacuolar iron transporter homolog 4-like [Nicotiana tabacum]	Vacuolar iron transporter homolog 4 OS=Arabidopsis thaliana OX=3702 GN=At3g43660 PE=2 SV=1
evm.model.Chr5.785	PF13041(PPR repeat family):PPR repeat family ;PF14432(DYW family of nucleic acid deaminases):DYW family of nucleic acid deaminases;PF01535(PPR repeat):PPR repeat	molecular_function:protein binding "Interacting selectively and non-covalently with any protein or protein complex [a complex of two or more proteins that may include other nonprotein molecules]." [GOC:go_curators](GO:0005515),molecular_function:zinc ion binding "Interacting selectively and non-covalently with zinc [Zn] ions." [GOC:ai](GO:0008270)	K06180 23S rRNA pseudouridine1911/1915/1917 synthase [EC:5.4.99.23] | (RefSeq) pentatricopeptide repeat-containing protein At1g20230 isoform X1 (A)	XP_031493940.1 pentatricopeptide repeat-containing protein ELI1, chloroplastic [Nymphaea colorata]	Pentatricopeptide repeat-containing protein At3g46790, chloroplastic OS=Arabidopsis thaliana OX=3702 GN=CRR2 PE=2 SV=1
evm.model.Chr1.2530	PF13602(Zinc-binding dehydrogenase):Zinc-binding dehydrogenase;PF08240(Alcohol dehydrogenase GroES-like domain):Alcohol dehydrogenase GroES-like domain	molecular_function:oxidoreductase activity "Catalysis of an oxidation-reduction [redox] reaction, a reversible chemical reaction in which the oxidation state of an atom or atoms within a molecule is altered. One substrate acts as a hydrogen or electron donor and becomes oxidized, while the other acts as hydrogen or electron acceptor and becomes reduced." [GOC:go_curators](GO:0016491),biological_p…	K00224 chloroplastic oxoene reductase [EC:1.3.1.-] | (RefSeq) putative quinone-oxidoreductase homolog, chloroplastic (A)	CAA7058744.1 unnamed protein product [Microthlaspi erraticum]	Chloroplast envelope quinone oxidoreductase homolog OS=Arabidopsis thaliana OX=3702 GN=CEQORH PE=1 SV=1
evm.model.Chr5.1927	NA	NA	NA	KAF3449271.1 hypothetical protein FNV43_RR09999 [Rhamnella rubrinervis]	NA
evm.model.Chr7.2071	NA	NA	K04733 interleukin-1 receptor-associated kinase 4 [EC:2.7.11.1] | (RefSeq) probable serine/threonine-protein kinase DDB_G0282963 (A)	XP_023924899.1 uncharacterized protein LOC112036322 [Quercus suber]	NA
evm.model.Chr4.1367	NA	NA	K00306 sarcosine oxidase / L-pipecolate oxidase [EC:1.5.3.1 1.5.3.7] | (RefSeq) probable sarcosine oxidase (A)	GFP81630.1 probable sarcosine oxidase [Phtheirospermum japonicum]	Probable sarcosine oxidase OS=Arabidopsis thaliana OX=3702 GN=At2g24580 PE=2 SV=1
evm.model.Chr9.3372	PF02519(Auxin responsive protein):Auxin responsive protein	biological_process:response to auxin "Any process that results in a change in state or activity of a cell or an organism [in terms of movement, secretion, enzyme production, gene expression, etc.] as a result of an auxin stimulus." [GOC:jl](GO:0009733)	K14488 SAUR family protein | (RefSeq) auxin-responsive protein SAUR50-like (A)	KAB2634999.1 auxin-induced protein 15A-like [Pyrus ussuriensis x Pyrus communis] KAB2636149.1 auxin-induced protein 15A-like [Pyrus ussuriensis x Pyrus communis]	Auxin-responsive protein SAUR50 OS=Arabidopsis thaliana OX=3702 GN=SAUR50 PE=1 SV=1
evm.model.Chr4.1059	PF00338(Ribosomal protein S10p/S20e):Ribosomal protein S10p/S20e	molecular_function:RNA binding "Interacting selectively and non-covalently with an RNA molecule or a portion thereof." [GOC:jl, GOC:mah](GO:0003723),molecular_function:structural constituent of ribosome "The action of a molecule that contributes to the structural integrity of the ribosome." [GOC:mah](GO:0003735),cellular_component:ribosome "An intracellular organelle, about 200 A in diameter, con…	K02969 small subunit ribosomal protein S20e | (RefSeq) 40S ribosomal protein S20-1 (A)	KAG2441824.1 hypothetical protein HXX76_003432 [Chlamydomonas incerta]	40S ribosomal protein S20-1 OS=Arabidopsis thaliana OX=3702 GN=RPS20A PE=2 SV=2
evm.model.Chr2.1356	PF07716(Basic region leucine zipper):Basic region leucine zipper	molecular_function:DNA-binding transcription factor activity "A protein or a member of a complex that interacts selectively and non-covalently with a specific DNA sequence [sometimes referred to as a motif] within the regulatory region of a gene to modulate transcription. Regulatory regions include promoters [proximal and distal] and enhancers. Genes are transcriptional units, and include bacteri…	K21548 ATF/CREB family transcription factor | (RefSeq) bZIP transcription factor 60 (A)	XP_013656435.1 bZIP transcription factor 60-like [Brassica napus]	bZIP transcription factor 50 OS=Oryza sativa subsp. japonica OX=39947 GN=BZIP50 PE=2 SV=1
evm.model.Chr3.2235	PF00646(F-box domain):F-box domain;PF08268(F-box associated domain):F-box associated domain	molecular_function:protein binding "Interacting selectively and non-covalently with any protein or protein complex [a complex of two or more proteins that may include other nonprotein molecules]." [GOC:go_curators](GO:0005515)	K21596 calmodulin-binding transcription activator | (RefSeq) uncharacterized LOC107794376 (A)	MBA0726176.1 hypothetical protein [Gossypium laxum]	F-box/kelch-repeat protein At3g06240 OS=Arabidopsis thaliana OX=3702 GN=At3g06240 PE=2 SV=1
evm.model.Chr5.1662	NA	NA	NA	XP_011087836.1 mRNA decay activator protein ZFP36-like isoform X2 [Sesamum indicum]	NA
evm.model.Chr12.1783	PF02458(Transferase family):Transferase family	molecular_function:transferase activity, transferring acyl groups other than amino-acyl groups "Catalysis of the transfer of an acyl group, other than amino-acyl, from one compound [donor] to another [acceptor]." [GOC:jl](GO:0016747)	K13065 shikimate O-hydroxycinnamoyltransferase [EC:2.3.1.133] | (RefSeq) shikimate O-hydroxycinnamoyltransferase (A)	KAG6669608.1 hypothetical protein CIPAW_01G255900 [Carya illinoinensis]	Rosmarinate synthase OS=Melissa officinalis OX=39338 GN=RAS PE=1 SV=1
evm.model.Chr6.376	PF02458(Transferase family):Transferase family	molecular_function:transferase activity, transferring acyl groups other than amino-acyl groups "Catalysis of the transfer of an acyl group, other than amino-acyl, from one compound [donor] to another [acceptor]." [GOC:jl](GO:0016747)	K13065 shikimate O-hydroxycinnamoyltransferase [EC:2.3.1.133] | (RefSeq) shikimate O-hydroxycinnamoyltransferase-like (A)	XP_012450562.1 PREDICTED: shikimate O-hydroxycinnamoyltransferase-like [Gossypium raimondii] KJB68256.1 hypothetical protein B456_010G234800 [Gossypium raimondii]	Rosmarinate synthase OS=Plectranthus scutellarioides OX=4142 GN=RAS PE=1 SV=1
evm.model.Chr3.1960	NA	molecular_function:protein binding "Interacting selectively and non-covalently with any protein or protein complex [a complex of two or more proteins that may include other nonprotein molecules]." [GOC:go_curators](GO:0005515)	K09553 stress-induced-phosphoprotein 1 | (RefSeq) hsp70-Hsp90 organizing protein 3-like (A)	VVV81147.1 unnamed protein product, partial [Nymphaea colorata]	Hsp70-Hsp90 organizing protein 3 OS=Arabidopsis thaliana OX=3702 GN=HOP3 PE=2 SV=1
evm.model.Chr4.1644	PF02458(Transferase family):Transferase family	molecular_function:transferase activity, transferring acyl groups other than amino-acyl groups "Catalysis of the transfer of an acyl group, other than amino-acyl, from one compound [donor] to another [acceptor]." [GOC:jl](GO:0016747)	K13065 shikimate O-hydroxycinnamoyltransferase [EC:2.3.1.133] | (RefSeq) shikimate O-hydroxycinnamoyltransferase (A)	XP_022714723.1 LOW QUALITY PROTEIN: shikimate O-hydroxycinnamoyltransferase-like [Durio zibethinus]	Shikimate O-hydroxycinnamoyltransferase OS=Nicotiana tabacum OX=4097 GN=HST PE=1 SV=1
evm.model.Chr9.1524	NA	NA	NA	XP_039030135.1 uncharacterized protein LOC120164501 [Hibiscus syriacus] KAE8677325.1 S-adenosyl-L-methionine-dependent methyltransferases superfamily protein, putative isoform 1 [Hibiscus syriacus]	NA
evm.model.Chr9.356	PF07731(Multicopper oxidase):Multicopper oxidase;PF00394(Multicopper oxidase):Multicopper oxidase;PF07732(Multicopper oxidase):Multicopper oxidase	molecular_function:copper ion binding "Interacting selectively and non-covalently with copper [Cu] ions." [GOC:ai](GO:0005507),molecular_function:oxidoreductase activity "Catalysis of an oxidation-reduction [redox] reaction, a reversible chemical reaction in which the oxidation state of an atom or atoms within a molecule is altered. One substrate acts as a hydrogen or electron donor and becomes o…	K05909 laccase [EC:1.10.3.2] | (RefSeq) laccase-15-like (A)	XP_008358049.2 laccase-17-like [Malus domestica]	Laccase-15 OS=Arabidopsis thaliana OX=3702 GN=TT10 PE=1 SV=1
evm.model.Chr15.1381	PF00168(C2 domain):C2 domain	molecular_function:lipid binding "Interacting selectively and non-covalently with a lipid." [GOC:ai](GO:0008289)	K19907 synaptotagmin-7 | (Kazusa) Lj4g3v1896260.1; - (A)	XP_040013410.1 multiple C2 and transmembrane domain-containing protein 1 isoform X6 [Xiphias gladius]	Multiple C2 and transmembrane domain-containing protein 1 OS=Mus musculus OX=10090 GN=Mctp1 PE=1 SV=1
evm.model.Chr2.1696	PF02458(Transferase family):Transferase family	molecular_function:transferase activity, transferring acyl groups other than amino-acyl groups "Catalysis of the transfer of an acyl group, other than amino-acyl, from one compound [donor] to another [acceptor]." [GOC:jl](GO:0016747)	K13065 shikimate O-hydroxycinnamoyltransferase [EC:2.3.1.133] | (RefSeq) shikimate O-hydroxycinnamoyltransferase-like (A)	NP_199704.1 hydroxycinnamoyl-CoA shikimate/quinate hydroxycinnamoyl transferase [Arabidopsis thaliana] Q9FI78.1 RecName: Full=Shikimate O-hydroxycinnamoyltransferase; AltName: Full=Hydroxycinnamoyl transferase; AltName: Full=Hydroxycinnamoyl-Coenzyme A shikimate/quinate hydroxycinnamoyltransferase [Arabidopsis thaliana] 5KJT_A Crystal structure of Arabidopsis thaliana HCT in complex with p-coumar…	Rosmarinate synthase OS=Plectranthus scutellarioides OX=4142 GN=RAS PE=1 SV=1
evm.model.Chr4.1996	PF01266(FAD dependent oxidoreductase):FAD dependent oxidoreductase	molecular_function:oxidoreductase activity "Catalysis of an oxidation-reduction [redox] reaction, a reversible chemical reaction in which the oxidation state of an atom or atoms within a molecule is altered. One substrate acts as a hydrogen or electron donor and becomes oxidized, while the other acts as hydrogen or electron acceptor and becomes reduced." [GOC:go_curators](GO:0016491),biological_p…	K00306 sarcosine oxidase / L-pipecolate oxidase [EC:1.5.3.1 1.5.3.7] | (RefSeq) probable sarcosine oxidase (A)	PPS11308.1 hypothetical protein GOBAR_AA09338 [Gossypium barbadense]	Probable sarcosine oxidase OS=Arabidopsis thaliana OX=3702 GN=At2g24580 PE=2 SV=1
evm.model.Chr14.2565	PF00201(UDP-glucoronosyl and UDP-glucosyl transferase):UDP-glucoronosyl and UDP-glucosyl transferase	molecular_function:UDP-glycosyltransferase activity "Catalysis of the transfer of a glycosyl group from a UDP-sugar to a small hydrophobic molecule." [InterPro:IPR004224, PMID:11846783](GO:0008194)	K13495 cis-zeatin O-glucosyltransferase [EC:2.4.1.215] | (RefSeq) zeatin O-glucosyltransferase-like (A)	KAF3614855.1 Zeatin O-xylosyltransferase [Capsicum annuum]	Zeatin O-glucosyltransferase OS=Phaseolus lunatus OX=3884 GN=ZOG1 PE=2 SV=1
evm.model.CTG_675.1	PF00361(Proton-conducting membrane transporter):Proton-conducting membrane transporter	molecular_function:NADH dehydrogenase [ubiquinone] activity "Catalysis of the reaction: NADH + H+ + ubiquinone = NAD+ + ubiquinol." [EC:1.6.5.3](GO:0008137),biological_process:ATP synthesis coupled electron transport "The transfer of electrons through a series of electron donors and acceptors, generating energy that is ultimately used for synthesis of ATP." [ISBN:0716731363](GO:0042773),biologica…	K05575 NAD(P)H-quinone oxidoreductase subunit 4 [EC:7.1.1.2] | (RefSeq) uncharacterized protein LOC109227244 (A)	QKX45263.1 NADH dehydrogenase subunit 4, partial [Brickellia veronicifolia]	NAD(P)H-quinone oxidoreductase chain 4, chloroplastic OS=Nicotiana tabacum OX=4097 GN=ndhD PE=2 SV=2
evm.model.Chr10.2370	PF03171(2OG-Fe(II) oxygenase superfamily):2OG-Fe(II) oxygenase superfamily;PF14226(non-haem dioxygenase in morphine synthesis N-terminal):non-haem dioxygenase in morphine synthesis N-terminal	molecular_function:oxidoreductase activity "Catalysis of an oxidation-reduction [redox] reaction, a reversible chemical reaction in which the oxidation state of an atom or atoms within a molecule is altered. One substrate acts as a hydrogen or electron donor and becomes oxidized, while the other acts as hydrogen or electron acceptor and becomes reduced." [GOC:go_curators](GO:0016491),biological_p…	K13229 2,4-dihydroxy-1,4-benzoxazin-3-one-glucoside dioxygenase [EC:1.14.11.59] | (RefSeq) DIBOA-glucoside dioxygenase BX6 (A)	PIN16401.1 Iron/ascorbate family oxidoreductase [Handroanthus impetiginosus]	1-aminocyclopropane-1-carboxylate oxidase homolog 1 OS=Arabidopsis thaliana OX=3702 GN=At1g06620 PE=2 SV=1
evm.model.Chr15.1709	PF14541(Xylanase inhibitor C-terminal):Xylanase inhibitor C-terminal;PF14543(Xylanase inhibitor N-terminal):Xylanase inhibitor N-terminal	molecular_function:aspartic-type endopeptidase activity "Catalysis of the hydrolysis of internal, alpha-peptide bonds in a polypeptide chain by a mechanism in which a water molecule bound by the side chains of aspartic residues at the active center acts as a nucleophile." [ISBN:0198506732](GO:0004190),biological_process:proteolysis "The hydrolysis of proteins into smaller polypeptides and/or amin…	K01379 cathepsin D [EC:3.4.23.5] | (RefSeq) probable aspartyl protease At4g16563 (A)	RZC79080.1 hypothetical protein C5167_003294 [Papaver somniferum]	Probable aspartyl protease At4g16563 OS=Arabidopsis thaliana OX=3702 GN=At4g16563 PE=2 SV=1
evm.model.Chr11.809	PF07690(Major Facilitator Superfamily):Major Facilitator Superfamily	molecular_function:transmembrane transporter activity "Enables the transfer of a substance, usually a specific substance or a group of related substances, from one side of a membrane to the other." [GOC:jid, GOC:mtg_transport, ISBN:0815340729](GO:0022857),biological_process:transmembrane transport "The process in which a solute is transported across a lipid bilayer, from one side of a membrane to…	K12818 ATP-dependent RNA helicase DHX8/PRP22 [EC:3.6.4.13] | (RefSeq) hypothetical protein (A)	KDO47761.1 hypothetical protein CISIN_1g011424mg [Citrus sinensis]	Protein ZINC INDUCED FACILITATOR 1 OS=Arabidopsis thaliana OX=3702 GN=ZIF1 PE=1 SV=2
evm.model.Chr14.590	PF05978(Ion channel regulatory protein UNC-93):Ion channel regulatory protein UNC-93	NA	NA	KAF8379852.1 hypothetical protein HHK36_029301 [Tetracentron sinense]	UNC93-like protein 2 OS=Arabidopsis thaliana OX=3702 GN=At1g18010 PE=2 SV=2
evm.model.Chr6.800	PF02847(MA3 domain):MA3 domain;PF02854(MIF4G domain):MIF4G domain	molecular_function:RNA binding "Interacting selectively and non-covalently with an RNA molecule or a portion thereof." [GOC:jl, GOC:mah](GO:0003723),molecular_function:protein binding "Interacting selectively and non-covalently with any protein or protein complex [a complex of two or more proteins that may include other nonprotein molecules]." [GOC:go_curators](GO:0005515)	K13100 pre-mRNA-splicing factor CWC22 | (RefSeq) pre-mRNA-splicing factor CWC22 homolog (A)	XP_021136313.1 pre-mRNA-splicing factor CWC22 homolog isoform X2 [Columba livia]	Pre-mRNA-splicing factor CWC22 homolog OS=Xenopus laevis OX=8355 GN=cwc22 PE=2 SV=1
evm.model.Chr12.934	PF11926(Domain of unknown function (DUF3444)):Domain of unknown function (DUF3444);PF00226(DnaJ domain):DnaJ domain	NA	K09511 DnaJ homolog subfamily B member 5 | (RefSeq) J domain-containing protein DDB_G0295729 (A)	XP_010488748.1 PREDICTED: uncharacterized protein LOC104766538 isoform X1 [Camelina sativa] XP_010488750.1 PREDICTED: uncharacterized protein LOC104766538 isoform X1 [Camelina sativa] XP_010488751.1 PREDICTED: uncharacterized protein LOC104766538 isoform X1 [Camelina sativa] XP_010488753.1 PREDICTED: uncharacterized protein LOC104766538 isoform X1 [Camelina sativa]	Chaperone protein DnaJ 1 OS=Mycobacterium leprae (strain TN) OX=272631 GN=dnaJ1 PE=3 SV=2
evm.model.Chr7.76	PF04525(LURP-one-related):LURP-one-related	NA	K02995 small subunit ribosomal protein S8e | (RefSeq) uncharacterized protein LOC103652149 (A)	XP_011009974.1 PREDICTED: protein LURP-one-related 10-like [Populus euphratica] XP_011032780.1 PREDICTED: protein LURP-one-related 10-like [Populus euphratica]	Protein LURP-one-related 15 OS=Arabidopsis thaliana OX=3702 GN=At5g01750 PE=1 SV=1
evm.model.Chr5.1709	PF14223(gag-polypeptide of LTR copia-type):gag-polypeptide of LTR copia-type	NA	K01213 galacturan 1,4-alpha-galacturonidase [EC:3.2.1.67] | (RefSeq) exopolygalacturonase-like (A)	XP_019200071.1 PREDICTED: uncharacterized protein LOC109193672 [Ipomoea nil]	Retrovirus-related Pol polyprotein from transposon RE1 OS=Arabidopsis thaliana OX=3702 GN=RE1 PE=2 SV=1
evm.model.Chr12.300	PF14543(Xylanase inhibitor N-terminal):Xylanase inhibitor N-terminal;PF14541(Xylanase inhibitor C-terminal):Xylanase inhibitor C-terminal	molecular_function:aspartic-type endopeptidase activity "Catalysis of the hydrolysis of internal, alpha-peptide bonds in a polypeptide chain by a mechanism in which a water molecule bound by the side chains of aspartic residues at the active center acts as a nucleophile." [ISBN:0198506732](GO:0004190),biological_process:proteolysis "The hydrolysis of proteins into smaller polypeptides and/or amin…	K01381 saccharopepsin [EC:3.4.23.25] | (RefSeq) aspartic proteinase CDR1-like (A)	KAF5735232.1 hypothetical protein HS088_TW15G00732 [Tripterygium wilfordii]	Aspartic proteinase CDR1 OS=Arabidopsis thaliana OX=3702 GN=CDR1 PE=1 SV=1
evm.model.Chr7.157	PF01255(Putative undecaprenyl diphosphate synthase):Putative undecaprenyl diphosphate synthase	molecular_function:transferase activity, transferring alkyl or aryl [other than methyl] groups "Catalysis of the transfer of an alkyl or aryl [but not methyl] group from one compound [donor] to another [acceptor]." [GOC:jl, ISBN:0198506732](GO:0016765)	K11778 ditrans,polycis-polyprenyl diphosphate synthase [EC:2.5.1.87] | (RefSeq) dehydrodolichyl diphosphate synthase 2 isoform X1 (A)	XP_039690655.1 cis-prenyltransferase 4, chloroplastic [Medicago truncatula]	Dehydrodolichyl diphosphate synthase CPT5, chloroplastic OS=Solanum lycopersicum OX=4081 GN=CPT5 PE=1 SV=1
evm.model.Chr15.2637	NA	molecular_function:protein binding "Interacting selectively and non-covalently with any protein or protein complex [a complex of two or more proteins that may include other nonprotein molecules]." [GOC:go_curators](GO:0005515)	K09553 stress-induced-phosphoprotein 1 | (RefSeq) hsp70-Hsp90 organizing protein 3 (A)	XP_039790709.1 hsp70-Hsp90 organizing protein [Panicum virgatum] KAG2652675.1 hypothetical protein PVAP13_1NG371700 [Panicum virgatum]	Hsp70-Hsp90 organizing protein 3 OS=Arabidopsis thaliana OX=3702 GN=HOP3 PE=2 SV=1
evm.model.Chr11.251	NA	NA	NA	KAF9839967.1 hypothetical protein H0E87_007794 [Populus deltoides]	NA
evm.model.Chr10.2328	PF01535(PPR repeat):PPR repeat;PF13041(PPR repeat family):PPR repeat family	molecular_function:protein binding "Interacting selectively and non-covalently with any protein or protein complex [a complex of two or more proteins that may include other nonprotein molecules]." [GOC:go_curators](GO:0005515)	K22262 WD repeat and FYVE domain-containing protein 3 | (RefSeq) protein SPIRRIG (A)	KAF4348096.1 hypothetical protein G4B88_021368 [Cannabis sativa]	Putative pentatricopeptide repeat-containing protein At3g23330 OS=Arabidopsis thaliana OX=3702 GN=PCMP-H32 PE=3 SV=1
evm.model.Chr8.379	PF08646(Replication factor-A C terminal domain):Replication factor-A C terminal domain	NA	NA	XP_017425193.1 PREDICTED: uncharacterized protein LOC108334077 [Vigna angularis] KAG2371444.1 uncharacterized protein HKW66_Vig0216180 [Vigna angularis] KOM44151.1 hypothetical protein LR48_Vigan05g175600 [Vigna angularis]	NA
evm.model.CTG_68.6	PF00338(Ribosomal protein S10p/S20e):Ribosomal protein S10p/S20e	molecular_function:RNA binding "Interacting selectively and non-covalently with an RNA molecule or a portion thereof." [GOC:jl, GOC:mah](GO:0003723),molecular_function:structural constituent of ribosome "The action of a molecule that contributes to the structural integrity of the ribosome." [GOC:mah](GO:0003735),cellular_component:ribosome "An intracellular organelle, about 200 A in diameter, con…	K02969 small subunit ribosomal protein S20e | (RefSeq) 40S ribosomal protein S20-2 (A)	CAF1899503.1 unnamed protein product [Brassica napus]	40S ribosomal protein S20-2 OS=Arabidopsis thaliana OX=3702 GN=RPS20B PE=2 SV=1
evm.model.Chr15.310	PF00201(UDP-glucoronosyl and UDP-glucosyl transferase):UDP-glucoronosyl and UDP-glucosyl transferase	molecular_function:UDP-glycosyltransferase activity "Catalysis of the transfer of a glycosyl group from a UDP-sugar to a small hydrophobic molecule." [InterPro:IPR004224, PMID:11846783](GO:0008194)	K13495 cis-zeatin O-glucosyltransferase [EC:2.4.1.215] | (RefSeq) zeatin O-glucosyltransferase-like (A)	XP_017234186.1 PREDICTED: zeatin O-glucosyltransferase-like [Daucus carota subsp. sativus] KZN05385.1 hypothetical protein DCAR_006222 [Daucus carota subsp. sativus]	Zeatin O-glucosyltransferase OS=Phaseolus lunatus OX=3884 GN=ZOG1 PE=2 SV=1
evm.model.Chr5.2504	PF00201(UDP-glucoronosyl and UDP-glucosyl transferase):UDP-glucoronosyl and UDP-glucosyl transferase	molecular_function:UDP-glycosyltransferase activity "Catalysis of the transfer of a glycosyl group from a UDP-sugar to a small hydrophobic molecule." [InterPro:IPR004224, PMID:11846783](GO:0008194)	K23279 gallate 1-beta-glucosyltransferase [EC:2.4.1.136] | (RefSeq) gallate 1-beta-glucosyltransferase (A)	XP_003599976.1 putative UDP-glucose glucosyltransferase [Medicago truncatula] AES70227.1 limonoid UDP-glucosyltransferase-like protein [Medicago truncatula] RHN67018.1 putative gallate 1-beta-glucosyltransferase [Medicago truncatula]	Gallate 1-beta-glucosyltransferase 84A23 OS=Punica granatum OX=22663 GN=UGT84A23 PE=1 SV=1
evm.model.Chr15.691	NA	NA	NA	XP_028094278.1 zinc finger protein ZAT12-like [Camellia sinensis] ACB20696.1 putative cold-inducible protein [Camellia sinensis] THG02262.1 hypothetical protein TEA_018281 [Camellia sinensis var. sinensis]	Zinc finger protein ZAT12 OS=Arabidopsis thaliana OX=3702 GN=ZAT12 PE=2 SV=1
evm.model.Chr12.1927	PF04729(ASF1 like histone chaperone):ASF1 like histone chaperone	cellular_component:nucleus "A membrane-bounded organelle of eukaryotic cells in which chromosomes are housed and replicated. In most cells, the nucleus contains all of the cell's chromosomes except the organellar chromosomes, and is the site of RNA synthesis and processing. In some species, or in specialized cell types, RNA metabolism or DNA replication may be absent." [GOC:go_curators](GO:000563…	K10753 histone chaperone ASF1 | (RefSeq) probable histone chaperone ASF1A (A)	NP_198627.1 anti- silencing function 1b [Arabidopsis thaliana] Q9LS09.1 RecName: Full=Histone chaperone ASF1B; AltName: Full=Anti-silencing function protein 1-like protein b; Short=Anti-silencing function 1b protein; AltName: Full=Silencing group A protein 1 [Arabidopsis thaliana] AAL62412.1 anti-silencing factor 1-like protein [Arabidopsis thaliana] AAM48035.1 anti-silencing factor 1-like protei…	Probable histone chaperone ASF1A OS=Arabidopsis thaliana OX=3702 GN=ASF1A PE=1 SV=1
evm.model.Chr11.956	PF07859(alpha/beta hydrolase fold):alpha/beta hydrolase fold	molecular_function:hydrolase activity "Catalysis of the hydrolysis of various bonds, e.g. C-O, C-N, C-C, phosphoric anhydride bonds, etc. Hydrolase is the systematic name for any enzyme of EC class 3." [ISBN:0198506732](GO:0016787)	K14493 gibberellin receptor GID1 [EC:3.-.-.-] | (RefSeq) GID1a-1; hypothetical protein (A)	RWR72084.1 Alpha/beta hydrolase fold-3 [Cinnamomum micranthum f. kanehirae]	Probable carboxylesterase 16 OS=Arabidopsis thaliana OX=3702 GN=CXE16 PE=2 SV=1
evm.model.Chr10.294	PF01988(VIT family):VIT family	molecular_function:manganese ion transmembrane transporter activity "Enables the transfer of manganese [Mn] ions from one side of a membrane to the other." [GOC:dgf](GO:0005384),biological_process:cellular manganese ion homeostasis "Any process involved in the maintenance of an internal steady state of manganese ions at the level of a cell." [GOC:mah](GO:0030026)	K22736 vacuolar iron transporter family protein | (RefSeq) hypothetical protein (A)	PIN13131.1 putative membrane protein [Handroanthus impetiginosus]	Vacuolar iron transporter homolog 4 OS=Arabidopsis thaliana OX=3702 GN=At3g43660 PE=2 SV=1
evm.model.Chr7.2606	PF00583(Acetyltransferase (GNAT) family):Acetyltransferase (GNAT) family	molecular_function:N-acetyltransferase activity "Catalysis of the transfer of an acetyl group to a nitrogen atom on the acceptor molecule." [GOC:ai](GO:0008080),molecular_function:transferase activity, transferring acyl groups other than amino-acyl groups "Catalysis of the transfer of an acyl group, other than amino-acyl, from one compound [donor] to another [acceptor]." [GOC:jl](GO:0016747)	K22883 L-ornithine N5-acetyltransferase [EC:2.3.1.-] | (RefSeq) probable acetyltransferase NATA1-like (A)	KAG6410214.1 hypothetical protein SASPL_128267 [Salvia splendens]	Probable acetyltransferase NATA1-like OS=Arabidopsis thaliana OX=3702 GN=At2g39020 PE=2 SV=1
evm.model.Chr4.834	PF04937(Protein of unknown function (DUF 659)):Protein of unknown function (DUF 659)	NA	K14326 regulator of nonsense transcripts 1 [EC:3.6.4.-] | (RefSeq) uncharacterized protein LOC111904613 (A)	GFS33428.1 HAT transposon superfamily protein [Actinidia rufa]	NA
evm.model.Chr15.1628	PF05699(hAT family C-terminal dimerisation region):hAT family C-terminal dimerisation region;PF14244(gag-polypeptide of LTR copia-type):gag-polypeptide of LTR copia-type;PF14223(gag-polypeptide of LTR copia-type):gag-polypeptide of LTR copia-type;PF04937(Protein of unknown function (DUF 659)):Protein of unknown function (DUF 659)	molecular_function:protein dimerization activity "The formation of a protein dimer, a macromolecular structure consists of two noncovalently associated identical or nonidentical subunits." [ISBN:0198506732](GO:0046983)	K14326 regulator of nonsense transcripts 1 [EC:3.6.4.-] | (RefSeq) uncharacterized protein LOC111904613 (A)	KRH66060.1 hypothetical protein GLYMA_03G080400v4 [Glycine max]	NA
evm.model.Chr5.2182	PF17207(MCM OB domain):MCM OB domain;PF00493(MCM P-loop domain):MCM2/3/5 family;PF17855(MCM AAA-lid domain):-	molecular_function:DNA binding "Any molecular function by which a gene product interacts selectively and non-covalently with DNA [deoxyribonucleic acid]." [GOC:dph, GOC:jl, GOC:tb, GOC:vw](GO:0003677),molecular_function:ATP binding "Interacting selectively and non-covalently with ATP, adenosine 5'-triphosphate, a universally important coenzyme and enzyme regulator." [ISBN:0198506732](GO:0005524),…	K10738 DNA helicase MCM9 [EC:3.6.4.12] | (RefSeq) probable DNA helicase MCM9 isoform X1 (A)	XP_031121559.1 DNA replication licensing factor MCM5 [Ipomoea triloba]	Probable DNA helicase MCM9 OS=Arabidopsis thaliana OX=3702 GN=MCM9 PE=3 SV=1
evm.model.Chr7.2688	PF03222(Tryptophan/tyrosine permease family):Tryptophan/tyrosine permease family	biological_process:amino acid transmembrane transport "The process in which an amino acid is transported across a membrane." [GOC:dph, GOC:tb](GO:0003333)	K03834 tyrosine-specific transport protein | (RefSeq) tyrosine-specific transport protein-like (A)	TYG85061.1 hypothetical protein ES288_A13G023000v1 [Gossypium darwinii]	Tyrosine-specific transport protein OS=Shigella flexneri OX=623 GN=tyrP PE=3 SV=1
evm.model.Chr1.465	PF00400(WD domain, G-beta repeat):WD domain, G-beta repeat	molecular_function:protein binding "Interacting selectively and non-covalently with any protein or protein complex [a complex of two or more proteins that may include other nonprotein molecules]." [GOC:go_curators](GO:0005515)	K14830 protein MAK11 | (RefSeq) p21-activated protein kinase-interacting protein 1-like (A)	KMZ65791.1 p21-activated protein kinase-interacting protein 1-like protein [Zostera marina]	p21-activated protein kinase-interacting protein 1-like OS=Danio rerio OX=7955 GN=pak1ip1 PE=2 SV=1
evm.model.Chr5.2204	PF14223(gag-polypeptide of LTR copia-type):gag-polypeptide of LTR copia-type	NA	K15115 solute carrier family 25 (mitochondrial folate transporter), member 32 | (RefSeq) folate transporter 1, chloroplastic-like (A)	GAU17915.1 hypothetical protein TSUD_330400, partial [Trifolium subterraneum]	Retrovirus-related Pol polyprotein from transposon RE1 OS=Arabidopsis thaliana OX=3702 GN=RE1 PE=2 SV=1
evm.model.Chr9.2789	PF12697(Alpha/beta hydrolase family):Alpha/beta hydrolase family	NA	K13699 abhydrolase domain-containing protein 5 [EC:2.3.1.51] | (RefSeq) hydrolase, alpha/beta fold family protein (A)	EFH47096.1 hydrolase, alpha/beta fold family protein [Arabidopsis lyrata subsp. lyrata]	Uncharacterized hydrolase YugF OS=Bacillus subtilis (strain 168) OX=224308 GN=yugF PE=3 SV=1
evm.model.Chr3.783	PF14372(Domain of unknown function (DUF4413)):Domain of unknown function (DUF4413)	molecular_function:DNA binding "Any molecular function by which a gene product interacts selectively and non-covalently with DNA [deoxyribonucleic acid]." [GOC:dph, GOC:jl, GOC:tb, GOC:vw](GO:0003677)	K04460 serine/threonine-protein phosphatase 5 [EC:3.1.3.16] | (RefSeq) zinc finger BED domain-containing protein RICESLEEPER 2-like isoform X1 (A)	KAB2599961.1 hypothetical protein D8674_010232 [Pyrus ussuriensis x Pyrus communis]	Putative AC transposase OS=Zea mays OX=4577 PE=2 SV=2
evm.model.Chr7.4	NA	NA	NA	PUZ66854.1 hypothetical protein GQ55_3G376600 [Panicum hallii var. hallii]	NA
evm.model.Chr9.3089	PF03171(2OG-Fe(II) oxygenase superfamily):2OG-Fe(II) oxygenase superfamily;PF14226(non-haem dioxygenase in morphine synthesis N-terminal):non-haem dioxygenase in morphine synthesis N-terminal	molecular_function:oxidoreductase activity "Catalysis of an oxidation-reduction [redox] reaction, a reversible chemical reaction in which the oxidation state of an atom or atoms within a molecule is altered. One substrate acts as a hydrogen or electron donor and becomes oxidized, while the other acts as hydrogen or electron acceptor and becomes reduced." [GOC:go_curators](GO:0016491),biological_p…	K05933 aminocyclopropanecarboxylate oxidase [EC:1.14.17.4] | (RefSeq) 1-aminocyclopropane-1-carboxylate oxidase 5 (A)	XP_020154330.1 1-aminocyclopropane-1-carboxylate oxidase [Aegilops tauschii subsp. strangulata] KAF6993823.1 hypothetical protein CFC21_010659 [Triticum aestivum]	1-aminocyclopropane-1-carboxylate oxidase 5 OS=Arabidopsis thaliana OX=3702 GN=At1g77330 PE=2 SV=1
evm.model.Chr13.2113	PF03017(TNP1/EN/SPM transposase):TNP1/EN/SPM transposase;PF01263(Aldose 1-epimerase):Aldose 1-epimerase	molecular_function:catalytic activity "Catalysis of a biochemical reaction at physiological temperatures. In biologically catalyzed reactions, the reactants are known as substrates, and the catalysts are naturally occurring macromolecular substances known as enzymes. Enzymes possess specific binding sites for substrates, and are usually composed wholly or largely of protein, but RNA that has cata…	K01792 glucose-6-phosphate 1-epimerase [EC:5.1.3.15] | (RefSeq) putative glucose-6-phosphate 1-epimerase (A)	WP_198173679.1 D-hexose-6-phosphate mutarotase [Lysobacter soli]	Putative glucose-6-phosphate 1-epimerase OS=Cenchrus ciliaris OX=35872 PE=2 SV=1
evm.model.Chr11.1954	NA	NA	NA	XP_028183559.1 uncharacterized protein LOC114370410 isoform X1 [Glycine soja] RZB85048.1 hypothetical protein D0Y65_025616 [Glycine soja]	NA
evm.model.Chr12.577	PF05699(hAT family C-terminal dimerisation region):hAT family C-terminal dimerisation region;PF04937(Protein of unknown function (DUF 659)):Protein of unknown function (DUF 659)	molecular_function:protein dimerization activity "The formation of a protein dimer, a macromolecular structure consists of two noncovalently associated identical or nonidentical subunits." [ISBN:0198506732](GO:0046983)	K14326 regulator of nonsense transcripts 1 [EC:3.6.4.-] | (RefSeq) uncharacterized protein LOC111904613 (A)	XP_025617109.1 uncharacterized protein LOC112709439 [Arachis hypogaea]	NA
evm.model.Chr8.107	PF00249(Myb-like DNA-binding domain):Myb-like DNA-binding domain	NA	K11111 telomeric repeat-binding factor 2 | (RefSeq) uncharacterized protein LOC109229215 isoform X1 (A)	OAP13746.1 TRFL5 [Arabidopsis thaliana] VYS46201.1 unnamed protein product [Arabidopsis thaliana]	Telomere repeat-binding factor 3 OS=Arabidopsis thaliana OX=3702 GN=TRB3 PE=1 SV=1
evm.model.Chr10.2072	PF07732(Multicopper oxidase):Multicopper oxidase;PF00394(Multicopper oxidase):Multicopper oxidase;PF07731(Multicopper oxidase):Multicopper oxidase	molecular_function:copper ion binding "Interacting selectively and non-covalently with copper [Cu] ions." [GOC:ai](GO:0005507),molecular_function:oxidoreductase activity "Catalysis of an oxidation-reduction [redox] reaction, a reversible chemical reaction in which the oxidation state of an atom or atoms within a molecule is altered. One substrate acts as a hydrogen or electron donor and becomes o…	K05909 laccase [EC:1.10.3.2] | (RefSeq) uncharacterized LOC104600168 (A)	XP_017246096.1 PREDICTED: laccase-14-like [Daucus carota subsp. sativus] KZM97011.1 hypothetical protein DCAR_015627 [Daucus carota subsp. sativus]	Laccase-21 OS=Oryza sativa subsp. japonica OX=39947 GN=LAC21 PE=2 SV=1
evm.model.Chr15.2334	PF04937(Protein of unknown function (DUF 659)):Protein of unknown function (DUF 659);PF05699(hAT family C-terminal dimerisation region):hAT family C-terminal dimerisation region	molecular_function:protein dimerization activity "The formation of a protein dimer, a macromolecular structure consists of two noncovalently associated identical or nonidentical subunits." [ISBN:0198506732](GO:0046983)	K14326 regulator of nonsense transcripts 1 [EC:3.6.4.-] | (RefSeq) uncharacterized protein LOC111904613 (A)	XP_018443729.1 PREDICTED: uncharacterized protein LOC108815712 [Raphanus sativus]	NA
evm.model.Chr5.1281	PF14244(gag-polypeptide of LTR copia-type):gag-polypeptide of LTR copia-type	NA	K12447 UDP-sugar pyrophosphorylase [EC:2.7.7.64] | (RefSeq) uncharacterized protein LOC104808371 (A)	XP_026395797.1 uncharacterized protein LOC113290406 [Papaver somniferum]	NA
evm.model.Chr15.2269	PF10260(Uncharacterized conserved domain (SAYSvFN)):Uncharacterized conserved domain (SAYSvFN)	NA	NA	XP_011465170.1 PREDICTED: uncharacterized protein LOC101314569 isoform X2 [Fragaria vesca subsp. vesca]	NA
evm.model.Chr4.825	PF14223(gag-polypeptide of LTR copia-type):gag-polypeptide of LTR copia-type;PF14244(gag-polypeptide of LTR copia-type):gag-polypeptide of LTR copia-type	NA	K12447 UDP-sugar pyrophosphorylase [EC:2.7.7.64] | (RefSeq) uncharacterized protein LOC104808371 (A)	XP_015168079.1 PREDICTED: uncharacterized protein LOC107062216 [Solanum tuberosum]	NA
evm.model.Chr9.1832	PF03171(2OG-Fe(II) oxygenase superfamily):2OG-Fe(II) oxygenase superfamily	molecular_function:oxidoreductase activity "Catalysis of an oxidation-reduction [redox] reaction, a reversible chemical reaction in which the oxidation state of an atom or atoms within a molecule is altered. One substrate acts as a hydrogen or electron donor and becomes oxidized, while the other acts as hydrogen or electron acceptor and becomes reduced." [GOC:go_curators](GO:0016491),biological_p…	K13229 2,4-dihydroxy-1,4-benzoxazin-3-one-glucoside dioxygenase [EC:1.14.11.59] | (RefSeq) LOC109766943; DIBOA-glucoside dioxygenase BX6-like (A)	XP_028101101.1 1-aminocyclopropane-1-carboxylate oxidase homolog 1-like [Camellia sinensis] THF96396.1 hypothetical protein TEA_017007 [Camellia sinensis var. sinensis]	1-aminocyclopropane-1-carboxylate oxidase homolog 3 OS=Arabidopsis thaliana OX=3702 GN=At1g06650 PE=2 SV=1
evm.model.Chr6.2298	PF02207(Putative zinc finger in N-recognin (UBR box)):Putative zinc finger in N-recognin (UBR box)	molecular_function:zinc ion binding "Interacting selectively and non-covalently with zinc [Zn] ions." [GOC:ai](GO:0008270),molecular_function:ubiquitin protein ligase activity "Catalysis of the transfer of ubiquitin to a substrate protein via the reaction X-ubiquitin + S -> X + S-ubiquitin, where X is either an E2 or E3 enzyme, the X-ubiquitin linkage is a thioester bond, and the S-ubiquitin link…	K11978 E3 ubiquitin-protein ligase UBR3 [EC:2.3.2.27] | (RefSeq) hypothetical protein (A)	XP_006339027.1 PREDICTED: E3 ubiquitin-protein ligase PRT6-like isoform X2 [Solanum tuberosum]	E3 ubiquitin-protein ligase PRT6 OS=Arabidopsis thaliana OX=3702 GN=PRT6 PE=1 SV=1
evm.model.Chr8.149	PF00004(ATPase family associated with various cellular activities (AAA)):ATPase family associated with various cellular activities (AAA);PF06480(FtsH Extracellular):FtsH Extracellular	molecular_function:ATP-dependent peptidase activity "Catalysis of the reaction: ATP + H2O = ADP + phosphate, to drive the hydrolysis of peptide bonds." [GOC:mah](GO:0004176),molecular_function:metalloendopeptidase activity "Catalysis of the hydrolysis of internal, alpha-peptide bonds in a polypeptide chain by a mechanism in which water acts as a nucleophile, one or two metal ions hold the water m…	K03798 cell division protease FtsH [EC:3.4.24.-] | (RefSeq) ATP-dependent zinc metalloprotease FTSH 7, chloroplastic (A)	EFJ33021.1 hypothetical protein SELMODRAFT_167789 [Selaginella moellendorffii]	ATP-dependent zinc metalloprotease FTSH 7, chloroplastic OS=Arabidopsis thaliana OX=3702 GN=FTSH7 PE=2 SV=1
evm.model.Chr15.1052	NA	NA	NA	XP_004152919.1 protein LHCP TRANSLOCATION DEFECT [Cucumis sativus] KGN56143.1 hypothetical protein Csa_010871 [Cucumis sativus]	Protein LHCP TRANSLOCATION DEFECT OS=Arabidopsis thaliana OX=3702 GN=LTD PE=1 SV=1
evm.model.Chr2.1881	PF05699(hAT family C-terminal dimerisation region):hAT family C-terminal dimerisation region;PF04937(Protein of unknown function (DUF 659)):Protein of unknown function (DUF 659)	molecular_function:DNA binding "Any molecular function by which a gene product interacts selectively and non-covalently with DNA [deoxyribonucleic acid]." [GOC:dph, GOC:jl, GOC:tb, GOC:vw](GO:0003677),molecular_function:protein dimerization activity "The formation of a protein dimer, a macromolecular structure consists of two noncovalently associated identical or nonidentical subunits." [ISBN:019…	K14326 regulator of nonsense transcripts 1 [EC:3.6.4.-] | (RefSeq) uncharacterized protein LOC111904613 (A)	XP_019252668.1 PREDICTED: uncharacterized protein LOC109231461 [Nicotiana attenuata]	NA
evm.model.Chr14.2286	PF00083(Sugar (and other) transporter):Sugar (and other) transporter	cellular_component:membrane "A lipid bilayer along with all the proteins and protein complexes embedded in it an attached to it." [GOC:dos, GOC:mah, ISBN:0815316194](GO:0016020),cellular_component:integral component of membrane "The component of a membrane consisting of the gene products and protein complexes having at least some part of their peptide sequence embedded in the hydrophobic region o…	K08150 MFS transporter, SP family, solute carrier family 2 (myo-inositol transporter), member 13 | (RefSeq) probable inositol transporter 2 isoform X1 (A)	XP_012841955.1 PREDICTED: inositol transporter 4-like [Erythranthe guttata] EYU33849.1 hypothetical protein MIMGU_mgv1a023739mg [Erythranthe guttata]	Probable inositol transporter 2 OS=Arabidopsis thaliana OX=3702 GN=INT2 PE=1 SV=1
evm.model.Chr8.2034	PF03140(Plant protein of unknown function):Plant protein of unknown function	NA	NA	KCW45264.1 hypothetical protein EUGRSUZ_L010841, partial [Eucalyptus grandis]	UPF0481 protein At3g47200 OS=Arabidopsis thaliana OX=3702 GN=At3g47200 PE=2 SV=1
evm.model.Chr3.1537	PF01263(Aldose 1-epimerase):Aldose 1-epimerase	molecular_function:catalytic activity "Catalysis of a biochemical reaction at physiological temperatures. In biologically catalyzed reactions, the reactants are known as substrates, and the catalysts are naturally occurring macromolecular substances known as enzymes. Enzymes possess specific binding sites for substrates, and are usually composed wholly or largely of protein, but RNA that has cata…	K01792 glucose-6-phosphate 1-epimerase [EC:5.1.3.15] | (RefSeq) putative glucose-6-phosphate 1-epimerase (A)	RZC48995.1 hypothetical protein C5167_017425 [Papaver somniferum]	Putative glucose-6-phosphate 1-epimerase OS=Cenchrus ciliaris OX=35872 PE=2 SV=1
evm.model.Chr6.646	PF02847(MA3 domain):MA3 domain	NA	K13100 pre-mRNA-splicing factor CWC22 | (RefSeq) pre-mRNA-splicing factor cwc22-like (A)	KAG0469702.1 hypothetical protein HPP92_016402 [Vanilla planifolia]	Pre-mRNA-splicing factor CWC22 OS=Cryptococcus neoformans var. neoformans serotype D (strain B-3501A) OX=283643 GN=CWC22 PE=3 SV=1
evm.model.Chr5.658	NA	molecular_function:protein binding "Interacting selectively and non-covalently with any protein or protein complex [a complex of two or more proteins that may include other nonprotein molecules]." [GOC:go_curators](GO:0005515)	NA	XP_023745390.1 F-box protein At2g27310-like [Lactuca sativa] PLY65018.1 hypothetical protein LSAT_1X86240 [Lactuca sativa]	Probable F-box protein At2g36090 OS=Arabidopsis thaliana OX=3702 GN=At2g36090 PE=2 SV=1
evm.model.Chr12.1993	PF00407(Pathogenesis-related protein Bet v 1 family):Pathogenesis-related protein Bet v I family	molecular_function:protein phosphatase inhibitor activity "Stops, prevents or reduces the activity of a protein phosphatase, an enzyme that hydrolyzes phosphate groups from phosphorylated proteins." [GOC:ai](GO:0004864),biological_process:defense response "Reactions, triggered in response to the presence of a foreign body or the occurrence of an injury, which result in restriction of damage to th…	K10781 fatty acyl-ACP thioesterase B [EC:3.1.2.14 3.1.2.21] | (RefSeq) uncharacterized protein LOC113347984 isoform X1 (A)	XP_015072867.1 kirola-like [Solanum pennellii]	MLP-like protein 423 OS=Arabidopsis thaliana OX=3702 GN=MLP423 PE=2 SV=1
evm.model.Chr11.914	NA	NA	NA	XP_020965116.1 uncharacterized protein LOC107611040 [Arachis ipaensis]	NA
evm.model.Chr15.2778	PF13959(Domain of unknown function (DUF4217)):Domain of unknown function (DUF4217);PF00270(DEAD/DEAH box helicase):DEAD/DEAH box helicase;PF00271(Helicase conserved C-terminal domain):Helicase conserved C-terminal domain	molecular_function:nucleic acid binding "Interacting selectively and non-covalently with any nucleic acid." [GOC:jl](GO:0003676),molecular_function:helicase activity "Catalysis of the reaction: NTP + H2O = NDP + phosphate, to drive the unwinding of a DNA or RNA helix." [GOC:mah, ISBN:0198506732](GO:0004386),molecular_function:ATP binding "Interacting selectively and non-covalently with ATP, adeno…	K13179 ATP-dependent RNA helicase DDX18/HAS1 [EC:3.6.4.13] | (RefSeq) DEAD-box ATP-dependent RNA helicase 51 (A)	KAG4306539.1 hypothetical protein PORY_000527 [Pneumocystis oryctolagi]	DEAD-box ATP-dependent RNA helicase 51 OS=Arabidopsis thaliana OX=3702 GN=RH51 PE=2 SV=1
evm.model.Chr4.593	PF04968(CHORD):CHORD	NA	K13458 disease resistance protein | (RefSeq) cysteine and histidine-rich domain-containing protein RAR1 (A)	CAD1836757.1 unnamed protein product [Ananas comosus var. bracteatus]	Cysteine and histidine-rich domain-containing protein RAR1 OS=Arabidopsis thaliana OX=3702 GN=RAR1 PE=1 SV=1
evm.model.Chr13.1505	NA	NA	NA	XP_018465830.1 PREDICTED: uncharacterized protein LOC108837269 [Raphanus sativus]	NA
evm.model.Chr12.1655	NA	NA	K21737 acyl-lipid Delta6-acetylenase / acyl-lipid (9-3)-desaturase [EC:1.14.19.38 1.14.19.47] | (RefSeq) nitrate reductase [NAD(P)H]-like isoform X1 (A)	XP_004146165.1 uncharacterized protein At4g08330, chloroplastic [Cucumis sativus] KGN55632.1 hypothetical protein Csa_010173 [Cucumis sativus]	Uncharacterized protein At4g08330, chloroplastic OS=Arabidopsis thaliana OX=3702 GN=At4g08330 PE=1 SV=1
evm.model.Chr10.1390	PF00035(Double-stranded RNA binding motif):Double-stranded RNA binding motif	NA	K00549 5-methyltetrahydropteroyltriglutamate--homocysteine methyltransferase [EC:2.1.1.14] | (RefSeq) 5-methyltetrahydropteroyltriglutamate--homocysteine methyltransferase-like (A)	XP_010659959.1 PREDICTED: double-stranded RNA-binding protein 2 [Vitis vinifera] XP_010659960.1 PREDICTED: double-stranded RNA-binding protein 2 [Vitis vinifera]	Double-stranded RNA-binding protein 3 OS=Arabidopsis thaliana OX=3702 GN=DRB3 PE=1 SV=1
evm.model.CTG_90.1	PF05758(Ycf1):Ycf1	cellular_component:integral component of membrane "The component of a membrane consisting of the gene products and protein complexes having at least some part of their peptide sequence embedded in the hydrophobic region of the membrane." [GOC:dos, GOC:go_curators](GO:0016021)	K02690 photosystem I P700 chlorophyll a apoprotein A2 | (RefSeq) uncharacterized protein LOC111440173 (A)	ASM42487.1 hypothetical chloroplast RF1 [Pyrenaria spectabilis var. greeniae]	Protein TIC 214 OS=Coffea arabica OX=13443 GN=TIC214 PE=3 SV=1
evm.model.Chr11.1345	PF00407(Pathogenesis-related protein Bet v 1 family):Pathogenesis-related protein Bet v I family	biological_process:defense response "Reactions, triggered in response to the presence of a foreign body or the occurrence of an injury, which result in restriction of damage to the organism attacked or prevention/recovery from the infection caused by the attack." [GOC:go_curators](GO:0006952)	K05387 glutamate receptor, ionotropic, plant | (RefSeq) LOW QUALITY PROTEIN: glutamate receptor 2.3-like (A)	XP_026448695.1 S-norcoclaurine synthase 2-like [Papaver somniferum]	Norbelladine synthase OS=Narcissus pseudonarcissus OX=39639 GN=NBS PE=1 SV=1
evm.model.Chr5.2290	PF01040(UbiA prenyltransferase family):UbiA prenyltransferase family	molecular_function:prenyltransferase activity "Catalysis of the transfer of a prenyl group from one compound [donor] to another [acceptor]." [GOC:mah](GO:0004659),cellular_component:integral component of membrane "The component of a membrane consisting of the gene products and protein complexes having at least some part of their peptide sequence embedded in the hydrophobic region of the membrane.…	K23094 2-carboxy-1,4-naphthoquinone phytyltransferase [EC:2.5.1.130] | (RefSeq) 2-carboxy-1,4-naphthoquinone phytyltransferase, chloroplastic (A)	XP_015627852.1 2-carboxy-1,4-naphthoquinone phytyltransferase, chloroplastic isoform X2 [Oryza sativa Japonica Group] KAB8090576.1 hypothetical protein EE612_015787 [Oryza sativa] ABF94394.1 1,4-dihydroxy-2-naphthoate phytyltransferase family protein, expressed [Oryza sativa Japonica Group] EEE58470.1 hypothetical protein OsJ_09720 [Oryza sativa Japonica Group] KAF2937715.1 hypothetical protein D…	2-carboxy-1,4-naphthoquinone phytyltransferase, chloroplastic OS=Arabidopsis thaliana OX=3702 GN=ABC4 PE=1 SV=2
evm.model.CTG_788.6	PF05758(Ycf1):Ycf1	cellular_component:integral component of membrane "The component of a membrane consisting of the gene products and protein complexes having at least some part of their peptide sequence embedded in the hydrophobic region of the membrane." [GOC:dos, GOC:go_curators](GO:0016021)	K02690 photosystem I P700 chlorophyll a apoprotein A2 | (RefSeq) uncharacterized protein LOC111440173 (A)	YP_009379486.1 Ycf1 [Hydrangea serrata] ANN38978.1 Ycf1 [Hydrangea serrata f. fertilis] ARQ81460.1 Ycf1 [Hydrangea serrata] ARQ81718.1 Ycf1 [Hydrangea serrata] ARQ81980.1 Ycf1 [Hydrangea serrata]	Protein TIC 214 OS=Coffea arabica OX=13443 GN=TIC214 PE=3 SV=1
evm.model.Chr3.277	PF00338(Ribosomal protein S10p/S20e):Ribosomal protein S10p/S20e	molecular_function:structural constituent of ribosome "The action of a molecule that contributes to the structural integrity of the ribosome." [GOC:mah](GO:0003735),cellular_component:ribosome "An intracellular organelle, about 200 A in diameter, consisting of RNA and protein. It is the site of protein biosynthesis resulting from translation of messenger RNA [mRNA]. It consists of two subunits, o…	K02969 small subunit ribosomal protein S20e | (RefSeq) 40S ribosomal protein S20-2 (A)	XP_018328673.1 40S ribosomal protein S20 [Agrilus planipennis]	40S ribosomal protein S20-2 OS=Arabidopsis thaliana OX=3702 GN=RPS20B PE=2 SV=1
evm.model.CTG_391.7	PF00361(Proton-conducting membrane transporter):Proton-conducting membrane transporter	molecular_function:NADH dehydrogenase [ubiquinone] activity "Catalysis of the reaction: NADH + H+ + ubiquinone = NAD+ + ubiquinol." [EC:1.6.5.3](GO:0008137),biological_process:ATP synthesis coupled electron transport "The transfer of electrons through a series of electron donors and acceptors, generating energy that is ultimately used for synthesis of ATP." [ISBN:0716731363](GO:0042773),biologica…	K05575 NAD(P)H-quinone oxidoreductase subunit 4 [EC:7.1.1.2] | (RefSeq) uncharacterized protein LOC109227244 (A)	QKX45263.1 NADH dehydrogenase subunit 4, partial [Brickellia veronicifolia]	NAD(P)H-quinone oxidoreductase chain 4, chloroplastic OS=Nicotiana tabacum OX=4097 GN=ndhD PE=2 SV=2
evm.model.Chr8.1778	PF13419(Haloacid dehalogenase-like hydrolase):Haloacid dehalogenase-like hydrolase;PF01687(Riboflavin kinase):Riboflavin kinase	molecular_function:riboflavin kinase activity "Catalysis of the reaction: ATP + riboflavin = ADP + FMN + 2 H[+]." [EC:2.7.1.26, RHEA:14357](GO:0008531),biological_process:riboflavin biosynthetic process "The chemical reactions and pathways resulting in the formation of riboflavin [vitamin B2], the precursor for the coenzymes flavin mononucleotide [FMN] and flavin adenine dinucleotide [FAD]." [GOC…	K20884 riboflavin kinase / FMN hydrolase [EC:2.7.1.26 3.1.3.102] | (RefSeq) bifunctional riboflavin kinase/FMN phosphatase isoform X2 (A)	XP_008813770.2 bifunctional riboflavin kinase/FMN phosphatase-like isoform X1 [Phoenix dactylifera]	Bifunctional riboflavin kinase/FMN phosphatase OS=Arabidopsis thaliana OX=3702 GN=FHY PE=1 SV=1
evm.model.Chr9.1266	PF04628(Sedlin, N-terminal conserved region):Sedlin, N-terminal conserved region	biological_process:ER to Golgi vesicle-mediated transport "The directed movement of substances from the endoplasmic reticulum [ER] to the Golgi, mediated by COP II vesicles. Small COP II coated vesicles form from the ER and then fuse directly with the cis-Golgi. Larger structures are transported along microtubules to the cis-Golgi." [GOC:ascb_2009, GOC:dph, GOC:jp, GOC:tb, ISBN:0716731363](GO:000…	K20301 trafficking protein particle complex subunit 2 | (RefSeq) probable trafficking protein particle complex subunit 2 isoform X1 (A)	KAG2302278.1 hypothetical protein Bca52824_030929 [Brassica carinata]	Probable trafficking protein particle complex subunit 2 OS=Drosophila melanogaster OX=7227 GN=Trs20 PE=1 SV=2
evm.model.Chr4.1526	PF11955(Plant organelle RNA recognition domain):Plant organelle RNA recognition domain	NA	K09566 peptidyl-prolyl isomerase G (cyclophilin G) [EC:5.2.1.8] | (RefSeq) uncharacterized protein LOC108227608 (A)	XP_020215639.1 protein WHAT'S THIS FACTOR 9, mitochondrial [Cajanus cajan]	Protein WHAT'S THIS FACTOR 9, mitochondrial OS=Arabidopsis thaliana OX=3702 GN=WTF9 PE=4 SV=1
evm.model.Chr3.1317	NA	biological_process:cytidine to uridine editing "The conversion of a cytosine residue to uridine in an RNA molecule by deamination." [PMID:11092837](GO:0016554)	K09699 2-oxoisovalerate dehydrogenase E2 component (dihydrolipoyl transacylase) [EC:2.3.1.168] | (RefSeq) multiple organellar RNA editing factor 3, mitochondrial-like (A)	NP_974243.1 plastid developmental protein DAG [Arabidopsis thaliana] Q84JZ6.1 RecName: Full=Multiple organellar RNA editing factor 3, mitochondrial; AltName: Full=RNA editing-interacting protein 3; Flags: Precursor [Arabidopsis thaliana] AAO22791.1 putative DAG protein [Arabidopsis thaliana] AAO42445.1 putative DAG protein [Arabidopsis thaliana] AEE74460.1 plastid developmental protein DAG [Arabi…	Multiple organellar RNA editing factor 8, chloroplastic/mitochondrial OS=Arabidopsis thaliana OX=3702 GN=MORF8 PE=1 SV=1
evm.model.Chr3.298	PF00076(RNA recognition motif. (a.k.a. RRM, RBD, or RNP domain)):RNA recognition motif. (a.k.a. RRM, RBD, or RNP domain)	molecular_function:nucleic acid binding "Interacting selectively and non-covalently with any nucleic acid." [GOC:jl](GO:0003676)	K12833 pre-mRNA branch site protein p14 | (RefSeq) splicing factor 3B subunit 6-like protein (A)	NXE51422.1 SF3B6 factor [Casuarius casuarius]	Splicing factor 3B subunit 6-like protein OS=Arabidopsis thaliana OX=3702 GN=At5g12190 PE=1 SV=1
evm.model.Chr2.1355	PF05699(hAT family C-terminal dimerisation region):hAT family C-terminal dimerisation region	molecular_function:protein dimerization activity "The formation of a protein dimer, a macromolecular structure consists of two noncovalently associated identical or nonidentical subunits." [ISBN:0198506732](GO:0046983)	K22794 flavonol-3-O-glucoside/galactoside glucosyltransferase [EC:2.4.1.239 2.4.1.-] | (RefSeq) anthocyanidin 3-O-glucoside 2''-O-glucosyltransferase-like (A)	GFZ11295.1 hypothetical protein Acr_22g0006930 [Actinidia rufa]	NA
evm.model.Chr10.2343	PF13883(Pyridoxamine 5'-phosphate oxidase):Pyridoxamine 5'-phosphate oxidase	NA	NA	XP_015971621.1 protein CREG1 isoform X2 [Arachis duranensis] XP_020980910.1 protein CREG1 isoform X2 [Arachis duranensis]	Protein CREG2 OS=Mus musculus OX=10090 GN=Creg2 PE=1 SV=1
evm.model.Chr2.241	NA	NA	NA	XP_024027438.1 protein NDR1 isoform X2 [Morus notabilis]	Protein NDR1 OS=Arabidopsis thaliana OX=3702 GN=NDR1 PE=1 SV=1
evm.model.Chr5.779	NA	NA	K14972 PAX-interacting protein 1 | (RefSeq) mediator of RNA polymerase II transcription subunit 15a isoform X1 (A)	KAG6420161.1 hypothetical protein SASPL_116680 [Salvia splendens]	Mediator of RNA polymerase II transcription subunit 15a OS=Arabidopsis thaliana OX=3702 GN=MED15A PE=1 SV=1
evm.model.Chr10.2232	PF05938(Plant self-incompatibility protein S1):Plant self-incompatibility protein S1	NA	K18592 gamma-glutamyltranspeptidase / glutathione hydrolase / leukotriene-C4 hydrolase [EC:2.3.2.2 3.4.19.13 3.4.19.14] | (RefSeq) LOW QUALITY PROTEIN: glutathione hydrolase 1-like (A)	OVA02222.1 Plant self-incompatibility S1 [Macleaya cordata] OVA02223.1 Plant self-incompatibility S1 [Macleaya cordata]	S-protein homolog 12 OS=Arabidopsis thaliana OX=3702 GN=SPH12 PE=2 SV=1
evm.model.Chr9.515	NA	NA	K18626 trichohyalin | (RefSeq) LOW QUALITY PROTEIN: golgin subfamily A member 6-like protein 22 (A)	XP_020410913.1 J domain-containing protein required for chloroplast accumulation response 1 isoform X1 [Prunus persica] ONI32726.1 hypothetical protein PRUPE_1G382200 [Prunus persica]	J domain-containing protein required for chloroplast accumulation response 1 OS=Arabidopsis thaliana OX=3702 GN=JAC1 PE=1 SV=1
evm.model.CTG_552.11	PF00361(Proton-conducting membrane transporter):Proton-conducting membrane transporter	molecular_function:NADH dehydrogenase [ubiquinone] activity "Catalysis of the reaction: NADH + H+ + ubiquinone = NAD+ + ubiquinol." [EC:1.6.5.3](GO:0008137),biological_process:ATP synthesis coupled electron transport "The transfer of electrons through a series of electron donors and acceptors, generating energy that is ultimately used for synthesis of ATP." [ISBN:0716731363](GO:0042773),biologica…	K05575 NAD(P)H-quinone oxidoreductase subunit 4 [EC:7.1.1.2] | (RefSeq) uncharacterized protein LOC109227244 (A)	QKX45263.1 NADH dehydrogenase subunit 4, partial [Brickellia veronicifolia]	NAD(P)H-quinone oxidoreductase chain 4, chloroplastic OS=Nicotiana tabacum OX=4097 GN=ndhD PE=2 SV=2
evm.model.Chr15.25	PF00083(Sugar (and other) transporter):Sugar (and other) transporter	cellular_component:membrane "A lipid bilayer along with all the proteins and protein complexes embedded in it an attached to it." [GOC:dos, GOC:mah, ISBN:0815316194](GO:0016020),cellular_component:integral component of membrane "The component of a membrane consisting of the gene products and protein complexes having at least some part of their peptide sequence embedded in the hydrophobic region o…	K08150 MFS transporter, SP family, solute carrier family 2 (myo-inositol transporter), member 13 | (RefSeq) inositol transporter 4-like (A)	KAF4112904.1 hypothetical protein G5714_005449 [Onychostoma macrolepis]	Inositol transporter 4 OS=Arabidopsis thaliana OX=3702 GN=INT4 PE=1 SV=1
evm.model.CTG_68.39	PF03016(Exostosin family):Exostosin family	biological_process:protein glycosylation "A protein modification process that results in the addition of a carbohydrate or carbohydrate derivative unit to a protein amino acid, e.g. the addition of glycan chains to proteins." [GOC:curators, GOC:pr](GO:0006486),molecular_function:transferase activity, transferring glycosyl groups "Catalysis of the transfer of a glycosyl group from one compound [do…	K18789 xylogalacturonan beta-1,3-xylosyltransferase [EC:2.4.2.41] | (RefSeq) probable glycosyltransferase At5g20260 (A)	OIV94476.1 hypothetical protein TanjilG_25538 [Lupinus angustifolius]	Probable glycosyltransferase At5g11130 OS=Arabidopsis thaliana OX=3702 GN=At5g11130/At5g11120 PE=3 SV=2
evm.model.Chr14.959	PF13639(Ring finger domain):Ring finger domain	molecular_function:zinc ion binding "Interacting selectively and non-covalently with zinc [Zn] ions." [GOC:ai](GO:0008270)	K11982 E3 ubiquitin-protein ligase RNF115/126 [EC:2.3.2.27] | (RefSeq) E3 ubiquitin-protein ligase RNF181-like (A)	RYR79984.1 hypothetical protein Ahy_A01g004772 [Arachis hypogaea]	E3 ubiquitin-protein ligase RNF181 OS=Homo sapiens OX=9606 GN=RNF181 PE=1 SV=1
evm.model.Chr8.1652	NA	molecular_function:protein binding "Interacting selectively and non-covalently with any protein or protein complex [a complex of two or more proteins that may include other nonprotein molecules]." [GOC:go_curators](GO:0005515)	K17964 leucine-rich PPR motif-containing protein, mitochondrial | (RefSeq) putative pentatricopeptide repeat-containing protein At5g59900 (A)	CAA7404132.1 unnamed protein product [Spirodela intermedia]	NA
evm.model.Chr6.494	PF00067(Cytochrome P450):Cytochrome P450	molecular_function:iron ion binding "Interacting selectively and non-covalently with iron [Fe] ions." [GOC:ai](GO:0005506),molecular_function:oxidoreductase activity, acting on paired donors, with incorporation or reduction of molecular oxygen "Catalysis of an oxidation-reduction [redox] reaction in which hydrogen or electrons are transferred from each of two donors, and molecular oxygen is reduc…	K20769 fatty acid omega-hydroxylase [EC:1.14.-.-] | (RefSeq) cytochrome P450 94A2-like (A)	XP_034915616.1 cytochrome P450 86B1-like [Populus alba]	Cytochrome P450 94A1 OS=Vicia sativa OX=3908 GN=CYP94A1 PE=2 SV=2
evm.model.Chr12.470	PF00628(PHD-finger):PHD-finger	NA	K17586 PHD and RING finger domain-containing protein 1 | (RefSeq) hypothetical protein (A)	XP_041567008.1 E3 ubiquitin-protein ligase Topors-like [Taeniopygia guttata] XP_041567010.1 E3 ubiquitin-protein ligase Topors-like [Taeniopygia guttata] XP_041567012.1 E3 ubiquitin-protein ligase Topors-like [Taeniopygia guttata]	Uncharacterized protein At4g10930 OS=Arabidopsis thaliana OX=3702 GN=At4g10930 PE=2 SV=1
evm.model.Chr6.174	PF01912(eIF-6 family):eIF-6 family	biological_process:mature ribosome assembly "The aggregation, arrangement and bonding together of the large and small ribosomal subunits into a functional ribosome." [GOC:ma](GO:0042256),molecular_function:ribosome binding "Interacting selectively and non-covalently with any part of a ribosome." [GOC:go_curators](GO:0043022)	K03264 translation initiation factor 6 | (RefSeq) eukaryotic translation initiation factor 6-2 (A)	XP_021295684.1 eukaryotic translation initiation factor 6-2 [Herrania umbratica]	Eukaryotic translation initiation factor 6-2 OS=Arabidopsis thaliana OX=3702 GN=EIF6-2 PE=2 SV=1
evm.model.Chr14.1094	PF00071(Ras family):Ras family	molecular_function:GTPase activity "Catalysis of the reaction: GTP + H2O = GDP + phosphate." [ISBN:0198547684](GO:0003924),molecular_function:GTP binding "Interacting selectively and non-covalently with GTP, guanosine triphosphate." [GOC:ai](GO:0005525)	K07976 Rab family, other | (RefSeq) septum-promoting GTP-binding protein 1-like (A)	KCW70155.1 hypothetical protein EUGRSUZ_F03444 [Eucalyptus grandis]	Septum-promoting GTP-binding protein 1 OS=Schizosaccharomyces pombe (strain 972 / ATCC 24843) OX=284812 GN=spg1 PE=1 SV=1
evm.model.Chr10.44	PF05922(Peptidase inhibitor I9):Peptidase inhibitor I9	NA	NA	XP_023731857.1 subtilisin-like protease SBT3.17 [Lactuca sativa] PLY75392.1 hypothetical protein LSAT_6X110641 [Lactuca sativa]	Subtilisin-like protease SBT3.18 OS=Arabidopsis thaliana OX=3702 GN=SBT3.18 PE=3 SV=2
evm.model.Chr1.1016	PF14223(gag-polypeptide of LTR copia-type):gag-polypeptide of LTR copia-type	NA	K20279 synaptojanin [EC:3.1.3.36] | (RefSeq) type IV inositol polyphosphate 5-phosphatase 6-like (A)	KAG6784413.1 hypothetical protein POTOM_010105 [Populus tomentosa]	Retrovirus-related Pol polyprotein from transposon RE1 OS=Arabidopsis thaliana OX=3702 GN=RE1 PE=2 SV=1
evm.model.Chr14.1327	PF10539(Development and cell death domain):Development and cell death domain	NA	K10450 kelch-like protein 12 | (RefSeq) kelch-like protein 12 isoform X1 (A)	RYR53437.1 hypothetical protein Ahy_A06g028554 [Arachis hypogaea]	NA
evm.model.Chr8.2447	NA	NA	K09648 mitochondrial inner membrane protease subunit 2 [EC:3.4.21.-] | (RefSeq) uncharacterized protein LOC110762209 isoform X1 (A)	XP_017969830.1 PREDICTED: uncharacterized protein LOC18613775 isoform X2 [Theobroma cacao]	NA
evm.model.Chr14.1329	NA	NA	NA	XP_011096807.1 uncharacterized protein LOC105175876 isoform X1 [Sesamum indicum]	NA
evm.model.Chr2.37	PF03109(ABC1 family):ABC1 family	NA	K13457 disease resistance protein RPM1 | (RefSeq) uncharacterized protein sll1770 (A)	NCR38670.1 AarF/ABC1/UbiB kinase family protein [Microcystis aeruginosa W13-11]	Protein ACTIVITY OF BC1 COMPLEX KINASE 7, chloroplastic OS=Arabidopsis thaliana OX=3702 GN=ABC1K7 PE=1 SV=1
evm.model.Chr3.523	NA	NA	NA	XP_021653670.1 uncharacterized protein LOC110644994 [Hevea brasiliensis]	NA
evm.model.Chr9.1805	PF04885(Stigma-specific protein, Stig1):Stigma-specific protein, Stig1	NA	K01728 pectate lyase [EC:4.2.2.2] | (RefSeq) probable pectate lyase 16 (A)	XP_006347464.2 PREDICTED: stigma-specific STIG1-like protein 1 [Solanum tuberosum]	Stigma-specific STIG1-like protein 4 OS=Arabidopsis thaliana OX=3702 GN=KRS PE=2 SV=1
evm.model.Chr3.1397	PF00561(alpha/beta hydrolase fold):alpha/beta hydrolase fold	NA	K22369 epoxide hydrolase 4 [EC:3.3.-.-] | (RefSeq) uncharacterized LOC107775613 (A)	KAF7090620.1 hypothetical protein CFC21_093345 [Triticum aestivum]	Epoxide hydrolase 3 OS=Xenopus tropicalis OX=8364 GN=ephx3 PE=2 SV=1
evm.model.CTG_112.5	NA	NA	NA	GEZ30183.1 hypothetical protein [Tanacetum cinerariifolium]	NA
evm.model.Chr4.1494	PF03016(Exostosin family):Exostosin family	biological_process:protein glycosylation "A protein modification process that results in the addition of a carbohydrate or carbohydrate derivative unit to a protein amino acid, e.g. the addition of glycan chains to proteins." [GOC:curators, GOC:pr](GO:0006486),molecular_function:transferase activity, transferring glycosyl groups "Catalysis of the transfer of a glycosyl group from one compound [do…	K20888 xyloglucan galactosyltransferase MUR3 [EC:2.4.1.-] | (RefSeq) xyloglucan-specific galacturonosyltransferase 1 (A)	RID54173.1 hypothetical protein BRARA_G01513 [Brassica rapa] CAF2167490.1 unnamed protein product [Brassica napus]	Xyloglucan-specific galacturonosyltransferase 1 OS=Arabidopsis thaliana OX=3702 GN=GT16 PE=2 SV=1
evm.model.Chr15.2548	PF00542(Ribosomal protein L7/L12 C-terminal domain):Ribosomal protein L7/L12 C-terminal domain	molecular_function:structural constituent of ribosome "The action of a molecule that contributes to the structural integrity of the ribosome." [GOC:mah](GO:0003735),cellular_component:ribosome "An intracellular organelle, about 200 A in diameter, consisting of RNA and protein. It is the site of protein biosynthesis resulting from translation of messenger RNA [mRNA]. It consists of two subunits, o…	K02935 large subunit ribosomal protein L7/L12 | (RefSeq) uncharacterized protein LOC111782753 (A)	XP_011651634.1 uncharacterized protein LOC101206962 [Cucumis sativus] XP_011651635.1 uncharacterized protein LOC101206962 [Cucumis sativus] KGN58328.1 hypothetical protein Csa_017468 [Cucumis sativus]	50S ribosomal protein L7/L12 OS=Liberibacter africanus OX=34020 GN=rplL PE=3 SV=1
evm.model.Chr13.357	NA	NA	K10773 endonuclease III [EC:4.2.99.18] | (RefSeq) putative DNA glycosylase At3g47830 isoform X1 (A)	MBA0623646.1 hypothetical protein [Gossypium davidsonii] MBA0659218.1 hypothetical protein [Gossypium klotzschianum]	Zinc finger protein KNUCKLES OS=Arabidopsis thaliana OX=3702 GN=KNU PE=1 SV=1
evm.model.Chr9.2796	NA	NA	K14638 solute carrier family 15 (peptide/histidine transporter), member 3/4 | (RefSeq) protein NRT1/ PTR FAMILY 5.10 (A)	XP_016741772.1 protein NRT1/ PTR FAMILY 5.10 [Gossypium hirsutum] KAG4211226.1 hypothetical protein ERO13_A02G087200v2 [Gossypium hirsutum]	NA
evm.model.CTG_149.1	PF00361(Proton-conducting membrane transporter):Proton-conducting membrane transporter	molecular_function:NADH dehydrogenase [ubiquinone] activity "Catalysis of the reaction: NADH + H+ + ubiquinone = NAD+ + ubiquinol." [EC:1.6.5.3](GO:0008137),biological_process:ATP synthesis coupled electron transport "The transfer of electrons through a series of electron donors and acceptors, generating energy that is ultimately used for synthesis of ATP." [ISBN:0716731363](GO:0042773),biologica…	K05575 NAD(P)H-quinone oxidoreductase subunit 4 [EC:7.1.1.2] | (RefSeq) uncharacterized protein LOC109227244 (A)	QKX45304.1 NADH dehydrogenase subunit 4, partial [Pseudognaphalium viscosum]	NAD(P)H-quinone oxidoreductase chain 4, chloroplastic OS=Nicotiana tabacum OX=4097 GN=ndhD PE=2 SV=2
evm.model.Chr14.2258	NA	NA	NA	XP_021627780.1 1-aminocyclopropane-1-carboxylate oxidase 1 isoform X1 [Manihot esculenta]	NA
evm.model.Chr2.2119	PF03966(Trm112p-like protein):Trm112p-like protein	NA	NA	KAF5897964.1 protein preY, mitochondrial [Clarias magur]	Protein preY, mitochondrial OS=Xenopus tropicalis OX=8364 GN=pyurf PE=2 SV=1
evm.model.Chr1.1972	PF02519(Auxin responsive protein):Auxin responsive protein	biological_process:response to auxin "Any process that results in a change in state or activity of a cell or an organism [in terms of movement, secretion, enzyme production, gene expression, etc.] as a result of an auxin stimulus." [GOC:jl](GO:0009733)	K14488 SAUR family protein | (RefSeq) auxin-responsive protein SAUR50 (A)	PHU19365.1 Auxin-induced protein X10A [Capsicum chinense]	Auxin-responsive protein SAUR50 OS=Arabidopsis thaliana OX=3702 GN=SAUR50 PE=1 SV=1
evm.model.Chr4.1961	PF12554(Mitotic-spindle organizing gamma-tubulin ring associated):Mitotic-spindle organizing gamma-tubulin ring associated	cellular_component:gamma-tubulin ring complex "A multiprotein complex composed of gamma-tubulin and other non-tubulin proteins that forms a flexible open ring structure thought to be the unit of nucleation at the minus end of a microtubule." [GOC:clt, PMID:12134075](GO:0008274),biological_process:gamma-tubulin complex localization "Any process in which a gamma-tubulin complex is transported to, o…	K18633 mitotic-spindle organizing protein 1 | (RefSeq) mitotic-spindle organizing protein 1B-like (A)	XP_018445752.1 PREDICTED: mitotic-spindle organizing protein 1A-like [Raphanus sativus] XP_018445753.1 PREDICTED: mitotic-spindle organizing protein 1A-like [Raphanus sativus]	Mitotic-spindle organizing protein 1B OS=Arabidopsis thaliana OX=3702 GN=GIP1 PE=1 SV=1
evm.model.Chr14.957	PF13639(Ring finger domain):Ring finger domain	NA	K22378 E3 ubiquitin-protein ligase RNF181 [EC:2.3.2.27] | (RefSeq) E3 ubiquitin-protein ligase RNF181-like (A)	XP_039017182.1 RING finger protein 141-like [Hibiscus syriacus] KAE8688966.1 hypothetical protein F3Y22_tig00110946pilonHSYRG00104 [Hibiscus syriacus]	E3 ubiquitin-protein ligase MPSR1 OS=Arabidopsis thaliana OX=3702 GN=MPSR1 PE=1 SV=1
evm.model.Chr12.98	PF04564(U-box domain):U-box domain	molecular_function:ubiquitin-protein transferase activity "Catalysis of the transfer of ubiquitin from one protein to another via the reaction X-Ub + Y --> Y-Ub + X, where both X-Ub and Y-Ub are covalent linkages." [GOC:BioGRID, GOC:jh2, PMID:9635407](GO:0004842),biological_process:protein ubiquitination "The process in which one or more ubiquitin groups are added to a protein." [GOC:ai](GO:00165…	K08332 vacuolar protein 8 | (RefSeq) U-box domain-containing protein 38-like (A)	CAA0412146.1 unnamed protein product [Arabidopsis thaliana]	U-box domain-containing protein 38 OS=Arabidopsis thaliana OX=3702 GN=PUB38 PE=1 SV=1
evm.model.Chr7.2722	PF05938(Plant self-incompatibility protein S1):Plant self-incompatibility protein S1	NA	K18592 gamma-glutamyltranspeptidase / glutathione hydrolase / leukotriene-C4 hydrolase [EC:2.3.2.2 3.4.19.13 3.4.19.14] | (RefSeq) LOW QUALITY PROTEIN: glutathione hydrolase 1-like (A)	VVA15897.1 PREDICTED: S- [Prunus dulcis]	S-protein homolog 2 OS=Arabidopsis thaliana OX=3702 GN=SPH2 PE=3 SV=1
evm.model.Chr2.2251	PF13041(PPR repeat family):PPR repeat family ;PF13812(Pentatricopeptide repeat domain):Pentatricopeptide repeat domain;PF12854(PPR repeat):PPR repeat	molecular_function:protein binding "Interacting selectively and non-covalently with any protein or protein complex [a complex of two or more proteins that may include other nonprotein molecules]." [GOC:go_curators](GO:0005515)	K17964 leucine-rich PPR motif-containing protein, mitochondrial | (RefSeq) hypothetical protein (A)	MCI21898.1 pentatricopeptide repeat-containing protein mitochondrial-like [Trifolium medium]	Pentatricopeptide repeat-containing protein At1g51965, mitochondrial OS=Arabidopsis thaliana OX=3702 GN=At1g51965 PE=2 SV=1
evm.model.CTG_39.8	PF00338(Ribosomal protein S10p/S20e):Ribosomal protein S10p/S20e	molecular_function:RNA binding "Interacting selectively and non-covalently with an RNA molecule or a portion thereof." [GOC:jl, GOC:mah](GO:0003723),molecular_function:structural constituent of ribosome "The action of a molecule that contributes to the structural integrity of the ribosome." [GOC:mah](GO:0003735),cellular_component:ribosome "An intracellular organelle, about 200 A in diameter, con…	K02969 small subunit ribosomal protein S20e | (RefSeq) 40S ribosomal protein S20-2 (A)	CAF1899503.1 unnamed protein product [Brassica napus]	40S ribosomal protein S20-2 OS=Arabidopsis thaliana OX=3702 GN=RPS20B PE=2 SV=1
evm.model.Chr1.2446	PF02365(No apical meristem (NAM) protein):No apical meristem (NAM) protein	molecular_function:DNA binding "Any molecular function by which a gene product interacts selectively and non-covalently with DNA [deoxyribonucleic acid]." [GOC:dph, GOC:jl, GOC:tb, GOC:vw](GO:0003677),biological_process:regulation of transcription, DNA-templated "Any process that modulates the frequency, rate or extent of cellular DNA-templated transcription." [GOC:go_curators, GOC:txnOH](GO:0006…	K00521 ferric-chelate reductase [EC:1.16.1.7] | (RefSeq) ferric reduction oxidase 7, chloroplastic-like (A)	XP_031402164.1 NAC domain-containing protein 90-like [Punica granatum] OWM69015.1 hypothetical protein CDL15_Pgr025202 [Punica granatum]	NAC domain-containing protein 90 OS=Arabidopsis thaliana OX=3702 GN=NAC090 PE=1 SV=1
evm.model.Chr6.977	PF14372(Domain of unknown function (DUF4413)):Domain of unknown function (DUF4413)	molecular_function:DNA binding "Any molecular function by which a gene product interacts selectively and non-covalently with DNA [deoxyribonucleic acid]." [GOC:dph, GOC:jl, GOC:tb, GOC:vw](GO:0003677)	K04460 serine/threonine-protein phosphatase 5 [EC:3.1.3.16] | (RefSeq) zinc finger BED domain-containing protein RICESLEEPER 2-like isoform X1 (A)	XP_009763484.1 PREDICTED: zinc finger BED domain-containing protein DAYSLEEPER-like [Nicotiana sylvestris]	Zinc finger BED domain-containing protein RICESLEEPER 1 OS=Oryza sativa subsp. japonica OX=39947 GN=Os05g0239150 PE=3 SV=1
evm.model.Chr4.1112	PF16987(KIX domain):KIX domain	molecular_function:transcription coregulator activity "A protein or a member of a complex that interacts specifically and non-covalently with a DNA-bound DNA-binding transcription factor to either activate or repress the transcription of specific genes. Coregulators often act by altering chromatin structure and modifications. For example, one class of transcription coregulators modifies chromatin…	K14972 PAX-interacting protein 1 | (RefSeq) mediator of RNA polymerase II transcription subunit 15a-like isoform X1 (A)	XP_028779200.1 mediator of RNA polymerase II transcription subunit 15a-like isoform X1 [Prosopis alba]	Mediator of RNA polymerase II transcription subunit 15a OS=Arabidopsis thaliana OX=3702 GN=MED15A PE=1 SV=1
evm.model.Chr3.331	PF02519(Auxin responsive protein):Auxin responsive protein	biological_process:response to auxin "Any process that results in a change in state or activity of a cell or an organism [in terms of movement, secretion, enzyme production, gene expression, etc.] as a result of an auxin stimulus." [GOC:jl](GO:0009733)	K14488 SAUR family protein | (RefSeq) auxin-responsive protein SAUR50-like (A)	KDP46721.1 hypothetical protein JCGZ_06509 [Jatropha curcas]	Auxin-responsive protein SAUR50 OS=Arabidopsis thaliana OX=3702 GN=SAUR50 PE=1 SV=1
evm.model.Chr10.2324	PF01535(PPR repeat):PPR repeat;PF13041(PPR repeat family):PPR repeat family	molecular_function:protein binding "Interacting selectively and non-covalently with any protein or protein complex [a complex of two or more proteins that may include other nonprotein molecules]." [GOC:go_curators](GO:0005515)	K13800 UMP-CMP kinase [EC:2.7.4.14] | (RefSeq) pentatricopeptide repeat-containing protein At4g25270, chloroplastic (A)	MCI23439.1 pentatricopeptide repeat-containing protein [Trifolium medium]	Putative pentatricopeptide repeat-containing protein At3g23330 OS=Arabidopsis thaliana OX=3702 GN=PCMP-H32 PE=3 SV=1
evm.model.Chr5.975	NA	NA	NA	XP_019074766.1 PREDICTED: uncharacterized protein LOC109122424 [Vitis vinifera]	NA
evm.model.Chr8.2232	NA	molecular_function:single-stranded DNA binding "Interacting selectively and non-covalently with single-stranded DNA." [GOC:elh, GOC:vw, PMID:22976174](GO:0003697),biological_process:flower development "The process whose specific outcome is the progression of the flower over time, from its formation to the mature structure. The flower is the reproductive structure in a plant, and its development b…	NA	XP_041022570.1 nodulin homeobox isoform X1 [Juglans microcarpa x Juglans regia]	Nodulin homeobox OS=Arabidopsis thaliana OX=3702 GN=NDX PE=2 SV=1
evm.model.Chr1.2232	PF01535(PPR repeat):PPR repeat;PF13041(PPR repeat family):PPR repeat family	molecular_function:protein binding "Interacting selectively and non-covalently with any protein or protein complex [a complex of two or more proteins that may include other nonprotein molecules]." [GOC:go_curators](GO:0005515)	K17964 leucine-rich PPR motif-containing protein, mitochondrial | (RefSeq) hypothetical protein (A)	GFY89317.1 pentatricopeptide repeat (PPR) superfamily protein [Actinidia rufa]	Pentatricopeptide repeat-containing protein At2g06000 OS=Arabidopsis thaliana OX=3702 GN=At2g06000 PE=2 SV=1
evm.model.Chr5.428	PF00067(Cytochrome P450):Cytochrome P450	molecular_function:iron ion binding "Interacting selectively and non-covalently with iron [Fe] ions." [GOC:ai](GO:0005506),molecular_function:oxidoreductase activity, acting on paired donors, with incorporation or reduction of molecular oxygen "Catalysis of an oxidation-reduction [redox] reaction in which hydrogen or electrons are transferred from each of two donors, and molecular oxygen is reduc…	K20661 cytochrome P450 family 714 subfamily A polypeptide 1 | (RefSeq) cytochrome P450 714C2-like (A)	XP_021806899.1 cytochrome P450 714C2-like [Prunus avium]	Cytochrome P450 714C2 OS=Oryza sativa subsp. japonica OX=39947 GN=CYP714C2 PE=2 SV=1
evm.model.Chr1.2231	PF13041(PPR repeat family):PPR repeat family ;PF01535(PPR repeat):PPR repeat	molecular_function:protein binding "Interacting selectively and non-covalently with any protein or protein complex [a complex of two or more proteins that may include other nonprotein molecules]." [GOC:go_curators](GO:0005515)	K17964 leucine-rich PPR motif-containing protein, mitochondrial | (RefSeq) pentatricopeptide repeat-containing protein At1g09900-like (A)	XP_009615517.1 pentatricopeptide repeat-containing protein At2g06000 [Nicotiana tomentosiformis] XP_009615518.1 pentatricopeptide repeat-containing protein At2g06000 [Nicotiana tomentosiformis] XP_009615519.1 pentatricopeptide repeat-containing protein At2g06000 [Nicotiana tomentosiformis] XP_009615520.1 pentatricopeptide repeat-containing protein At2g06000 [Nicotiana tomentosiformis] XP_00961552…	Pentatricopeptide repeat-containing protein At2g06000 OS=Arabidopsis thaliana OX=3702 GN=At2g06000 PE=2 SV=1
evm.model.Chr13.439	NA	NA	NA	XP_023756697.1 uncharacterized protein LOC111905235 isoform X1 [Lactuca sativa] XP_023756708.1 uncharacterized protein LOC111905235 isoform X1 [Lactuca sativa]	NA
evm.model.Chr1.581	PF00226(DnaJ domain):DnaJ domain;PF11926(Domain of unknown function (DUF3444)):Domain of unknown function (DUF3444)	NA	K09566 peptidyl-prolyl isomerase G (cyclophilin G) [EC:5.2.1.8] | (RefSeq) uncharacterized LOC104587445 (A)	XP_010656024.1 PREDICTED: uncharacterized protein LOC104877364 [Vitis vinifera] XP_010656028.1 PREDICTED: uncharacterized protein LOC104877364 [Vitis vinifera]	Chaperone protein DnaJ 1 OS=Mycobacterium leprae (strain TN) OX=272631 GN=dnaJ1 PE=3 SV=2
evm.model.Chr1.582	PF07973(Threonyl and Alanyl tRNA synthetase second additional domain):Threonyl and Alanyl tRNA synthetase second additional domain;PF00587(tRNA synthetase class II core domain (G, H, P, S and T)):tRNA synthetase class II core domain (G, H, P, S and T);PF03129(Anticodon binding domain):Anticodon binding domain	molecular_function:nucleotide binding "Interacting selectively and non-covalently with a nucleotide, any compound consisting of a nucleoside that is esterified with [ortho]phosphate or an oligophosphate at any hydroxyl group on the ribose or deoxyribose." [GOC:mah, ISBN:0198547684](GO:0000166),molecular_function:aminoacyl-tRNA ligase activity "Catalysis of the formation of aminoacyl-tRNA from ATP…	K01868 threonyl-tRNA synthetase [EC:6.1.1.3] | (RefSeq) threonine--tRNA ligase, chloroplastic/mitochondrial 2 (A)	MBI2855669.1 threonine--tRNA ligase [Chloroflexi bacterium]	Threonine--tRNA ligase, chloroplastic/mitochondrial 2 OS=Arabidopsis thaliana OX=3702 GN=EMB2761 PE=2 SV=1
evm.model.Chr1.794	PF04117(Mpv17 / PMP22 family):Mpv17 / PMP22 family	cellular_component:integral component of membrane "The component of a membrane consisting of the gene products and protein complexes having at least some part of their peptide sequence embedded in the hydrophobic region of the membrane." [GOC:dos, GOC:go_curators](GO:0016021)	K13347 peroxisomal membrane protein 2 | (RefSeq) peroxisomal membrane protein PMP22-like (A)	OVA03397.1 Mpv17/PMP22 [Macleaya cordata]	Peroxisomal membrane protein PMP22 OS=Arabidopsis thaliana OX=3702 GN=PMP22 PE=1 SV=1
evm.model.CTG_285.2	PF05758(Ycf1):Ycf1	cellular_component:integral component of membrane "The component of a membrane consisting of the gene products and protein complexes having at least some part of their peptide sequence embedded in the hydrophobic region of the membrane." [GOC:dos, GOC:go_curators](GO:0016021)	K02690 photosystem I P700 chlorophyll a apoprotein A2 | (RefSeq) uncharacterized protein LOC111440173 (A)	ASM42487.1 hypothetical chloroplast RF1 [Pyrenaria spectabilis var. greeniae]	Protein TIC 214 OS=Coffea arabica OX=13443 GN=TIC214 PE=3 SV=1
evm.model.Chr3.512	NA	NA	NA	TQD77774.1 hypothetical protein C1H46_036678 [Malus baccata]	NA
evm.model.Chr3.755	PF14372(Domain of unknown function (DUF4413)):Domain of unknown function (DUF4413)	molecular_function:DNA binding "Any molecular function by which a gene product interacts selectively and non-covalently with DNA [deoxyribonucleic acid]." [GOC:dph, GOC:jl, GOC:tb, GOC:vw](GO:0003677)	K04460 serine/threonine-protein phosphatase 5 [EC:3.1.3.16] | (RefSeq) zinc finger BED domain-containing protein RICESLEEPER 2-like isoform X1 (A)	XP_009604433.1 zinc finger BED domain-containing protein RICESLEEPER 2-like isoform X1 [Nicotiana tomentosiformis]	Zinc finger BED domain-containing protein RICESLEEPER 2 OS=Oryza sativa subsp. japonica OX=39947 GN=Os03g0733400 PE=2 SV=1
evm.model.Chr14.1995	NA	NA	K06890 uncharacterized protein | (RefSeq) BI1-like protein (A)	TXG60844.1 hypothetical protein EZV62_012207 [Acer yangbiense]	NA
evm.model.Chr3.95	PF08320(PIG-X / PBN1):PIG-X / PBN1	cellular_component:endoplasmic reticulum membrane "The lipid bilayer surrounding the endoplasmic reticulum." [GOC:mah](GO:0005789),biological_process:GPI anchor biosynthetic process "The chemical reactions and pathways resulting in the formation of a glycosylphosphatidylinositol [GPI] anchor that attaches some membrane proteins to the lipid bilayer of the cell membrane. The phosphatidylinositol g…	K07541 phosphatidylinositol glycan, class X | (RefSeq) phosphatidylinositol-glycan biosynthesis class X protein isoform X1 (A)	XP_004300219.1 PREDICTED: phosphatidylinositol-glycan biosynthesis class X protein [Fragaria vesca subsp. vesca]	NA
evm.model.Chr6.372	PF02458(Transferase family):Transferase family	molecular_function:transferase activity, transferring acyl groups other than amino-acyl groups "Catalysis of the transfer of an acyl group, other than amino-acyl, from one compound [donor] to another [acceptor]." [GOC:jl](GO:0016747)	K13065 shikimate O-hydroxycinnamoyltransferase [EC:2.3.1.133] | (RefSeq) shikimate O-hydroxycinnamoyltransferase (A)	KAF3774210.1 Shikimate O-hydroxycinnamoyltransferase [Nymphaea thermarum]	Rosmarinate synthase OS=Plectranthus scutellarioides OX=4142 GN=RAS PE=1 SV=1
evm.model.Chr8.1401	NA	NA	K04460 serine/threonine-protein phosphatase 5 [EC:3.1.3.16] | (RefSeq) zinc finger BED domain-containing protein RICESLEEPER 2-like isoform X1 (A)	XP_028772508.1 zinc finger BED domain-containing protein RICESLEEPER 1-like [Prosopis alba]	Putative AC9 transposase OS=Zea mays OX=4577 PE=4 SV=1
evm.model.Chr1.545	NA	NA	K11111 telomeric repeat-binding factor 2 | (RefSeq) uncharacterized protein LOC109229215 isoform X1 (A)	XP_016199747.1 uncharacterized protein LOC107640744 isoform X2 [Arachis ipaensis]	NA
evm.model.CTG_739.6	PF00164(Ribosomal protein S12/S23):Ribosomal protein S12/S23	molecular_function:structural constituent of ribosome "The action of a molecule that contributes to the structural integrity of the ribosome." [GOC:mah](GO:0003735),cellular_component:ribosome "An intracellular organelle, about 200 A in diameter, consisting of RNA and protein. It is the site of protein biosynthesis resulting from translation of messenger RNA [mRNA]. It consists of two subunits, o…	K02950 small subunit ribosomal protein S12 | (RefSeq) 30S ribosomal protein S12, chloroplastic (A)	YP_009139447.1 ribosomal protein S12 [Dunalia solanacea] AKF78455.1 ribosomal protein S12 [Dunalia solanacea]	30S ribosomal protein S12-B, chloroplastic OS=Populus trichocarpa OX=3694 GN=rps12-B PE=3 SV=1
evm.model.Chr1.574	PF03109(ABC1 family):ABC1 family	NA	K13457 disease resistance protein RPM1 | (RefSeq) uncharacterized protein sll1770 (A)	WP_131119175.1 AarF/ABC1/UbiB kinase family protein [Westiellopsis prolifica] TBR57352.1 hypothetical protein B4U84_15160 [Westiellopsis prolifica IICB1]	Protein ACTIVITY OF BC1 COMPLEX KINASE 7, chloroplastic OS=Arabidopsis thaliana OX=3702 GN=ABC1K7 PE=1 SV=1
evm.model.Chr1.805	NA	NA	K09648 mitochondrial inner membrane protease subunit 2 [EC:3.4.21.-] | (RefSeq) uncharacterized protein LOC110762209 isoform X1 (A)	XP_028551201.1 uncharacterized protein LOC110112671 [Dendrobium catenatum]	NA
evm.model.Chr15.2510	PF02892(BED zinc finger):BED zinc finger	molecular_function:DNA binding "Any molecular function by which a gene product interacts selectively and non-covalently with DNA [deoxyribonucleic acid]." [GOC:dph, GOC:jl, GOC:tb, GOC:vw](GO:0003677)	K04460 serine/threonine-protein phosphatase 5 [EC:3.1.3.16] | (RefSeq) zinc finger BED domain-containing protein RICESLEEPER 2-like isoform X1 (A)	KAF8049272.1 hypothetical protein N665_2252s0001 [Sinapis alba]	Zinc finger BED domain-containing protein RICESLEEPER 1 OS=Oryza sativa subsp. japonica OX=39947 GN=Os05g0239150 PE=3 SV=1
evm.model.Chr15.474	PF00650(CRAL/TRIO domain):CRAL/TRIO domain	NA	K14399 polyribonucleotide 5'-hydroxyl-kinase [EC:2.7.1.78] | (RefSeq) Clp1-domain-containing protein (A)	XP_010254856.1 PREDICTED: random slug protein 5-like isoform X1 [Nelumbo nucifera] DAD40721.1 TPA_asm: hypothetical protein HUJ06_015044 [Nelumbo nucifera]	Phosphatidylinositol transfer protein 3 OS=Dictyostelium discoideum OX=44689 GN=pitC PE=2 SV=1
evm.model.Chr4.1788	PF02096(60Kd inner membrane protein):60Kd inner membrane protein	cellular_component:integral component of membrane "The component of a membrane consisting of the gene products and protein complexes having at least some part of their peptide sequence embedded in the hydrophobic region of the membrane." [GOC:dos, GOC:go_curators](GO:0016021),molecular_function:membrane insertase activity "Mediates the integration of proteins into a membrane from the inner side o…	K03217 YidC/Oxa1 family membrane protein insertase | (RefSeq) mitochondrial inner membrane protein OXA1 (A)	XP_023768563.1 mitochondrial inner membrane protein OXA1-like isoform X2 [Lactuca sativa]	Mitochondrial inner membrane protein OXA1 OS=Arabidopsis thaliana OX=3702 GN=OXA1 PE=2 SV=2
evm.model.Chr12.1787	NA	molecular_function:protein binding "Interacting selectively and non-covalently with any protein or protein complex [a complex of two or more proteins that may include other nonprotein molecules]." [GOC:go_curators](GO:0005515),cellular_component:nucleolus "A small, dense body one or more of which are present in the nucleus of eukaryotic cells. It is rich in RNA and protein, is not bounded by a li…	K14841 ribosome biogenesis protein NSA1 | (RefSeq) WD repeat-containing protein 74 (A)	XP_016667895.1 uncharacterized protein LOC107888334 [Gossypium hirsutum] KAG4112754.1 hypothetical protein ERO13_D13G181701v2 [Gossypium hirsutum]	WD repeat-containing protein 74 OS=Bos taurus OX=9913 GN=WDR74 PE=2 SV=1
evm.model.CTG_602.1	PF05758(Ycf1):Ycf1	cellular_component:integral component of membrane "The component of a membrane consisting of the gene products and protein complexes having at least some part of their peptide sequence embedded in the hydrophobic region of the membrane." [GOC:dos, GOC:go_curators](GO:0016021)	NA	YP_009640306.1 Ycf1 protein [Chionanthus mala-elengi] QBS50710.1 Ycf1 protein [Chionanthus mala-elengi]	Protein TIC 214 OS=Coffea arabica OX=13443 GN=TIC214 PE=3 SV=1
evm.model.Chr15.1507	PF13181(Tetratricopeptide repeat):Tetratricopeptide repeat;PF13414(TPR repeat):TPR repeat;PF17830(STI1 domain):-	molecular_function:protein binding "Interacting selectively and non-covalently with any protein or protein complex [a complex of two or more proteins that may include other nonprotein molecules]." [GOC:go_curators](GO:0005515)	K09553 stress-induced-phosphoprotein 1 | (RefSeq) hsp70-Hsp90 organizing protein 3 (A)	KAF3493460.1 hypothetical protein DY000_02057828 [Brassica cretica]	Hsp70-Hsp90 organizing protein 1 OS=Arabidopsis thaliana OX=3702 GN=HOP1 PE=2 SV=1
evm.model.Chr5.1880	PF01593(Flavin containing amine oxidoreductase):Flavin containing amine oxidoreductase	molecular_function:oxidoreductase activity "Catalysis of an oxidation-reduction [redox] reaction, a reversible chemical reaction in which the oxidation state of an atom or atoms within a molecule is altered. One substrate acts as a hydrogen or electron donor and becomes oxidized, while the other acts as hydrogen or electron acceptor and becomes reduced." [GOC:go_curators](GO:0016491),biological_p…	K09835 prolycopene isomerase [EC:5.2.1.13] | (RefSeq) prolycopene isomerase, chloroplastic isoform X1 (A)	BAT92685.1 hypothetical protein VIGAN_07148900 [Vigna angularis var. angularis]	Prolycopene isomerase 2, chloroplastic OS=Oncidium hybrid cultivar OX=141207 GN=CRTISO2 PE=2 SV=1
evm.model.Chr5.1836	PF02298(Plastocyanin-like domain):Plastocyanin-like domain	molecular_function:electron transfer activity "Any molecular entity that serves as an electron acceptor and electron donor in an electron transport chain. An electron transport chain is a process in which a series of electron carriers operate together to transfer electrons from donors to any of several different terminal electron acceptors to generate a transmembrane electrochemical gradient." [I…	K01426 amidase [EC:3.5.1.4] | (RefSeq) LOW QUALITY PROTEIN: uncharacterized protein LOC105643773 (A)	XP_027093637.1 basic blue protein-like [Coffea arabica]	Basic blue protein OS=Arabidopsis thaliana OX=3702 GN=ARPN PE=2 SV=2
evm.model.Chr10.2357	PF04885(Stigma-specific protein, Stig1):Stigma-specific protein, Stig1	NA	K01728 pectate lyase [EC:4.2.2.2] | (RefSeq) probable pectate lyase 16 (A)	XP_024450860.1 stigma-specific STIG1-like protein 1 [Populus trichocarpa] RQO85749.1 hypothetical protein POPTR_001G356600 [Populus trichocarpa]	Stigma-specific STIG1-like protein 4 OS=Arabidopsis thaliana OX=3702 GN=KRS PE=2 SV=1
evm.model.Chr10.1985	PF02219(Methylenetetrahydrofolate reductase):Methylenetetrahydrofolate reductase	molecular_function:methylenetetrahydrofolate reductase [NAD[P]H] activity "Catalysis of the reaction: 5-methyltetrahydrofolate + NAD[P]+ = 5,10-methylenetetrahydrofolate + NAD[P]H + H+." [EC:1.5.1.20](GO:0004489),biological_process:methionine metabolic process "The chemical reactions and pathways involving methionine [2-amino-4-[methylthio]butanoic acid], a sulfur-containing, essential amino acid…	K00297 methylenetetrahydrofolate reductase (NADPH) [EC:1.5.1.20] | (RefSeq) probable methylenetetrahydrofolate reductase (A)	CCA74929.1 probable MET13-putative methylene tetrahydrofolate reductase [Serendipita indica DSM 11827]	Probable methylenetetrahydrofolate reductase OS=Oryza sativa subsp. japonica OX=39947 GN=Os03g0815200 PE=2 SV=1
evm.model.Chr5.1763	PF17855(MCM AAA-lid domain):-;PF17207(MCM OB domain):MCM OB domain;PF00493(MCM P-loop domain):MCM2/3/5 family	molecular_function:DNA binding "Any molecular function by which a gene product interacts selectively and non-covalently with DNA [deoxyribonucleic acid]." [GOC:dph, GOC:jl, GOC:tb, GOC:vw](GO:0003677),molecular_function:ATP binding "Interacting selectively and non-covalently with ATP, adenosine 5'-triphosphate, a universally important coenzyme and enzyme regulator." [ISBN:0198506732](GO:0005524),…	K10738 DNA helicase MCM9 [EC:3.6.4.12] | (RefSeq) probable DNA helicase MCM9 isoform X1 (A)	XP_031121559.1 DNA replication licensing factor MCM5 [Ipomoea triloba]	Probable DNA helicase MCM9 OS=Arabidopsis thaliana OX=3702 GN=MCM9 PE=3 SV=1
evm.model.Chr10.198	PF02298(Plastocyanin-like domain):Plastocyanin-like domain	molecular_function:electron transfer activity "Any molecular entity that serves as an electron acceptor and electron donor in an electron transport chain. An electron transport chain is a process in which a series of electron carriers operate together to transfer electrons from donors to any of several different terminal electron acceptors to generate a transmembrane electrochemical gradient." [I…	K03006 DNA-directed RNA polymerase II subunit RPB1 [EC:2.7.7.6] | (RefSeq) early nodulin-like protein 2 isoform X1 (A)	XP_037455817.1 uclacyanin-3-like [Triticum dicoccoides] KAF7085260.1 hypothetical protein CFC21_088714 [Triticum aestivum] VAI59079.1 unnamed protein product [Triticum turgidum subsp. durum]	Blue copper protein OS=Pisum sativum OX=3888 PE=2 SV=1
evm.model.Chr12.415	NA	NA	NA	CAE6132092.1 unnamed protein product [Arabidopsis arenosa]	Uncharacterized protein At4g10930 OS=Arabidopsis thaliana OX=3702 GN=At4g10930 PE=2 SV=1
evm.model.Chr3.1978	PF00646(F-box domain):F-box domain;PF08268(F-box associated domain):F-box associated domain	molecular_function:protein binding "Interacting selectively and non-covalently with any protein or protein complex [a complex of two or more proteins that may include other nonprotein molecules]." [GOC:go_curators](GO:0005515)	K11649 SWI/SNF related-matrix-associated actin-dependent regulator of chromatin subfamily C | (RefSeq) F-box and associated interaction domain protein (A)	KAG5527543.1 hypothetical protein RHGRI_028448 [Rhododendron griersonianum]	F-box protein At5g65850 OS=Arabidopsis thaliana OX=3702 GN=At5g65850 PE=2 SV=1
evm.model.Chr11.810	PF05833(Fibronectin-binding protein A N-terminus (FbpA)):Fibronectin-binding protein A N-terminus (FbpA)	NA	K10589 ubiquitin-protein ligase E3 C [EC:2.3.2.26] | (RefSeq) E3 ubiquitin-protein ligase UPL6-like (A)	CBI25964.3 unnamed protein product, partial [Vitis vinifera]	Nuclear export mediator factor NEMF OS=Homo sapiens OX=9606 GN=NEMF PE=1 SV=4
evm.model.Chr4.2024	PF00067(Cytochrome P450):Cytochrome P450	molecular_function:iron ion binding "Interacting selectively and non-covalently with iron [Fe] ions." [GOC:ai](GO:0005506),molecular_function:oxidoreductase activity, acting on paired donors, with incorporation or reduction of molecular oxygen "Catalysis of an oxidation-reduction [redox] reaction in which hydrogen or electrons are transferred from each of two donors, and molecular oxygen is reduc…	K20661 cytochrome P450 family 714 subfamily A polypeptide 1 | (RefSeq) cytochrome P450 714C2-like (A)	XP_015164886.1 PREDICTED: cytochrome P450 CYP72A219-like isoform X2 [Solanum tuberosum]	Cytochrome P450 714C2 OS=Oryza sativa subsp. japonica OX=39947 GN=CYP714C2 PE=2 SV=1
evm.model.Chr2.2122	PF03966(Trm112p-like protein):Trm112p-like protein	NA	NA	XP_035499093.1 protein preY, mitochondrial-like [Scophthalmus maximus]	Protein preY, mitochondrial OS=Xenopus tropicalis OX=8364 GN=pyurf PE=2 SV=1
evm.model.Chr6.1046	PF01255(Putative undecaprenyl diphosphate synthase):Putative undecaprenyl diphosphate synthase	molecular_function:transferase activity, transferring alkyl or aryl [other than methyl] groups "Catalysis of the transfer of an alkyl or aryl [but not methyl] group from one compound [donor] to another [acceptor]." [GOC:jl, ISBN:0198506732](GO:0016765)	K11778 ditrans,polycis-polyprenyl diphosphate synthase [EC:2.5.1.87] | (RefSeq) dehydrodolichyl diphosphate synthase 2 (A)	WP_196427411.1 isoprenyl transferase [Piscirickettsia salmonis] QGP53763.1 Ditrans,polycis-undecaprenyl-diphosphate synthase ((2E,6E)-farnesyl-diphosphate specific) [Piscirickettsia salmonis] QGP60327.1 Ditrans,polycis-undecaprenyl-diphosphate synthase ((2E,6E)-farnesyl-diphosphate specific) [Piscirickettsia salmonis] QGP63347.1 Ditrans,polycis-undecaprenyl-diphosphate synthase ((2E,6E)-farnesyl-…	Cis-prenyltransferase 7, chloroplastic OS=Solanum lycopersicum OX=4081 GN=CPT7 PE=2 SV=1
evm.model.Chr7.2444	PF02365(No apical meristem (NAM) protein):No apical meristem (NAM) protein	molecular_function:DNA binding "Any molecular function by which a gene product interacts selectively and non-covalently with DNA [deoxyribonucleic acid]." [GOC:dph, GOC:jl, GOC:tb, GOC:vw](GO:0003677),biological_process:regulation of transcription, DNA-templated "Any process that modulates the frequency, rate or extent of cellular DNA-templated transcription." [GOC:go_curators, GOC:txnOH](GO:0006…	K00521 ferric-chelate reductase [EC:1.16.1.7] | (RefSeq) ferric reduction oxidase 7, chloroplastic-like (A)	XP_008229117.1 PREDICTED: NAC domain-containing protein 90 [Prunus mume]	NAC domain-containing protein 90 OS=Arabidopsis thaliana OX=3702 GN=NAC090 PE=1 SV=1
evm.model.Chr10.209	NA	molecular_function:electron transfer activity "Any molecular entity that serves as an electron acceptor and electron donor in an electron transport chain. An electron transport chain is a process in which a series of electron carriers operate together to transfer electrons from donors to any of several different terminal electron acceptors to generate a transmembrane electrochemical gradient." [I…	K22128 piezo-type mechanosensitive ion channel component 1/2 | (RefSeq) hypothetical protein (A)	RWW57904.1 hypothetical protein BHE74_00035289, partial [Ensete ventricosum]	Blue copper protein OS=Pisum sativum OX=3888 PE=2 SV=1
evm.model.Chr7.2457	NA	biological_process:cytidine to uridine editing "The conversion of a cytosine residue to uridine in an RNA molecule by deamination." [PMID:11092837](GO:0016554)	K09699 2-oxoisovalerate dehydrogenase E2 component (dihydrolipoyl transacylase) [EC:2.3.1.168] | (RefSeq) multiple organellar RNA editing factor 3, mitochondrial-like (A)	XP_030463995.1 multiple organellar RNA editing factor 6, mitochondrial-like isoform X2 [Syzygium oleosum]	Multiple organellar RNA editing factor 8, chloroplastic/mitochondrial OS=Arabidopsis thaliana OX=3702 GN=MORF8 PE=1 SV=1
evm.model.Chr4.1849	PF00501(AMP-binding enzyme):AMP-binding enzyme;PF13193(AMP-binding enzyme C-terminal domain):AMP-binding enzyme C-terminal domain	NA	K01904 4-coumarate--CoA ligase [EC:6.2.1.12] | (RefSeq) 4-coumarate--CoA ligase-like 6 (A)	XP_006280253.1 4-coumarate--CoA ligase-like 9 [Capsella rubella] EOA13151.1 hypothetical protein CARUB_v10026169mg [Capsella rubella]	4-coumarate--CoA ligase-like 6 OS=Arabidopsis thaliana OX=3702 GN=4CLL6 PE=1 SV=2
evm.model.Chr15.2643	PF02866(lactate/malate dehydrogenase, alpha/beta C-terminal domain):lactate/malate dehydrogenase, alpha/beta C-terminal domain;PF00056(lactate/malate dehydrogenase, NAD binding domain):lactate/malate dehydrogenase, NAD binding domain	molecular_function:catalytic activity "Catalysis of a biochemical reaction at physiological temperatures. In biologically catalyzed reactions, the reactants are known as substrates, and the catalysts are naturally occurring macromolecular substances known as enzymes. Enzymes possess specific binding sites for substrates, and are usually composed wholly or largely of protein, but RNA that has cata…	K00016 L-lactate dehydrogenase [EC:1.1.1.27] | (RefSeq) L-lactate dehydrogenase B (A)	CAE6191473.1 unnamed protein product [Arabidopsis arenosa]	L-lactate dehydrogenase A OS=Hordeum vulgare OX=4513 PE=1 SV=1
evm.model.Chr10.1941	PF00394(Multicopper oxidase):Multicopper oxidase;PF07732(Multicopper oxidase):Multicopper oxidase;PF07731(Multicopper oxidase):Multicopper oxidase	molecular_function:copper ion binding "Interacting selectively and non-covalently with copper [Cu] ions." [GOC:ai](GO:0005507),molecular_function:oxidoreductase activity "Catalysis of an oxidation-reduction [redox] reaction, a reversible chemical reaction in which the oxidation state of an atom or atoms within a molecule is altered. One substrate acts as a hydrogen or electron donor and becomes o…	K05909 laccase [EC:1.10.3.2] | (RefSeq) laccase-15-like (A)	XP_008358049.2 laccase-17-like [Malus domestica]	Laccase-14 OS=Arabidopsis thaliana OX=3702 GN=LAC14 PE=2 SV=1
evm.model.Chr15.2851	PF04729(ASF1 like histone chaperone):ASF1 like histone chaperone	cellular_component:nucleus "A membrane-bounded organelle of eukaryotic cells in which chromosomes are housed and replicated. In most cells, the nucleus contains all of the cell's chromosomes except the organellar chromosomes, and is the site of RNA synthesis and processing. In some species, or in specialized cell types, RNA metabolism or DNA replication may be absent." [GOC:go_curators](GO:000563…	K10753 histone chaperone ASF1 | (RefSeq) probable histone chaperone ASF1A (A)	KAG0030367.1 Histone chaperone asf1 [Podila clonocystis] KAG0035539.1 Histone chaperone asf1 [Podila clonocystis] KAG0035544.1 Histone chaperone asf1 [Podila clonocystis]	Probable histone chaperone ASF1A OS=Arabidopsis thaliana OX=3702 GN=ASF1A PE=1 SV=1
evm.model.Chr5.777	NA	NA	K14972 PAX-interacting protein 1 | (RefSeq) mediator of RNA polymerase II transcription subunit 15a isoform X1 (A)	EPS63045.1 hypothetical protein M569_11742, partial [Genlisea aurea]	NA
evm.model.Chr4.730	PF03732(Retrotransposon gag protein):Retrotransposon gag protein	NA	K03260 translation initiation factor 4G | (RefSeq) uncharacterized LOC107844414 (A)	KAA0054564.1 uncharacterized protein E6C27_scaffold24G003560 [Cucumis melo var. makuwa] TYK20391.1 uncharacterized protein E5676_scaffold519G00110 [Cucumis melo var. makuwa]	NA
evm.model.Chr3.49	PF01535(PPR repeat):PPR repeat;PF14432(DYW family of nucleic acid deaminases):DYW family of nucleic acid deaminases;PF13041(PPR repeat family):PPR repeat family ;PF12854(PPR repeat):PPR repeat	molecular_function:protein binding "Interacting selectively and non-covalently with any protein or protein complex [a complex of two or more proteins that may include other nonprotein molecules]." [GOC:go_curators](GO:0005515),molecular_function:zinc ion binding "Interacting selectively and non-covalently with zinc [Zn] ions." [GOC:ai](GO:0008270)	K03452 magnesium/proton exchanger | (RefSeq) uncharacterized LOC18613571 (A)	KAB1200295.1 hypothetical protein CJ030_MR0G007680 [Morella rubra]	Pentatricopeptide repeat-containing protein At5g44230 OS=Arabidopsis thaliana OX=3702 GN=PCMP-H17 PE=2 SV=1
evm.model.CTG_39.41	PF13812(Pentatricopeptide repeat domain):Pentatricopeptide repeat domain;PF13041(PPR repeat family):PPR repeat family	molecular_function:protein binding "Interacting selectively and non-covalently with any protein or protein complex [a complex of two or more proteins that may include other nonprotein molecules]." [GOC:go_curators](GO:0005515)	K17964 leucine-rich PPR motif-containing protein, mitochondrial | (RefSeq) pentatricopeptide repeat-containing protein At3g18110, chloroplastic (A)	KAG4386258.1 hypothetical protein GLYMA_11G013700v4 [Glycine max]	Pentatricopeptide repeat-containing protein At3g18110, chloroplastic OS=Arabidopsis thaliana OX=3702 GN=EMB1270 PE=2 SV=2
evm.model.Chr4.2031	PF00067(Cytochrome P450):Cytochrome P450	molecular_function:iron ion binding "Interacting selectively and non-covalently with iron [Fe] ions." [GOC:ai](GO:0005506),molecular_function:oxidoreductase activity, acting on paired donors, with incorporation or reduction of molecular oxygen "Catalysis of an oxidation-reduction [redox] reaction in which hydrogen or electrons are transferred from each of two donors, and molecular oxygen is reduc…	K20661 cytochrome P450 family 714 subfamily A polypeptide 1 | (RefSeq) cytochrome P450 714C2-like (A)	XP_019241990.1 PREDICTED: cytochrome P450 714C2-like [Nicotiana attenuata]	Cytochrome P450 714C2 OS=Oryza sativa subsp. japonica OX=39947 GN=CYP714C2 PE=2 SV=1
evm.model.Chr14.2355	PF00035(Double-stranded RNA binding motif):Double-stranded RNA binding motif	NA	K00549 5-methyltetrahydropteroyltriglutamate--homocysteine methyltransferase [EC:2.1.1.14] | (RefSeq) 5-methyltetrahydropteroyltriglutamate--homocysteine methyltransferase-like (A)	GAV77302.1 dsrm domain-containing protein [Cephalotus follicularis]	Double-stranded RNA-binding protein 2 OS=Arabidopsis thaliana OX=3702 GN=DRB2 PE=1 SV=1
evm.model.Chr14.1069	NA	NA	NA	MBA0584536.1 hypothetical protein [Gossypium raimondii]	NA
evm.model.Chr13.321	PF07690(Major Facilitator Superfamily):Major Facilitator Superfamily	molecular_function:transmembrane transporter activity "Enables the transfer of a substance, usually a specific substance or a group of related substances, from one side of a membrane to the other." [GOC:jid, GOC:mtg_transport, ISBN:0815340729](GO:0022857),biological_process:transmembrane transport "The process in which a solute is transported across a lipid bilayer, from one side of a membrane to…	K12818 ATP-dependent RNA helicase DHX8/PRP22 [EC:3.6.4.13] | (RefSeq) hypothetical protein (A)	KAF3665324.1 Protein ZINC INDUCED FACILITATOR 1, partial [Capsicum annuum]	Protein ZINC INDUCED FACILITATOR-LIKE 1 OS=Arabidopsis thaliana OX=3702 GN=ZIFL1 PE=2 SV=1
evm.model.Chr2.1331	PF09192(Actin-fragmin kinase, catalytic):Actin-fragmin kinase, catalytic;PF00782(Dual specificity phosphatase, catalytic domain):Dual specificity phosphatase, catalytic domain	molecular_function:phosphoprotein phosphatase activity "Catalysis of the reaction: a phosphoprotein + H2O = a protein + phosphate. Together with protein kinases, these enzymes control the state of phosphorylation of cell proteins and thereby provide an important mechanism for regulating cellular activity." [EC:3.1.3.16, ISBN:0198547684](GO:0004721),molecular_function:protein tyrosine phosphatase …	K14165 atypical dual specificity phosphatase [EC:3.1.3.16 3.1.3.48] | (RefSeq) dual specificity protein phosphatase PHS1 (A)	KXZ56110.1 hypothetical protein GPECTOR_2g992 [Gonium pectorale]	Dual specificity protein phosphatase PHS1 OS=Arabidopsis thaliana OX=3702 GN=PHS1 PE=1 SV=1
evm.model.Chr5.1874	NA	NA	K07943 ADP-ribosylation factor-like protein 2 | (RefSeq) uncharacterized protein LOC107926865 (A)	XP_020996366.1 uncharacterized protein LOC107485137 [Arachis duranensis] XP_025608918.1 uncharacterized protein LOC112702189 [Arachis hypogaea] XP_025609659.1 uncharacterized protein LOC112702719 [Arachis hypogaea] XP_025669253.1 uncharacterized protein LOC112769069 [Arachis hypogaea] QHN92687.1 uncharacterized protein DS421_17g585980 [Arachis hypogaea] QHO50669.1 uncharacterized protein DS421_1g…	NA
evm.model.Chr14.1070	PF12819(Malectin-like domain):Carbohydrate-binding protein of the ER;PF13855(Leucine rich repeat):Leucine rich repeat	molecular_function:protein binding "Interacting selectively and non-covalently with any protein or protein complex [a complex of two or more proteins that may include other nonprotein molecules]." [GOC:go_curators](GO:0005515)	K16224 senescence-induced receptor-like serine/threonine-protein kinase | (RefSeq) hypothetical protein (A)	GEX89456.1 malectin-like carbohydrate-binding domain-containing protein [Tanacetum cinerariifolium]	Probable LRR receptor-like serine/threonine-protein kinase At1g05700 OS=Arabidopsis thaliana OX=3702 GN=At1g05700 PE=1 SV=1
evm.model.Chr5.748	PF07690(Major Facilitator Superfamily):Major Facilitator Superfamily	molecular_function:transmembrane transporter activity "Enables the transfer of a substance, usually a specific substance or a group of related substances, from one side of a membrane to the other." [GOC:jid, GOC:mtg_transport, ISBN:0815340729](GO:0022857),biological_process:transmembrane transport "The process in which a solute is transported across a lipid bilayer, from one side of a membrane to…	K12818 ATP-dependent RNA helicase DHX8/PRP22 [EC:3.6.4.13] | (RefSeq) hypothetical protein (A)	XP_022012634.1 protein ZINC INDUCED FACILITATOR-LIKE 1 isoform X1 [Helianthus annuus]	Protein ZINC INDUCED FACILITATOR-LIKE 1 OS=Arabidopsis thaliana OX=3702 GN=ZIFL1 PE=2 SV=1
evm.model.Chr6.1587	PF10539(Development and cell death domain):Development and cell death domain	NA	K10450 kelch-like protein 12 | (RefSeq) kelch-like protein 12 isoform X1 (A)	XP_016503044.1 PREDICTED: uncharacterized protein LOC107821149 [Nicotiana tabacum]	B2 protein OS=Daucus carota OX=4039 PE=2 SV=1
evm.model.Chr5.317	PF01657(Salt stress response/antifungal):Salt stress response/antifungal	NA	K04733 interleukin-1 receptor-associated kinase 4 [EC:2.7.11.1] | (RefSeq) putative receptor-like protein kinase At4g00960 (A)	KAG5247292.1 cysteine-rich repeat secretory protein [Salix suchowensis]	Plasmodesmata-located protein 8 OS=Arabidopsis thaliana OX=3702 GN=PDLP8 PE=1 SV=1
evm.model.Chr15.1996	PF01494(FAD binding domain):FAD binding domain	molecular_function:FAD binding "Interacting selectively and non-covalently with the oxidized form, FAD, of flavin-adenine dinucleotide, the coenzyme or the prosthetic group of various flavoprotein oxidoreductase enzymes." [GOC:mah](GO:0071949)	K09838 zeaxanthin epoxidase [EC:1.14.15.21] | (RefSeq) Zep1-1; zeaxanthin epoxidase (A)	CAA2980786.1 monooxygenase 2-like isoform X2 [Olea europaea subsp. europaea]	Monooxygenase 3 OS=Arabidopsis thaliana OX=3702 GN=MO3 PE=2 SV=1
evm.model.Chr15.2846	PF13041(PPR repeat family):PPR repeat family	molecular_function:protein binding "Interacting selectively and non-covalently with any protein or protein complex [a complex of two or more proteins that may include other nonprotein molecules]." [GOC:go_curators](GO:0005515)	K17710 pentatricopeptide repeat domain-containing protein 1 | (RefSeq) hypothetical protein (A)	XP_019166095.1 PREDICTED: pentatricopeptide repeat-containing protein At2g41720 isoform X2 [Ipomoea nil]	Pentatricopeptide repeat-containing protein At1g76280 OS=Arabidopsis thaliana OX=3702 GN=At1g76280 PE=2 SV=2
evm.model.Chr9.672	PF08662(Eukaryotic translation initiation factor eIF2A):Eukaryotic translation initiation factor eIF2A	molecular_function:translation initiation factor activity "Functions in the initiation of ribosome-mediated translation of mRNA into a polypeptide." [ISBN:0198506732](GO:0003743),biological_process:translational initiation "The process preceding formation of the peptide bond between the first two amino acids of a protein. This includes the formation of a complex of the ribosome, mRNA or circRNA, …	K15026 translation initiation factor 2A | (RefSeq) eukaryotic translation initiation factor 2A (A)	TYI38218.1 hypothetical protein ES332_A02G010600v1 [Gossypium tomentosum]	Eukaryotic translation initiation factor 2A OS=Dictyostelium discoideum OX=44689 GN=eif2a PE=3 SV=1
evm.model.Chr8.270	PF12819(Malectin-like domain):Carbohydrate-binding protein of the ER	NA	K04733 interleukin-1 receptor-associated kinase 4 [EC:2.7.11.1] | (RefSeq) probable LRR receptor-like serine/threonine-protein kinase At1g51880 (A)	GEY26236.1 malectin-like carbohydrate-binding domain-containing protein [Tanacetum cinerariifolium]	Probable leucine-rich repeat receptor-like protein kinase At2g28990 OS=Arabidopsis thaliana OX=3702 GN=At2g28990 PE=1 SV=1
evm.model.Chr5.1906	PF02298(Plastocyanin-like domain):Plastocyanin-like domain	molecular_function:electron transfer activity "Any molecular entity that serves as an electron acceptor and electron donor in an electron transport chain. An electron transport chain is a process in which a series of electron carriers operate together to transfer electrons from donors to any of several different terminal electron acceptors to generate a transmembrane electrochemical gradient." [I…	K01426 amidase [EC:3.5.1.4] | (RefSeq) LOW QUALITY PROTEIN: uncharacterized protein LOC105643773 (A)	KAF7069508.1 hypothetical protein CFC21_075130 [Triticum aestivum] KAF7069521.1 hypothetical protein CFC21_075144 [Triticum aestivum]	Basic blue protein OS=Arabidopsis thaliana OX=3702 GN=ARPN PE=2 SV=2
evm.model.Chr6.1965	PF00083(Sugar (and other) transporter):Sugar (and other) transporter	cellular_component:membrane "A lipid bilayer along with all the proteins and protein complexes embedded in it an attached to it." [GOC:dos, GOC:mah, ISBN:0815316194](GO:0016020),cellular_component:integral component of membrane "The component of a membrane consisting of the gene products and protein complexes having at least some part of their peptide sequence embedded in the hydrophobic region o…	K08150 MFS transporter, SP family, solute carrier family 2 (myo-inositol transporter), member 13 | (RefSeq) inositol transporter 4 (A)	XP_017744077.1 PREDICTED: proton myo-inositol cotransporter isoform X1 [Rhinopithecus bieti]	Inositol transporter 4 OS=Arabidopsis thaliana OX=3702 GN=INT4 PE=1 SV=1
evm.model.Chr3.1779	PF00005(ABC transporter):ABC transporter;PF01061(ABC-2 type transporter):ABC-2 type transporter	molecular_function:ATP binding "Interacting selectively and non-covalently with ATP, adenosine 5'-triphosphate, a universally important coenzyme and enzyme regulator." [ISBN:0198506732](GO:0005524),cellular_component:membrane "A lipid bilayer along with all the proteins and protein complexes embedded in it an attached to it." [GOC:dos, GOC:mah, ISBN:0815316194](GO:0016020),molecular_function:ATPa…	K05681 ATP-binding cassette, subfamily G (WHITE), member 2 | (RefSeq) ABC transporter G family member 5 (A)	KAF8079838.1 hypothetical protein N665_0998s0017 [Sinapis alba]	ABC transporter G family member 5 OS=Arabidopsis thaliana OX=3702 GN=ABCG5 PE=2 SV=1
evm.model.Chr4.1441	PF05699(hAT family C-terminal dimerisation region):hAT family C-terminal dimerisation region;PF04937(Protein of unknown function (DUF 659)):Protein of unknown function (DUF 659)	molecular_function:protein dimerization activity "The formation of a protein dimer, a macromolecular structure consists of two noncovalently associated identical or nonidentical subunits." [ISBN:0198506732](GO:0046983)	K14326 regulator of nonsense transcripts 1 [EC:3.6.4.-] | (RefSeq) uncharacterized protein LOC111904613 (A)	XP_039780040.1 uncharacterized protein LOC120647340 [Panicum virgatum]	NA
evm.model.Chr8.423	PF14244(gag-polypeptide of LTR copia-type):gag-polypeptide of LTR copia-type;PF03732(Retrotransposon gag protein):Retrotransposon gag protein	NA	K04733 interleukin-1 receptor-associated kinase 4 [EC:2.7.11.1] | (RefSeq) wall-associated receptor kinase 3-like isoform X1 (A)	XP_021665267.1 uncharacterized protein LOC110653781 [Hevea brasiliensis]	NA
evm.model.Chr6.644	PF02847(MA3 domain):MA3 domain;PF02854(MIF4G domain):MIF4G domain	molecular_function:RNA binding "Interacting selectively and non-covalently with an RNA molecule or a portion thereof." [GOC:jl, GOC:mah](GO:0003723),molecular_function:protein binding "Interacting selectively and non-covalently with any protein or protein complex [a complex of two or more proteins that may include other nonprotein molecules]." [GOC:go_curators](GO:0005515)	K13100 pre-mRNA-splicing factor CWC22 | (RefSeq) pre-mRNA-splicing factor CWC22 homolog (A)	XP_021136313.1 pre-mRNA-splicing factor CWC22 homolog isoform X2 [Columba livia]	Pre-mRNA-splicing factor CWC22 homolog OS=Danio rerio OX=7955 GN=cwc22 PE=2 SV=1
evm.model.CTG_496.2	PF00164(Ribosomal protein S12/S23):Ribosomal protein S12/S23	molecular_function:structural constituent of ribosome "The action of a molecule that contributes to the structural integrity of the ribosome." [GOC:mah](GO:0003735),cellular_component:ribosome "An intracellular organelle, about 200 A in diameter, consisting of RNA and protein. It is the site of protein biosynthesis resulting from translation of messenger RNA [mRNA]. It consists of two subunits, o…	K02950 small subunit ribosomal protein S12 | (RefSeq) 30S ribosomal protein S12, chloroplastic (A)	YP_009495045.1 ribosomal protein S12 [Gentiana obconica] AWO66877.1 ribosomal protein S12 [Gentiana obconica]	30S ribosomal protein S12-B, chloroplastic OS=Populus trichocarpa OX=3694 GN=rps12-B PE=3 SV=1
evm.model.Chr14.987	PF14223(gag-polypeptide of LTR copia-type):gag-polypeptide of LTR copia-type	NA	K20279 synaptojanin [EC:3.1.3.36] | (RefSeq) type IV inositol polyphosphate 5-phosphatase 6-like (A)	KAF4347126.1 hypothetical protein G4B88_001117 [Cannabis sativa]	Retrovirus-related Pol polyprotein from transposon RE1 OS=Arabidopsis thaliana OX=3702 GN=RE1 PE=2 SV=1
evm.model.Chr9.1253	NA	molecular_function:protein binding "Interacting selectively and non-covalently with any protein or protein complex [a complex of two or more proteins that may include other nonprotein molecules]." [GOC:go_curators](GO:0005515)	K17964 leucine-rich PPR motif-containing protein, mitochondrial | (RefSeq) pentatricopeptide repeat-containing protein At5g65560-like (A)	AYM00866.1 pentatricopeptide repeat protein [Salvia miltiorrhiza]	NA
evm.model.Chr5.2110	PF07714(Protein tyrosine and serine/threonine kinase):Protein tyrosine kinase	molecular_function:protein kinase activity "Catalysis of the phosphorylation of an amino acid residue in a protein, usually according to the reaction: a protein + ATP = a phosphoprotein + ADP." [MetaCyc:PROTEIN-KINASE-RXN](GO:0004672),molecular_function:ATP binding "Interacting selectively and non-covalently with ATP, adenosine 5'-triphosphate, a universally important coenzyme and enzyme regulato…	K04733 interleukin-1 receptor-associated kinase 4 [EC:2.7.11.1] | (RefSeq) probable inactive receptor kinase At2g26730 (A)	XP_012077494.2 probable LRR receptor-like serine/threonine-protein kinase At4g31250 [Jatropha curcas]	Probable inactive receptor kinase At2g26730 OS=Arabidopsis thaliana OX=3702 GN=At2g26730 PE=1 SV=1
evm.model.Chr10.26	PF02519(Auxin responsive protein):Auxin responsive protein	biological_process:response to auxin "Any process that results in a change in state or activity of a cell or an organism [in terms of movement, secretion, enzyme production, gene expression, etc.] as a result of an auxin stimulus." [GOC:jl](GO:0009733)	K14488 SAUR family protein | (RefSeq) indole-3-acetic acid-induced protein ARG7-like (A)	XP_016749427.1 auxin-responsive protein SAUR50-like [Gossypium hirsutum] KAG4200072.1 hypothetical protein ERO13_A05G187600v2 [Gossypium hirsutum]	Auxin-responsive protein SAUR50 OS=Arabidopsis thaliana OX=3702 GN=SAUR50 PE=1 SV=1
evm.model.Chr10.1634	PF02037(SAP domain):SAP domain	NA	K10884 ATP-dependent DNA helicase 2 subunit 1 | (RefSeq) ATP-dependent DNA helicase ii (A)	XP_004986580.2 zinc finger CCCH domain-containing protein 62 [Setaria italica] RCV42889.1 hypothetical protein SETIT_9G251500v2 [Setaria italica]	Zinc finger CCCH domain-containing protein 62 OS=Oryza sativa subsp. japonica OX=39947 GN=Os10g0391300 PE=4 SV=2
evm.model.Chr14.657	PF13460(NAD(P)H-binding):NAD(P)H-binding	NA	K09753 cinnamoyl-CoA reductase [EC:1.2.1.44] | (RefSeq) cinnamoyl-CoA reductase 1-like (A)	XP_019070597.1 cinnamoyl-CoA reductase-like SNL6 isoform X3 [Solanum lycopersicum]	Cinnamoyl-CoA reductase-like SNL6 OS=Oryza sativa subsp. japonica OX=39947 GN=SNL6 PE=3 SV=1
evm.model.Chr10.1666	PF05699(hAT family C-terminal dimerisation region):hAT family C-terminal dimerisation region;PF14372(Domain of unknown function (DUF4413)):Domain of unknown function (DUF4413)	molecular_function:DNA binding "Any molecular function by which a gene product interacts selectively and non-covalently with DNA [deoxyribonucleic acid]." [GOC:dph, GOC:jl, GOC:tb, GOC:vw](GO:0003677),molecular_function:protein dimerization activity "The formation of a protein dimer, a macromolecular structure consists of two noncovalently associated identical or nonidentical subunits." [ISBN:019…	K04460 serine/threonine-protein phosphatase 5 [EC:3.1.3.16] | (RefSeq) zinc finger BED domain-containing protein RICESLEEPER 2-like isoform X1 (A)	XP_029145237.1 zinc finger BED domain-containing protein RICESLEEPER 2-like [Arachis hypogaea]	Putative AC transposase OS=Zea mays OX=4577 PE=2 SV=2
evm.model.Chr1.464	NA	NA	NA	KMZ70365.1 hypothetical protein ZOSMA_1G03470 [Zostera marina]	NA
evm.model.Chr1.537	NA	NA	K11111 telomeric repeat-binding factor 2 | (RefSeq) uncharacterized protein LOC109229215 isoform X1 (A)	TYJ18030.1 hypothetical protein E1A91_A09G093800v1 [Gossypium mustelinum]	NA
evm.model.Chr14.423	PF00280(Potato inhibitor I family):Potato inhibitor I family	molecular_function:serine-type endopeptidase inhibitor activity "Stops, prevents or reduces the activity of serine-type endopeptidases, enzymes that catalyze the hydrolysis of nonterminal peptide bonds in a polypeptide chain; a serine residue [and a histidine residue] are at the active center of the enzyme." [GOC:ai](GO:0004867),biological_process:response to wounding "Any process that results in…	NA	BBN67361.1 Serine protease inhibitor, potato inhibitor I-type family protein [Prunus dulcis]	Proteinase inhibitor OS=Linum usitatissimum OX=4006 PE=1 SV=1
evm.model.Chr10.2258	PF08100(Dimerisation domain):Dimerisation domain	molecular_function:methyltransferase activity "Catalysis of the transfer of a methyl group to an acceptor molecule." [ISBN:0198506732](GO:0008168),molecular_function:protein dimerization activity "The formation of a protein dimer, a macromolecular structure consists of two noncovalently associated identical or nonidentical subunits." [ISBN:0198506732](GO:0046983)	K16040 trans-resveratrol di-O-methyltransferase [EC:2.1.1.240] | (RefSeq) trans-resveratrol di-O-methyltransferase-like (A)	XP_022023167.1 trans-resveratrol di-O-methyltransferase [Helianthus annuus] KAF5757253.1 putative trans-resveratrol di-O-methyltransferase [Helianthus annuus]	8-hydroxyquercetin 8-O-methyltransferase OS=Mentha piperita OX=34256 GN=OMT2 PE=1 SV=1
evm.model.Chr15.136	PF00400(WD domain, G-beta repeat):WD domain, G-beta repeat	molecular_function:protein binding "Interacting selectively and non-covalently with any protein or protein complex [a complex of two or more proteins that may include other nonprotein molecules]." [GOC:go_curators](GO:0005515)	K14830 protein MAK11 | (RefSeq) p21-activated protein kinase-interacting protein 1-like (A)	XP_038699288.1 p21-activated protein kinase-interacting protein 1-like [Tripterygium wilfordii] KAF5749354.1 putative pak inhibitor skb15 [Tripterygium wilfordii]	p21-activated protein kinase-interacting protein 1-like OS=Danio rerio OX=7955 GN=pak1ip1 PE=2 SV=1
evm.model.Chr13.438	PF02365(No apical meristem (NAM) protein):No apical meristem (NAM) protein	molecular_function:DNA binding "Any molecular function by which a gene product interacts selectively and non-covalently with DNA [deoxyribonucleic acid]." [GOC:dph, GOC:jl, GOC:tb, GOC:vw](GO:0003677),biological_process:regulation of transcription, DNA-templated "Any process that modulates the frequency, rate or extent of cellular DNA-templated transcription." [GOC:go_curators, GOC:txnOH](GO:0006…	K00521 ferric-chelate reductase [EC:1.16.1.7] | (RefSeq) ferric reduction oxidase 7, chloroplastic-like (A)	XP_035837711.1 NAC domain-containing protein 90 [Helianthus annuus]	NAC domain-containing protein 90 OS=Arabidopsis thaliana OX=3702 GN=NAC090 PE=1 SV=1
evm.model.Chr10.2377	PF03171(2OG-Fe(II) oxygenase superfamily):2OG-Fe(II) oxygenase superfamily;PF14226(non-haem dioxygenase in morphine synthesis N-terminal):non-haem dioxygenase in morphine synthesis N-terminal	molecular_function:oxidoreductase activity "Catalysis of an oxidation-reduction [redox] reaction, a reversible chemical reaction in which the oxidation state of an atom or atoms within a molecule is altered. One substrate acts as a hydrogen or electron donor and becomes oxidized, while the other acts as hydrogen or electron acceptor and becomes reduced." [GOC:go_curators](GO:0016491),biological_p…	K13229 2,4-dihydroxy-1,4-benzoxazin-3-one-glucoside dioxygenase [EC:1.14.11.59] | (RefSeq) DIBOA-glucoside dioxygenase BX6 (A)	XP_030974530.1 1-aminocyclopropane-1-carboxylate oxidase homolog 1-like [Quercus lobata]	1-aminocyclopropane-1-carboxylate oxidase homolog 1 OS=Arabidopsis thaliana OX=3702 GN=At1g06620 PE=2 SV=1
evm.model.Chr5.2001	PF04696(pinin/SDK/memA/ protein conserved region):pinin/SDK/memA/ protein conserved region	NA	K13114 pinin | (RefSeq) pinin (A)	PUZ37446.1 hypothetical protein GQ55_9G120600 [Panicum hallii var. hallii]	Pinin OS=Canis lupus familiaris OX=9615 GN=PNN PE=2 SV=3
evm.model.Chr5.1909	PF02298(Plastocyanin-like domain):Plastocyanin-like domain	molecular_function:electron transfer activity "Any molecular entity that serves as an electron acceptor and electron donor in an electron transport chain. An electron transport chain is a process in which a series of electron carriers operate together to transfer electrons from donors to any of several different terminal electron acceptors to generate a transmembrane electrochemical gradient." [I…	K01426 amidase [EC:3.5.1.4] | (RefSeq) LOW QUALITY PROTEIN: uncharacterized protein LOC105643773 (A)	XP_041011805.1 basic blue protein [Juglans microcarpa x Juglans regia]	Basic blue protein OS=Arabidopsis thaliana OX=3702 GN=ARPN PE=2 SV=2
evm.model.CTG_620.1	PF00361(Proton-conducting membrane transporter):Proton-conducting membrane transporter	molecular_function:NADH dehydrogenase [ubiquinone] activity "Catalysis of the reaction: NADH + H+ + ubiquinone = NAD+ + ubiquinol." [EC:1.6.5.3](GO:0008137),biological_process:ATP synthesis coupled electron transport "The transfer of electrons through a series of electron donors and acceptors, generating energy that is ultimately used for synthesis of ATP." [ISBN:0716731363](GO:0042773),biologica…	K05575 NAD(P)H-quinone oxidoreductase subunit 4 [EC:7.1.1.2] | (RefSeq) uncharacterized protein LOC109227244 (A)	QKX45304.1 NADH dehydrogenase subunit 4, partial [Pseudognaphalium viscosum]	NAD(P)H-quinone oxidoreductase chain 4, chloroplastic OS=Nicotiana tabacum OX=4097 GN=ndhD PE=2 SV=2
evm.model.Chr2.1110	NA	NA	NA	TVU02450.1 hypothetical protein EJB05_52053 [Eragrostis curvula]	NA
evm.model.Chr8.268	PF12819(Malectin-like domain):Carbohydrate-binding protein of the ER	NA	K16224 senescence-induced receptor-like serine/threonine-protein kinase | (RefSeq) senescence-induced receptor-like serine/threonine-protein kinase (A)	KAF4396687.1 hypothetical protein G4B88_029001 [Cannabis sativa]	Putative leucine-rich repeat receptor-like protein kinase At2g19210 OS=Arabidopsis thaliana OX=3702 GN=At2g19210 PE=1 SV=1
evm.model.Chr1.2531	PF13602(Zinc-binding dehydrogenase):Zinc-binding dehydrogenase;PF08240(Alcohol dehydrogenase GroES-like domain):Alcohol dehydrogenase GroES-like domain	molecular_function:oxidoreductase activity "Catalysis of an oxidation-reduction [redox] reaction, a reversible chemical reaction in which the oxidation state of an atom or atoms within a molecule is altered. One substrate acts as a hydrogen or electron donor and becomes oxidized, while the other acts as hydrogen or electron acceptor and becomes reduced." [GOC:go_curators](GO:0016491),biological_p…	K00224 chloroplastic oxoene reductase [EC:1.3.1.-] | (RefSeq) putative quinone-oxidoreductase homolog, chloroplastic (A)	GAV78211.1 ADH_N domain-containing protein/ADH_zinc_N_2 domain-containing protein [Cephalotus follicularis]	Quinone-oxidoreductase homolog, chloroplastic OS=Spinacia oleracea OX=3562 GN=QOR PE=1 SV=1
evm.model.Chr7.2455	PF02365(No apical meristem (NAM) protein):No apical meristem (NAM) protein	molecular_function:DNA binding "Any molecular function by which a gene product interacts selectively and non-covalently with DNA [deoxyribonucleic acid]." [GOC:dph, GOC:jl, GOC:tb, GOC:vw](GO:0003677),biological_process:regulation of transcription, DNA-templated "Any process that modulates the frequency, rate or extent of cellular DNA-templated transcription." [GOC:go_curators, GOC:txnOH](GO:0006…	K00521 ferric-chelate reductase [EC:1.16.1.7] | (RefSeq) ferric reduction oxidase 7, chloroplastic-like (A)	MBA0548527.1 hypothetical protein [Gossypium lobatum] MBA0704155.1 hypothetical protein [Gossypium laxum]	NAC domain-containing protein 90 OS=Arabidopsis thaliana OX=3702 GN=NAC090 PE=1 SV=1
evm.model.Chr5.762	PF04280(Tim44-like domain):Tim44-like domain	NA	K17426 large subunit ribosomal protein L45 | (RefSeq) 39S ribosomal protein L45, mitochondrial (A)	XP_036330522.1 probable 39S ribosomal protein L45, mitochondrial [Rhagoletis pomonella]	Probable 39S ribosomal protein L45, mitochondrial OS=Drosophila melanogaster OX=7227 GN=mRpL45 PE=2 SV=1
evm.model.Chr7.714	PF01397(Terpene synthase, N-terminal domain):Terpene synthase, N-terminal domain;PF03936(Terpene synthase family, metal binding domain):Terpene synthase family, metal binding domain	molecular_function:magnesium ion binding "Interacting selectively and non-covalently with magnesium [Mg] ions." [GOC:ai](GO:0000287),molecular_function:terpene synthase activity "Catalysis of the formation of cyclic terpenes through the cyclization of linear terpenes [e.g. isopentenyl-PP, geranyl-PP, farnesyl-PP and geranylgeranyl-PP] containing varying numbers of isoprene units." [EC:4.2.3.-, GO…	K04121 ent-kaurene synthase [EC:4.2.3.19] | (RefSeq) ent-kaur-16-ene synthase, chloroplastic (A)	VAH24737.1 unnamed protein product [Triticum turgidum subsp. durum]	Ent-atiserene synthase KSL1, chloroplastic (Fragment) OS=Isodon japonicus OX=425908 GN=KSL1 PE=2 SV=2
evm.model.Chr14.927	PF00891(O-methyltransferase domain):O-methyltransferase;PF08100(Dimerisation domain):Dimerisation domain	molecular_function:methyltransferase activity "Catalysis of the transfer of a methyl group to an acceptor molecule." [ISBN:0198506732](GO:0008168),molecular_function:O-methyltransferase activity "Catalysis of the transfer of a methyl group to the oxygen atom of an acceptor molecule." [GOC:ai](GO:0008171),molecular_function:protein dimerization activity "The formation of a protein dimer, a macromo…	K16040 trans-resveratrol di-O-methyltransferase [EC:2.1.1.240] | (RefSeq) trans-resveratrol di-O-methyltransferase-like (A)	XP_031104920.1 trans-resveratrol di-O-methyltransferase-like [Ipomoea triloba]	8-hydroxyquercetin 8-O-methyltransferase OS=Mentha piperita OX=34256 GN=OMT2 PE=1 SV=1
evm.model.Chr1.291	PF10551(MULE transposase domain):MULE transposase domain	biological_process:regulation of transcription, DNA-templated "Any process that modulates the frequency, rate or extent of cellular DNA-templated transcription." [GOC:go_curators, GOC:txnOH](GO:0006355)	K11423 histone-lysine N-methyltransferase SETD2 [EC:2.1.1.43] | (RefSeq) uncharacterized protein LOC110759580 isoform X1 (A)	XP_012852910.1 PREDICTED: protein FAR1-RELATED SEQUENCE 5-like [Erythranthe guttata]	PKS-NRPS hybrid synthetase cheA OS=Chaetomium globosum (strain ATCC 6205 / CBS 148.51 / DSM 1962 / NBRC 6347 / NRRL 1970) OX=306901 GN=cheA PE=2 SV=1
evm.model.Chr15.1388	NA	NA	K09753 cinnamoyl-CoA reductase [EC:1.2.1.44] | (RefSeq) cinnamoyl-CoA reductase 1-like (A)	PSS11804.1 Cinnamoyl-CoA reductase-like [Actinidia chinensis var. chinensis]	NA
evm.model.Chr3.1702	PF00005(ABC transporter):ABC transporter;PF01061(ABC-2 type transporter):ABC-2 type transporter	molecular_function:ATP binding "Interacting selectively and non-covalently with ATP, adenosine 5'-triphosphate, a universally important coenzyme and enzyme regulator." [ISBN:0198506732](GO:0005524),cellular_component:membrane "A lipid bilayer along with all the proteins and protein complexes embedded in it an attached to it." [GOC:dos, GOC:mah, ISBN:0815316194](GO:0016020),molecular_function:ATPa…	K05681 ATP-binding cassette, subfamily G (WHITE), member 2 | (RefSeq) ABC transporter G family member 5 (A)	KAF8079838.1 hypothetical protein N665_0998s0017 [Sinapis alba]	ABC transporter G family member 5 OS=Arabidopsis thaliana OX=3702 GN=ABCG5 PE=2 SV=1
evm.model.Chr1.1230	NA	biological_process:response to osmotic stress "Any process that results in a change in state or activity of a cell or an organism [in terms of movement, secretion, enzyme production, gene expression, etc.] as a result of a stimulus indicating an increase or decrease in the concentration of solutes outside the organism or cell." [GOC:jl](GO:0006970),biological_process:cellular response to nitrogen…	NA	KAD3068827.1 hypothetical protein E3N88_36707 [Mikania micrantha]	Precursor of CEP14 OS=Arabidopsis thaliana OX=3702 GN=CEP14 PE=2 SV=1
evm.model.Chr14.687	PF11820(Protein of unknown function (DUF3339)):Protein of unknown function (DUF3339)	NA	K11094 U2 small nuclear ribonucleoprotein B'' | (RefSeq) U2 small nuclear ribonucleoprotein B''-like isoform X1 (A)	XP_011468705.1 PREDICTED: uncharacterized protein LOC101306079 [Fragaria vesca subsp. vesca]	NA
evm.model.Chr11.342	PF01263(Aldose 1-epimerase):Aldose 1-epimerase	molecular_function:catalytic activity "Catalysis of a biochemical reaction at physiological temperatures. In biologically catalyzed reactions, the reactants are known as substrates, and the catalysts are naturally occurring macromolecular substances known as enzymes. Enzymes possess specific binding sites for substrates, and are usually composed wholly or largely of protein, but RNA that has cata…	K01792 glucose-6-phosphate 1-epimerase [EC:5.1.3.15] | (RefSeq) putative glucose-6-phosphate 1-epimerase (A)	KAF3775546.1 putative glucose-6-phosphate 1-epimerase [Nymphaea thermarum]	Putative glucose-6-phosphate 1-epimerase OS=Cenchrus ciliaris OX=35872 PE=2 SV=1
evm.model.Chr9.678	PF08662(Eukaryotic translation initiation factor eIF2A):Eukaryotic translation initiation factor eIF2A	molecular_function:translation initiation factor activity "Functions in the initiation of ribosome-mediated translation of mRNA into a polypeptide." [ISBN:0198506732](GO:0003743),molecular_function:protein binding "Interacting selectively and non-covalently with any protein or protein complex [a complex of two or more proteins that may include other nonprotein molecules]." [GOC:go_curators](GO:00…	K15026 translation initiation factor 2A | (RefSeq) eukaryotic translation initiation factor 2A (A)	PKC15486.1 translation initiation factor eIF-2A [Rhizophagus irregularis]	Eukaryotic translation initiation factor 2A OS=Homo sapiens OX=9606 GN=EIF2A PE=1 SV=3
evm.model.Chr6.658	PF02847(MA3 domain):MA3 domain;PF02854(MIF4G domain):MIF4G domain	molecular_function:RNA binding "Interacting selectively and non-covalently with an RNA molecule or a portion thereof." [GOC:jl, GOC:mah](GO:0003723),molecular_function:protein binding "Interacting selectively and non-covalently with any protein or protein complex [a complex of two or more proteins that may include other nonprotein molecules]." [GOC:go_curators](GO:0005515)	K13100 pre-mRNA-splicing factor CWC22 | (RefSeq) pre-mRNA-splicing factor CWC22 homolog (A)	XP_021136313.1 pre-mRNA-splicing factor CWC22 homolog isoform X2 [Columba livia]	Pre-mRNA-splicing factor cwc22 OS=Neosartorya fumigata (strain ATCC MYA-4609 / Af293 / CBS 101355 / FGSC A1100) OX=330879 GN=cwc22 PE=3 SV=1
evm.model.Chr9.804	PF01209(ubiE/COQ5 methyltransferase family):ubiE/COQ5 methyltransferase family	molecular_function:methyltransferase activity "Catalysis of the transfer of a methyl group to an acceptor molecule." [ISBN:0198506732](GO:0008168)	K23095 demethylphylloquinol methyltransferase [EC:2.1.1.329] | (RefSeq) 2-phytyl-1,4-beta-naphthoquinone methyltransferase, chloroplastic isoform X1 (A)	KXZ43497.1 hypothetical protein GPECTOR_88g440 [Gonium pectorale]	2-phytyl-1,4-beta-naphthoquinone methyltransferase, chloroplastic OS=Arabidopsis thaliana OX=3702 GN=MENG PE=1 SV=2
evm.model.Chr15.2256	NA	NA	K20826 RNA polymerase II-associated protein 1 | (RefSeq) transcriptional elongation regulator MINIYO-like (A)	XP_013591364.1 PREDICTED: uncharacterized protein LOC106299895 [Brassica oleracea var. oleracea]	Retrovirus-related Pol polyprotein from transposon RE2 OS=Arabidopsis thaliana OX=3702 GN=RE2 PE=4 SV=1
evm.model.Chr8.2335	PF07717(Oligonucleotide/oligosaccharide-binding (OB)-fold):Oligonucleotide/oligosaccharide-binding (OB)-fold	NA	K12820 pre-mRNA-splicing factor ATP-dependent RNA helicase DHX15/PRP43 [EC:3.6.4.13] | (RefSeq) probable pre-mRNA-splicing factor ATP-dependent RNA helicase DEAH2 isoform X1 (A)	XP_022080555.1 putative pre-mRNA-splicing factor ATP-dependent RNA helicase PRP1 [Acanthaster planci]	Probable pre-mRNA-splicing factor ATP-dependent RNA helicase DEAH3 OS=Arabidopsis thaliana OX=3702 GN=At2g47250 PE=2 SV=1
evm.model.Chr1.345	PF00501(AMP-binding enzyme):AMP-binding enzyme;PF13193(AMP-binding enzyme C-terminal domain):AMP-binding enzyme C-terminal domain	NA	K01904 4-coumarate--CoA ligase [EC:6.2.1.12] | (RefSeq) 4-coumarate--CoA ligase-like 6 (A)	XP_013612620.1 PREDICTED: 4-coumarate--CoA ligase-like 7 [Brassica oleracea var. oleracea] KAG2276294.1 hypothetical protein Bca52824_058849 [Brassica carinata] CAF1740397.1 unnamed protein product [Brassica napus] CDY39155.1 BnaC09g21890D [Brassica napus]	4-coumarate--CoA ligase-like 6 OS=Arabidopsis thaliana OX=3702 GN=4CLL6 PE=1 SV=2
evm.model.Chr3.1421	PF00400(WD domain, G-beta repeat):WD domain, G-beta repeat	molecular_function:protein binding "Interacting selectively and non-covalently with any protein or protein complex [a complex of two or more proteins that may include other nonprotein molecules]." [GOC:go_curators](GO:0005515)	K14753 guanine nucleotide-binding protein subunit beta-2-like 1 protein | (RefSeq) guanine nucleotide-binding protein subunit beta-like protein (A)	WP_017715273.1 caspase family protein [Oscillatoria sp. PCC 10802]	Guanine nucleotide-binding protein subunit beta-like protein OS=Nicotiana plumbaginifolia OX=4092 PE=2 SV=1
evm.model.Chr3.813	PF03732(Retrotransposon gag protein):Retrotransposon gag protein	NA	K04733 interleukin-1 receptor-associated kinase 4 [EC:2.7.11.1] | (RefSeq) wall-associated receptor kinase 3-like isoform X1 (A)	GEV33959.1 DC1, C1-like, zinc finger, RING/FYVE/PHD-type [Tanacetum cinerariifolium]	Retrovirus-related Pol polyprotein from transposon RE1 OS=Arabidopsis thaliana OX=3702 GN=RE1 PE=2 SV=1
evm.model.Chr12.564	PF04418(Domain of unknown function (DUF543)):Domain of unknown function (DUF543)	molecular_function:structural constituent of ribosome "The action of a molecule that contributes to the structural integrity of the ribosome." [GOC:mah](GO:0003735),cellular_component:mitochondrial inner membrane "The inner, i.e. lumen-facing, lipid bilayer of the mitochondrial envelope. It is highly folded to form cristae." [GOC:ai](GO:0005743),cellular_component:ribosome "An intracellular organ…	K02934 large subunit ribosomal protein L6e | (RefSeq) 60S ribosomal protein L6-like (A)	KAG6390250.1 hypothetical protein SASPL_147982 [Salvia splendens]	60S ribosomal protein L6 OS=Mesembryanthemum crystallinum OX=3544 GN=RPL6 PE=2 SV=1
evm.model.Chr11.927	NA	NA	K14326 regulator of nonsense transcripts 1 [EC:3.6.4.-] | (RefSeq) uncharacterized protein LOC111904613 (A)	KAG5110969.1 hypothetical protein JHK82_040192 [Glycine max]	NA
evm.model.Chr15.132	PF00238(Ribosomal protein L14p/L23e):Ribosomal protein L14p/L23e	molecular_function:structural constituent of ribosome "The action of a molecule that contributes to the structural integrity of the ribosome." [GOC:mah](GO:0003735),cellular_component:ribosome "An intracellular organelle, about 200 A in diameter, consisting of RNA and protein. It is the site of protein biosynthesis resulting from translation of messenger RNA [mRNA]. It consists of two subunits, o…	K02874 large subunit ribosomal protein L14 | (RefSeq) 50S ribosomal protein HLP, mitochondrial (A)	XP_038970556.1 50S ribosomal protein HLP, mitochondrial-like [Phoenix dactylifera]	50S ribosomal protein HLP, mitochondrial OS=Arabidopsis thaliana OX=3702 GN=HLP PE=1 SV=1
evm.model.Chr5.1549	NA	NA	NA	TKY70162.1 hypothetical protein E2542_SST06449 [Spatholobus suberectus]	NA
evm.model.Chr13.2661	PF18052(Rx N-terminal domain):-	NA	K13457 disease resistance protein RPM1 | (RefSeq) putative late blight resistance protein homolog R1B-14 (A)	KAF8394091.1 hypothetical protein HHK36_020296 [Tetracentron sinense]	Disease resistance protein RPP8 OS=Arabidopsis thaliana OX=3702 GN=RPP8 PE=1 SV=2
evm.model.Chr11.372	PF05833(Fibronectin-binding protein A N-terminus (FbpA)):Fibronectin-binding protein A N-terminus (FbpA);PF05670(NFACT protein RNA binding domain):Domain of unknown function (DUF814)	NA	K10589 ubiquitin-protein ligase E3 C [EC:2.3.2.26] | (RefSeq) E3 ubiquitin-protein ligase UPL6-like (A)	XP_005723858.1 PREDICTED: nuclear export mediator factor NEMF [Pundamilia nyererei]	Nuclear export mediator factor Nemf OS=Mus musculus OX=10090 GN=Nemf PE=1 SV=2
evm.model.Chr14.1177	PF02458(Transferase family):Transferase family	molecular_function:transferase activity, transferring acyl groups other than amino-acyl groups "Catalysis of the transfer of an acyl group, other than amino-acyl, from one compound [donor] to another [acceptor]." [GOC:jl](GO:0016747)	K13065 shikimate O-hydroxycinnamoyltransferase [EC:2.3.1.133] | (RefSeq) shikimate O-hydroxycinnamoyltransferase isoform X1 (A)	NP_001295843.1 shikimate O-hydroxycinnamoyltransferase [Cucumis sativus] AEJ88365.1 hydroxycinnamoyltransferase [Cucumis sativus]	Rosmarinate synthase OS=Plectranthus scutellarioides OX=4142 GN=RAS PE=1 SV=1
evm.model.Chr12.734	NA	NA	K12447 UDP-sugar pyrophosphorylase [EC:2.7.7.64] | (RefSeq) uncharacterized protein LOC104808371 (A)	XP_031374044.1 uncharacterized protein LOC116188699 [Punica granatum]	NA
evm.model.Chr8.1170	PF14223(gag-polypeptide of LTR copia-type):gag-polypeptide of LTR copia-type	NA	K11982 E3 ubiquitin-protein ligase RNF115/126 [EC:2.3.2.27] | (RefSeq) uncharacterized LOC103419088 (A)	AAF70842.1 F24O1.21 [Arabidopsis thaliana]	Retrovirus-related Pol polyprotein from transposon RE1 OS=Arabidopsis thaliana OX=3702 GN=RE1 PE=2 SV=1
evm.model.Chr7.2070	PF14244(gag-polypeptide of LTR copia-type):gag-polypeptide of LTR copia-type;PF03732(Retrotransposon gag protein):Retrotransposon gag protein	NA	K05387 glutamate receptor, ionotropic, plant | (RefSeq) glutamate receptor 3.2-like (A)	XP_010315777.1 uncharacterized protein LOC104645616 [Solanum lycopersicum]	NA
evm.model.Chr5.255	PF03881(Fructosamine kinase):Fructosamine kinase	NA	K15523 protein-ribulosamine 3-kinase [EC:2.7.1.172] | (RefSeq) protein-ribulosamine 3-kinase, chloroplastic (A)	XP_017442285.1 PREDICTED: protein-ribulosamine 3-kinase, chloroplastic isoform X2 [Vigna angularis]	Protein-ribulosamine 3-kinase, chloroplastic OS=Arabidopsis thaliana OX=3702 GN=At3g61080 PE=1 SV=2
evm.model.Chr1.2233	PF01535(PPR repeat):PPR repeat;PF13041(PPR repeat family):PPR repeat family	molecular_function:protein binding "Interacting selectively and non-covalently with any protein or protein complex [a complex of two or more proteins that may include other nonprotein molecules]." [GOC:go_curators](GO:0005515)	K17964 leucine-rich PPR motif-containing protein, mitochondrial | (RefSeq) pentatricopeptide repeat-containing protein At5g14770, mitochondrial (A)	KAF3773934.1 Pentatricopeptide repeat-containing protein [Nymphaea thermarum]	Pentatricopeptide repeat-containing protein At2g06000 OS=Arabidopsis thaliana OX=3702 GN=At2g06000 PE=2 SV=1
evm.model.Chr9.2794	NA	NA	K14638 solute carrier family 15 (peptide/histidine transporter), member 3/4 | (RefSeq) protein NRT1/ PTR FAMILY 5.10-like (A)	XP_031097162.1 uncharacterized protein LOC116001423 [Ipomoea triloba]	NA
evm.model.Chr4.1848	PF00501(AMP-binding enzyme):AMP-binding enzyme	NA	K01904 4-coumarate--CoA ligase [EC:6.2.1.12] | (RefSeq) 4-coumarate--CoA ligase-like 6 (A)	XP_009103340.1 4-coumarate--CoA ligase-like 4 [Brassica rapa] XP_013653429.1 4-coumarate--CoA ligase-like 4 [Brassica napus] XP_013653434.1 4-coumarate--CoA ligase-like 4 [Brassica napus] XP_013653437.1 4-coumarate--CoA ligase-like 4 [Brassica napus]	4-coumarate--CoA ligase-like 6 OS=Arabidopsis thaliana OX=3702 GN=4CLL6 PE=1 SV=2
evm.model.Chr12.2128	PF00227(Proteasome subunit):Proteasome subunit	molecular_function:threonine-type endopeptidase activity "Catalysis of the hydrolysis of internal peptide bonds in a polypeptide chain by a mechanism in which the hydroxyl group of a threonine residue at the active center acts as a nucleophile." [GOC:mah, http://merops.sanger.ac.uk/about/glossary.htm#CATTYPE, http://merops.sanger.ac.uk/about/glossary.htm#ENDOPEPTIDASE](GO:0004298),cellular_compon…	K02739 20S proteasome subunit beta 2 [EC:3.4.25.1] | (RefSeq) proteasome subunit beta type-7-A (A)	XP_021306069.1 proteasome subunit beta type-7-A [Sorghum bicolor] KAG0512377.1 hypothetical protein BDA96_10G008100 [Sorghum bicolor] KXG19118.1 hypothetical protein SORBI_3010G007400 [Sorghum bicolor]	Proteasome subunit beta type-7-A OS=Arabidopsis thaliana OX=3702 GN=PBB1 PE=1 SV=2
evm.model.Chr13.827	NA	NA	K04733 interleukin-1 receptor-associated kinase 4 [EC:2.7.11.1] | (RefSeq) LEAF RUST 10 DISEASE-RESISTANCE LOCUS RECEPTOR-LIKE PROTEIN KINASE-like 1.5 (A)	XP_028757877.1 LEAF RUST 10 DISEASE-RESISTANCE LOCUS RECEPTOR-LIKE PROTEIN KINASE-like 1.1 isoform X2 [Prosopis alba]	LEAF RUST 10 DISEASE-RESISTANCE LOCUS RECEPTOR-LIKE PROTEIN KINASE-like 1.5 OS=Arabidopsis thaliana OX=3702 GN=LRK10L-1.5 PE=3 SV=1
evm.model.Chr15.2738	PF00805(Pentapeptide repeats (8 copies)):Pentapeptide repeats (8 copies)	NA	K15803 (-)-germacrene D synthase [EC:4.2.3.75] | (RefSeq) (-)-germacrene D synthase-like (A)	KAF2591322.1 hypothetical protein F2Q70_00041813 [Brassica cretica]	Thylakoid lumenal protein TL20.3, chloroplastic OS=Arabidopsis thaliana OX=3702 GN=TL20.3 PE=1 SV=1
evm.model.Chr2.668	PF01490(Transmembrane amino acid transporter protein):Transmembrane amino acid transporter protein	NA	K14209 solute carrier family 36 (proton-coupled amino acid transporter) | (RefSeq) probable amino acid permease 7 (A)	XP_011097705.1 probable amino acid permease 7 [Sesamum indicum]	Probable amino acid permease 7 OS=Arabidopsis thaliana OX=3702 GN=AAP7 PE=2 SV=1
evm.model.Chr7.1834	PF14372(Domain of unknown function (DUF4413)):Domain of unknown function (DUF4413)	molecular_function:DNA binding "Any molecular function by which a gene product interacts selectively and non-covalently with DNA [deoxyribonucleic acid]." [GOC:dph, GOC:jl, GOC:tb, GOC:vw](GO:0003677)	K04460 serine/threonine-protein phosphatase 5 [EC:3.1.3.16] | (RefSeq) zinc finger BED domain-containing protein RICESLEEPER 2-like isoform X1 (A)	XP_021664171.1 zinc finger BED domain-containing protein RICESLEEPER 2-like [Hevea brasiliensis]	Putative AC transposase OS=Zea mays OX=4577 PE=2 SV=2
evm.model.Chr6.388	PF02458(Transferase family):Transferase family	molecular_function:transferase activity, transferring acyl groups other than amino-acyl groups "Catalysis of the transfer of an acyl group, other than amino-acyl, from one compound [donor] to another [acceptor]." [GOC:jl](GO:0016747)	K13065 shikimate O-hydroxycinnamoyltransferase [EC:2.3.1.133] | (RefSeq) shikimate O-hydroxycinnamoyltransferase-like (A)	PKI65967.1 hypothetical protein CRG98_013633 [Punica granatum]	Rosmarinate synthase OS=Melissa officinalis OX=39338 GN=RAS PE=1 SV=1
evm.model.Chr9.1665	PF14223(gag-polypeptide of LTR copia-type):gag-polypeptide of LTR copia-type	NA	K11982 E3 ubiquitin-protein ligase RNF115/126 [EC:2.3.2.27] | (RefSeq) uncharacterized LOC103419088 (A)	XP_021685059.1 uncharacterized protein LOC110668214 [Hevea brasiliensis]	Retrovirus-related Pol polyprotein from transposon RE1 OS=Arabidopsis thaliana OX=3702 GN=RE1 PE=2 SV=1
evm.model.Chr5.1661	NA	NA	K18753 butyrate response factor | (RefSeq) uncharacterized protein LOC108220134 (A)	XP_016554655.1 PREDICTED: uncharacterized protein LOC107854178, partial [Capsicum annuum]	NA
evm.model.Chr11.1666	PF00134(Cyclin, N-terminal domain):Cyclin, N-terminal domain	biological_process:regulation of transcription by RNA polymerase II "Any process that modulates the frequency, rate or extent of transcription mediated by RNA polymerase II." [GOC:go_curators, GOC:txnOH](GO:0006357),molecular_function:cyclin-dependent protein serine/threonine kinase regulator activity "Modulates the activity of a cyclin-dependent protein serine/threonine kinase, enzymes of the pr…	K15188 cyclin T | (RefSeq) cyclin-T1-3-like (A)	KAG2689626.1 hypothetical protein I3760_09G147500 [Carya illinoinensis] KAG2689627.1 hypothetical protein I3760_09G147500 [Carya illinoinensis] KAG2689628.1 hypothetical protein I3760_09G147500 [Carya illinoinensis] KAG2689629.1 hypothetical protein I3760_09G147500 [Carya illinoinensis] KAG2689630.1 hypothetical protein I3760_09G147500 [Carya illinoinensis]	Cyclin-T1-3 OS=Oryza sativa subsp. japonica OX=39947 GN=CYCT1-3 PE=3 SV=2
evm.model.Chr5.1162	PF03660(PHF5-like protein):PHF5-like protein	biological_process:mRNA splicing, via spliceosome "The joining together of exons from one or more primary transcripts of messenger RNA [mRNA] and the excision of intron sequences, via a spliceosomal mechanism, so that mRNA consisting only of the joined exons is produced." [GOC:krc, ISBN:0198506732, ISBN:0879695897](GO:0000398)	K12834 PHD finger-like domain-containing protein 5A | (RefSeq) PHD finger-like domain-containing protein 5B (A)	XP_021879518.1 PHF5-like protein [Lobosporangium transversale] ORZ11001.1 PHF5-like protein [Lobosporangium transversale]	PHD finger-like domain-containing protein 5B OS=Arabidopsis thaliana OX=3702 GN=At1g07170 PE=3 SV=1
evm.model.Chr15.2863	NA	NA	NA	XP_010451596.1 PREDICTED: uncharacterized protein LOC104733741 [Camelina sativa]	NA
evm.model.CTG_206.7	PF05758(Ycf1):Ycf1	cellular_component:integral component of membrane "The component of a membrane consisting of the gene products and protein complexes having at least some part of their peptide sequence embedded in the hydrophobic region of the membrane." [GOC:dos, GOC:go_curators](GO:0016021)	K02690 photosystem I P700 chlorophyll a apoprotein A2 | (RefSeq) uncharacterized protein LOC111440173 (A)	QJW34132.1 hypothetical chloroplast RF19 [Platostoma chinense]	Protein TIC 214 OS=Coffea arabica OX=13443 GN=TIC214 PE=3 SV=1
evm.model.Chr11.1254	PF03140(Plant protein of unknown function):Plant protein of unknown function	NA	K01193 beta-fructofuranosidase [EC:3.2.1.26] | (RefSeq) LOC109747879; beta-fructofuranosidase, insoluble isoenzyme 3-like (A)	XP_016443765.1 PREDICTED: UPF0481 protein At3g47200-like isoform X2 [Nicotiana tabacum]	UPF0481 protein At3g47200 OS=Arabidopsis thaliana OX=3702 GN=At3g47200 PE=2 SV=1
evm.model.Chr14.1408	PF00164(Ribosomal protein S12/S23):Ribosomal protein S12/S23	molecular_function:structural constituent of ribosome "The action of a molecule that contributes to the structural integrity of the ribosome." [GOC:mah](GO:0003735),cellular_component:ribosome "An intracellular organelle, about 200 A in diameter, consisting of RNA and protein. It is the site of protein biosynthesis resulting from translation of messenger RNA [mRNA]. It consists of two subunits, o…	K02950 small subunit ribosomal protein S12 | (RefSeq) uncharacterized protein LOC109221914 (A)	KAF2913186.1 hypothetical protein DAI22_10g138651, partial [Oryza sativa Japonica Group] KAF2933049.1 hypothetical protein DAI22_04g051900, partial [Oryza sativa Japonica Group] KAF2952761.1 hypothetical protein DAI22_01g359800, partial [Oryza sativa Japonica Group]	30S ribosomal protein S12-B, chloroplastic OS=Populus trichocarpa OX=3694 GN=rps12-B PE=3 SV=1
evm.model.Chr4.1101	PF01657(Salt stress response/antifungal):Salt stress response/antifungal	NA	K04733 interleukin-1 receptor-associated kinase 4 [EC:2.7.11.1] | (RefSeq) LOW QUALITY PROTEIN: cysteine-rich receptor-like protein kinase 42 (A)	GFY81143.1 plasmodesmata-located protein 8 [Actinidia rufa]	Plasmodesmata-located protein 8 OS=Arabidopsis thaliana OX=3702 GN=PDLP8 PE=1 SV=1
evm.model.Chr13.407	NA	biological_process:blue light signaling pathway "The series of molecular signals initiated upon sensing of blue light by photoreceptor molecule, at a wavelength between 400nm and 470nm." [GOC:lr, GOC:sm](GO:0009785)	K01166 ribonuclease T2 [EC:4.6.1.19] | (RefSeq) uncharacterized protein LOC111302682 (A)	MBA0719752.1 hypothetical protein [Gossypium laxum]	Protein BIC1 OS=Arabidopsis thaliana OX=3702 GN=BIC1 PE=1 SV=1
evm.model.Chr3.2285	PF04564(U-box domain):U-box domain;PF00514(Armadillo/beta-catenin-like repeat):Armadillo/beta-catenin-like repeat	molecular_function:ubiquitin-protein transferase activity "Catalysis of the transfer of ubiquitin from one protein to another via the reaction X-Ub + Y --> Y-Ub + X, where both X-Ub and Y-Ub are covalent linkages." [GOC:BioGRID, GOC:jh2, PMID:9635407](GO:0004842),molecular_function:protein binding "Interacting selectively and non-covalently with any protein or protein complex [a complex of two or…	K08332 vacuolar protein 8 | (RefSeq) U-box domain-containing protein 38-like (A)	XP_015942666.1 U-box domain-containing protein 14 [Arachis duranensis] XP_025621370.1 U-box domain-containing protein 14 [Arachis hypogaea] QHO36787.1 U-box domain-containing protein [Arachis hypogaea] RYR36450.1 hypothetical protein Ahy_A09g041412 isoform B [Arachis hypogaea]	U-box domain-containing protein 40 OS=Arabidopsis thaliana OX=3702 GN=PUB40 PE=2 SV=2
evm.model.Chr4.570	PF00400(WD domain, G-beta repeat):WD domain, G-beta repeat	molecular_function:protein binding "Interacting selectively and non-covalently with any protein or protein complex [a complex of two or more proteins that may include other nonprotein molecules]." [GOC:go_curators](GO:0005515)	K13111 WD40 repeat-containing protein SMU1 | (RefSeq) suppressor of mec-8 and unc-52 protein homolog 1-like (A)	XP_004508892.1 suppressor of mec-8 and unc-52 protein homolog 1 isoform X2 [Cicer arietinum]	Suppressor of mec-8 and unc-52 protein homolog 1 OS=Arabidopsis thaliana OX=3702 GN=SMU1 PE=1 SV=1
evm.model.Chr14.2574	PF00201(UDP-glucoronosyl and UDP-glucosyl transferase):UDP-glucoronosyl and UDP-glucosyl transferase	molecular_function:UDP-glycosyltransferase activity "Catalysis of the transfer of a glycosyl group from a UDP-sugar to a small hydrophobic molecule." [InterPro:IPR004224, PMID:11846783](GO:0008194)	K13495 cis-zeatin O-glucosyltransferase [EC:2.4.1.215] | (RefSeq) zeatin O-xylosyltransferase-like (A)	XP_027065965.1 zeatin O-glucosyltransferase-like [Coffea arabica]	Zeatin O-xylosyltransferase OS=Phaseolus vulgaris OX=3885 GN=ZOX1 PE=2 SV=1
evm.model.Chr6.386	PF02458(Transferase family):Transferase family	molecular_function:transferase activity, transferring acyl groups other than amino-acyl groups "Catalysis of the transfer of an acyl group, other than amino-acyl, from one compound [donor] to another [acceptor]." [GOC:jl](GO:0016747)	K13065 shikimate O-hydroxycinnamoyltransferase [EC:2.3.1.133] | (RefSeq) shikimate O-hydroxycinnamoyltransferase-like (A)	XP_010101376.1 shikimate O-hydroxycinnamoyltransferase [Morus notabilis] EXB88323.1 Hydroxycinnamoyl-Coenzyme A shikimate/quinate hydroxycinnamoyltransferase [Morus notabilis]	Rosmarinate synthase OS=Melissa officinalis OX=39338 GN=RAS PE=1 SV=1
evm.model.CTG_698.7	PF00164(Ribosomal protein S12/S23):Ribosomal protein S12/S23	molecular_function:structural constituent of ribosome "The action of a molecule that contributes to the structural integrity of the ribosome." [GOC:mah](GO:0003735),cellular_component:ribosome "An intracellular organelle, about 200 A in diameter, consisting of RNA and protein. It is the site of protein biosynthesis resulting from translation of messenger RNA [mRNA]. It consists of two subunits, o…	K02950 small subunit ribosomal protein S12 | (RefSeq) 30S ribosomal protein S12, chloroplastic (A)	YP_009590305.1 ribosomal protein S12 [Gymnospermium kiangnanense] QBM10392.1 ribosomal protein S12 [Gymnospermium kiangnanense]	30S ribosomal protein S12-B, chloroplastic OS=Populus trichocarpa OX=3694 GN=rps12-B PE=3 SV=1
evm.model.Chr15.2145	PF03171(2OG-Fe(II) oxygenase superfamily):2OG-Fe(II) oxygenase superfamily;PF14226(non-haem dioxygenase in morphine synthesis N-terminal):non-haem dioxygenase in morphine synthesis N-terminal	molecular_function:oxidoreductase activity "Catalysis of an oxidation-reduction [redox] reaction, a reversible chemical reaction in which the oxidation state of an atom or atoms within a molecule is altered. One substrate acts as a hydrogen or electron donor and becomes oxidized, while the other acts as hydrogen or electron acceptor and becomes reduced." [GOC:go_curators](GO:0016491),biological_p…	K13229 2,4-dihydroxy-1,4-benzoxazin-3-one-glucoside dioxygenase [EC:1.14.11.59] | (RefSeq) DIBOA-glucoside dioxygenase BX6 (A)	XP_004247922.1 deacetoxyvindoline 4-hydroxylase-like [Solanum lycopersicum]	1-aminocyclopropane-1-carboxylate oxidase homolog 1 OS=Arabidopsis thaliana OX=3702 GN=At1g06620 PE=2 SV=1
evm.model.CTG_134.9	PF05758(Ycf1):Ycf1	cellular_component:integral component of membrane "The component of a membrane consisting of the gene products and protein complexes having at least some part of their peptide sequence embedded in the hydrophobic region of the membrane." [GOC:dos, GOC:go_curators](GO:0016021)	NA	ATV97802.1 hypothetical chloroplast RF1 [Gustavia serrata]	Protein TIC 214 OS=Coffea arabica OX=13443 GN=TIC214 PE=3 SV=1
evm.model.Chr8.266	PF12819(Malectin-like domain):Carbohydrate-binding protein of the ER	NA	K04733 interleukin-1 receptor-associated kinase 4 [EC:2.7.11.1] | (RefSeq) probable LRR receptor-like serine/threonine-protein kinase At1g05700 (A)	RYR08090.1 hypothetical protein Ahy_B05g075644 [Arachis hypogaea]	Probable LRR receptor-like serine/threonine-protein kinase At1g05700 OS=Arabidopsis thaliana OX=3702 GN=At1g05700 PE=1 SV=1
evm.model.Chr9.304	PF00650(CRAL/TRIO domain):CRAL/TRIO domain;PF03765(CRAL/TRIO, N-terminal domain):CRAL/TRIO, N-terminal domain	NA	K14399 polyribonucleotide 5'-hydroxyl-kinase [EC:2.7.1.78] | (RefSeq) Clp1-domain-containing protein (A)	XP_022882743.1 phosphatidylinositol transfer protein 3-like [Olea europaea var. sylvestris] XP_022882744.1 phosphatidylinositol transfer protein 3-like [Olea europaea var. sylvestris]	Phosphatidylinositol transfer protein 3 OS=Dictyostelium discoideum OX=44689 GN=pitC PE=2 SV=1
evm.model.Chr5.2910	PF07716(Basic region leucine zipper):Basic region leucine zipper	molecular_function:DNA-binding transcription factor activity "A protein or a member of a complex that interacts selectively and non-covalently with a specific DNA sequence [sometimes referred to as a motif] within the regulatory region of a gene to modulate transcription. Regulatory regions include promoters [proximal and distal] and enhancers. Genes are transcriptional units, and include bacteri…	K14431 transcription factor TGA | (RefSeq) transcription factor TGA2.2 isoform X1 (A)	MBA0581095.1 hypothetical protein [Gossypium raimondii]	Basic leucine zipper 19 OS=Arabidopsis thaliana OX=3702 GN=BZIP19 PE=2 SV=1
evm.model.Chr1.1004	NA	NA	K09753 cinnamoyl-CoA reductase [EC:1.2.1.44] | (RefSeq) cinnamoyl-CoA reductase 1-like (A)	XP_024172896.1 cinnamoyl-CoA reductase-like SNL6 [Rosa chinensis] PRQ18806.1 putative cinnamoyl-CoA reductase [Rosa chinensis]	Phenylacetaldehyde reductase OS=Rosa hybrid cultivar OX=128735 GN=PAR PE=1 SV=1
evm.model.Chr8.269	PF00560(Leucine Rich Repeat):Leucine Rich Repeat;PF12819(Malectin-like domain):Carbohydrate-binding protein of the ER	molecular_function:protein binding "Interacting selectively and non-covalently with any protein or protein complex [a complex of two or more proteins that may include other nonprotein molecules]." [GOC:go_curators](GO:0005515)	K04733 interleukin-1 receptor-associated kinase 4 [EC:2.7.11.1] | (RefSeq) LRR receptor-like serine/threonine-protein kinase IOS1 (A)	XP_021674708.1 putative leucine-rich repeat receptor-like protein kinase At2g19210 [Hevea brasiliensis]	Probable LRR receptor-like serine/threonine-protein kinase At1g05700 OS=Arabidopsis thaliana OX=3702 GN=At1g05700 PE=1 SV=1
evm.model.Chr3.1444	PF00382(Transcription factor TFIIB repeat):Transcription factor TFIIB repeat	biological_process:DNA-templated transcription, initiation "Any process involved in the assembly of the RNA polymerase preinitiation complex [PIC] at the core promoter region of a DNA template, resulting in the subsequent synthesis of RNA from that promoter. The initiation phase includes PIC assembly and the formation of the first few bonds in the RNA chain, including abortive initiation, which o…	K03124 transcription initiation factor TFIIB | (RefSeq) plant-specific TFIIB-related protein 1 (A)	XP_039830525.1 plant-specific TFIIB-related protein 1-like [Panicum virgatum] KAG2542764.1 hypothetical protein PVAP13_9NG660100 [Panicum virgatum]	Plant-specific TFIIB-related protein 1 OS=Arabidopsis thaliana OX=3702 GN=PBRP1 PE=2 SV=1
evm.model.Chr6.2044	PF04117(Mpv17 / PMP22 family):Mpv17 / PMP22 family	cellular_component:integral component of membrane "The component of a membrane consisting of the gene products and protein complexes having at least some part of their peptide sequence embedded in the hydrophobic region of the membrane." [GOC:dos, GOC:go_curators](GO:0016021)	K13347 peroxisomal membrane protein 2 | (RefSeq) peroxisomal membrane protein PMP22-like (A)	XP_022926896.1 peroxisomal membrane protein PMP22 isoform X2 [Cucurbita moschata]	Peroxisomal membrane protein PMP22 OS=Arabidopsis thaliana OX=3702 GN=PMP22 PE=1 SV=1
evm.model.Chr10.2376	PF03171(2OG-Fe(II) oxygenase superfamily):2OG-Fe(II) oxygenase superfamily;PF14226(non-haem dioxygenase in morphine synthesis N-terminal):non-haem dioxygenase in morphine synthesis N-terminal	molecular_function:oxidoreductase activity "Catalysis of an oxidation-reduction [redox] reaction, a reversible chemical reaction in which the oxidation state of an atom or atoms within a molecule is altered. One substrate acts as a hydrogen or electron donor and becomes oxidized, while the other acts as hydrogen or electron acceptor and becomes reduced." [GOC:go_curators](GO:0016491),biological_p…	K13229 2,4-dihydroxy-1,4-benzoxazin-3-one-glucoside dioxygenase [EC:1.14.11.59] | (RefSeq) DIBOA-glucoside dioxygenase BX6 (A)	XP_024019443.1 1-aminocyclopropane-1-carboxylate oxidase homolog 1 [Morus notabilis]	1-aminocyclopropane-1-carboxylate oxidase homolog 1 OS=Arabidopsis thaliana OX=3702 GN=At1g06620 PE=2 SV=1
evm.model.Chr1.2459	NA	NA	K11111 telomeric repeat-binding factor 2 | (RefSeq) uncharacterized protein LOC101245372 (A)	KFK27363.1 hypothetical protein AALP_AA8G373200 [Arabis alpina]	NA
evm.model.Chr1.2203	PF02519(Auxin responsive protein):Auxin responsive protein	biological_process:response to auxin "Any process that results in a change in state or activity of a cell or an organism [in terms of movement, secretion, enzyme production, gene expression, etc.] as a result of an auxin stimulus." [GOC:jl](GO:0009733)	K14488 SAUR family protein | (RefSeq) auxin-responsive protein SAUR50-like (A)	XP_022010231.1 auxin-responsive protein SAUR50-like [Helianthus annuus] KAF5765144.1 putative small auxin-up RNA [Helianthus annuus]	Auxin-responsive protein SAUR50 OS=Helianthus annuus OX=4232 PE=3 SV=1
evm.model.Chr6.2346	PF00657(GDSL-like Lipase/Acylhydrolase):GDSL-like Lipase/Acylhydrolase	molecular_function:hydrolase activity, acting on ester bonds "Catalysis of the hydrolysis of any ester bond." [GOC:jl](GO:0016788)	K01206 alpha-L-fucosidase [EC:3.2.1.51] | (RefSeq) hypothetical protein (A)	KOM53699.1 hypothetical protein LR48_Vigan09g235800 [Vigna angularis]	GDSL esterase/lipase At1g28590 OS=Arabidopsis thaliana OX=3702 GN=At1g28590 PE=2 SV=2
evm.model.Chr10.2372	PF14226(non-haem dioxygenase in morphine synthesis N-terminal):non-haem dioxygenase in morphine synthesis N-terminal;PF03171(2OG-Fe(II) oxygenase superfamily):2OG-Fe(II) oxygenase superfamily	molecular_function:oxidoreductase activity "Catalysis of an oxidation-reduction [redox] reaction, a reversible chemical reaction in which the oxidation state of an atom or atoms within a molecule is altered. One substrate acts as a hydrogen or electron donor and becomes oxidized, while the other acts as hydrogen or electron acceptor and becomes reduced." [GOC:go_curators](GO:0016491),biological_p…	K13229 2,4-dihydroxy-1,4-benzoxazin-3-one-glucoside dioxygenase [EC:1.14.11.59] | (RefSeq) DIBOA-glucoside dioxygenase BX6 (A)	XP_038689040.1 1-aminocyclopropane-1-carboxylate oxidase homolog 1-like [Tripterygium wilfordii]	1-aminocyclopropane-1-carboxylate oxidase homolog 1 OS=Arabidopsis thaliana OX=3702 GN=At1g06620 PE=2 SV=1
evm.model.Chr10.125	PF14144(Seed dormancy control):Seed dormancy control	biological_process:transcription, DNA-templated "The cellular synthesis of RNA on a template of DNA." [GOC:jl, GOC:txnOH](GO:0006351),molecular_function:sequence-specific DNA binding "Interacting selectively and non-covalently with DNA of a specific nucleotide composition, e.g. GC-rich DNA binding, or with a specific sequence motif or type of DNA e.g. promotor binding or rDNA binding." [GOC:jl](G…	K21867 potassium channel | (RefSeq) ankyrin repeat domain-containing protein 17-like (A)	XP_021734855.1 protein DOG1-like 1 [Chenopodium quinoa]	Protein DOG1-like 3 OS=Arabidopsis thaliana OX=3702 GN=DOGL3 PE=2 SV=1
evm.model.Chr2.1740	PF00847(AP2 domain):AP2 domain	molecular_function:DNA binding "Any molecular function by which a gene product interacts selectively and non-covalently with DNA [deoxyribonucleic acid]." [GOC:dph, GOC:jl, GOC:tb, GOC:vw](GO:0003677),molecular_function:DNA-binding transcription factor activity "A protein or a member of a complex that interacts selectively and non-covalently with a specific DNA sequence [sometimes referred to as …	K09286 EREBP-like factor | (RefSeq) ethylene-responsive transcription factor 4 (A)	GAU33120.1 hypothetical protein TSUD_259710 [Trifolium subterraneum]	Ethylene-responsive transcription factor ERF084 OS=Arabidopsis thaliana OX=3702 GN=ERF084 PE=2 SV=1
evm.model.Chr12.427	PF10539(Development and cell death domain):Development and cell death domain	NA	K10457 kelch-like protein 20 | (RefSeq) uncharacterized protein LOC110101179 isoform X1 (A)	KJB11683.1 hypothetical protein B456_001G271300 [Gossypium raimondii]	DCD domain-containing protein NRP-B OS=Glycine max OX=3847 GN=NRP-B PE=2 SV=1
evm.model.Chr9.2724	PF00106(short chain dehydrogenase):short chain dehydrogenase	molecular_function:oxidoreductase activity "Catalysis of an oxidation-reduction [redox] reaction, a reversible chemical reaction in which the oxidation state of an atom or atoms within a molecule is altered. One substrate acts as a hydrogen or electron donor and becomes oxidized, while the other acts as hydrogen or electron acceptor and becomes reduced." [GOC:go_curators](GO:0016491),biological_p…	K22418 11beta/17beta-hydroxysteroid dehydrogenase [EC:1.1.1.146 1.1.1.-] | (RefSeq) 11-beta-hydroxysteroid dehydrogenase-like 5 (A)	XP_024930132.1 11-beta-hydroxysteroid dehydrogenase-like 4A [Ziziphus jujuba]	11-beta-hydroxysteroid dehydrogenase B OS=Sesamum indicum OX=4182 GN=SOP3 PE=1 SV=1
evm.model.Chr5.1508	PF02298(Plastocyanin-like domain):Plastocyanin-like domain	molecular_function:electron transfer activity "Any molecular entity that serves as an electron acceptor and electron donor in an electron transport chain. An electron transport chain is a process in which a series of electron carriers operate together to transfer electrons from donors to any of several different terminal electron acceptors to generate a transmembrane electrochemical gradient." [I…	K01426 amidase [EC:3.5.1.4] | (RefSeq) LOW QUALITY PROTEIN: uncharacterized protein LOC105643773 (A)	NP_178388.1 plantacyanin [Arabidopsis thaliana] Q8LG89.2 RecName: Full=Basic blue protein; AltName: Full=Plantacyanin; Flags: Precursor [Arabidopsis thaliana] AAC32449.1 plantacyanin [Arabidopsis thaliana] AAC32906.1 putative basic blue protein (plantacyanin) [Arabidopsis thaliana] AAK17131.1 putative basic blue protein (plantacyanin) [Arabidopsis thaliana] AAL36048.1 At2g02850/T17M13.2 [Arabidop…	Basic blue protein OS=Arabidopsis thaliana OX=3702 GN=ARPN PE=2 SV=2
evm.model.Chr1.1919	PF03016(Exostosin family):Exostosin family	biological_process:protein glycosylation "A protein modification process that results in the addition of a carbohydrate or carbohydrate derivative unit to a protein amino acid, e.g. the addition of glycan chains to proteins." [GOC:curators, GOC:pr](GO:0006486),molecular_function:transferase activity, transferring glycosyl groups "Catalysis of the transfer of a glycosyl group from one compound [do…	K18789 xylogalacturonan beta-1,3-xylosyltransferase [EC:2.4.2.41] | (RefSeq) probable glycosyltransferase At5g20260 isoform X1 (A)	XP_021273952.1 probable glycosyltransferase At5g03795 [Herrania umbratica]	Probable glycosyltransferase At5g03795 OS=Arabidopsis thaliana OX=3702 GN=At5g03795 PE=3 SV=2
evm.model.Chr12.936	PF03129(Anticodon binding domain):Anticodon binding domain;PF00587(tRNA synthetase class II core domain (G, H, P, S and T)):tRNA synthetase class II core domain (G, H, P, S and T);PF07973(Threonyl and Alanyl tRNA synthetase second additional domain):Threonyl and Alanyl tRNA synthetase second additional domain	molecular_function:nucleotide binding "Interacting selectively and non-covalently with a nucleotide, any compound consisting of a nucleoside that is esterified with [ortho]phosphate or an oligophosphate at any hydroxyl group on the ribose or deoxyribose." [GOC:mah, ISBN:0198547684](GO:0000166),molecular_function:aminoacyl-tRNA ligase activity "Catalysis of the formation of aminoacyl-tRNA from ATP…	K01868 threonyl-tRNA synthetase [EC:6.1.1.3] | (RefSeq) threonine--tRNA ligase, chloroplastic/mitochondrial 2 (A)	MBI2855669.1 threonine--tRNA ligase [Chloroflexi bacterium]	Threonine--tRNA ligase, chloroplastic/mitochondrial 2 OS=Arabidopsis thaliana OX=3702 GN=EMB2761 PE=2 SV=1
evm.model.Chr9.2284	PF12854(PPR repeat):PPR repeat;PF13812(Pentatricopeptide repeat domain):Pentatricopeptide repeat domain;PF13041(PPR repeat family):PPR repeat family	molecular_function:protein binding "Interacting selectively and non-covalently with any protein or protein complex [a complex of two or more proteins that may include other nonprotein molecules]." [GOC:go_curators](GO:0005515)	K17964 leucine-rich PPR motif-containing protein, mitochondrial | (RefSeq) pentatricopeptide repeat-containing protein At5g65560-like (A)	AYM00848.1 pentatricopeptide repeat protein [Salvia miltiorrhiza]	Pentatricopeptide repeat-containing protein At1g62930, chloroplastic OS=Arabidopsis thaliana OX=3702 GN=At1g62930 PE=2 SV=2
evm.model.Chr14.1394	PF05938(Plant self-incompatibility protein S1):Plant self-incompatibility protein S1	NA	K18592 gamma-glutamyltranspeptidase / glutathione hydrolase / leukotriene-C4 hydrolase [EC:2.3.2.2 3.4.19.13 3.4.19.14] | (RefSeq) LOW QUALITY PROTEIN: glutathione hydrolase 1-like (A)	KAG5588483.1 hypothetical protein H5410_048917 [Solanum commersonii]	S-protein homolog 5 OS=Arabidopsis thaliana OX=3702 GN=SPH5 PE=2 SV=1
evm.model.Chr11.1245	PF04719(hTAFII28-like protein conserved region):hTAFII28-like protein conserved region	cellular_component:nucleus "A membrane-bounded organelle of eukaryotic cells in which chromosomes are housed and replicated. In most cells, the nucleus contains all of the cell's chromosomes except the organellar chromosomes, and is the site of RNA synthesis and processing. In some species, or in specialized cell types, RNA metabolism or DNA replication may be absent." [GOC:go_curators](GO:000563…	K03135 transcription initiation factor TFIID subunit 11 | (RefSeq) transcription initiation factor TFIID subunit 11 (A)	KAG2244698.1 hypothetical protein Bca52824_093466 [Brassica carinata]	Transcription initiation factor TFIID subunit 11 OS=Arabidopsis thaliana OX=3702 GN=TAF11 PE=1 SV=1
evm.model.Chr3.2418	PF07859(alpha/beta hydrolase fold):alpha/beta hydrolase fold	molecular_function:hydrolase activity "Catalysis of the hydrolysis of various bonds, e.g. C-O, C-N, C-C, phosphoric anhydride bonds, etc. Hydrolase is the systematic name for any enzyme of EC class 3." [ISBN:0198506732](GO:0016787)	K14493 gibberellin receptor GID1 [EC:3.-.-.-] | (RefSeq) GID1b-1; hypothetical protein (A)	EMS51608.1 putative carboxylesterase 11 [Triticum urartu]	Probable carboxylesterase 16 OS=Arabidopsis thaliana OX=3702 GN=CXE16 PE=2 SV=1
evm.model.Chr5.1707	PF07714(Protein tyrosine and serine/threonine kinase):Protein tyrosine kinase	molecular_function:protein kinase activity "Catalysis of the phosphorylation of an amino acid residue in a protein, usually according to the reaction: a protein + ATP = a phosphoprotein + ADP." [MetaCyc:PROTEIN-KINASE-RXN](GO:0004672),molecular_function:ATP binding "Interacting selectively and non-covalently with ATP, adenosine 5'-triphosphate, a universally important coenzyme and enzyme regulato…	K04733 interleukin-1 receptor-associated kinase 4 [EC:2.7.11.1] | (RefSeq) probable inactive receptor kinase At2g26730 (A)	XP_007142938.1 hypothetical protein PHAVU_007G029900g [Phaseolus vulgaris] ESW14932.1 hypothetical protein PHAVU_007G029900g [Phaseolus vulgaris]	Probable inactive receptor kinase At2g26730 OS=Arabidopsis thaliana OX=3702 GN=At2g26730 PE=1 SV=1
evm.model.Chr9.1364	NA	NA	NA	XP_029116214.1 protein IQ-DOMAIN 14-like [Elaeis guineensis]	NA
evm.model.Chr10.2082	PF00394(Multicopper oxidase):Multicopper oxidase;PF07732(Multicopper oxidase):Multicopper oxidase;PF07731(Multicopper oxidase):Multicopper oxidase	molecular_function:copper ion binding "Interacting selectively and non-covalently with copper [Cu] ions." [GOC:ai](GO:0005507),molecular_function:oxidoreductase activity "Catalysis of an oxidation-reduction [redox] reaction, a reversible chemical reaction in which the oxidation state of an atom or atoms within a molecule is altered. One substrate acts as a hydrogen or electron donor and becomes o…	K05909 laccase [EC:1.10.3.2] | (RefSeq) laccase-15-like (A)	XP_008358049.2 laccase-17-like [Malus domestica]	Putative laccase-9 OS=Oryza sativa subsp. japonica OX=39947 GN=LAC9 PE=3 SV=1
evm.model.Chr10.1319	NA	NA	NA	VAH27114.1 unnamed protein product [Triticum turgidum subsp. durum]	NA
evm.model.Chr14.937	PF00891(O-methyltransferase domain):O-methyltransferase	molecular_function:methyltransferase activity "Catalysis of the transfer of a methyl group to an acceptor molecule." [ISBN:0198506732](GO:0008168),molecular_function:O-methyltransferase activity "Catalysis of the transfer of a methyl group to the oxygen atom of an acceptor molecule." [GOC:ai](GO:0008171)	K16040 trans-resveratrol di-O-methyltransferase [EC:2.1.1.240] | (RefSeq) trans-resveratrol di-O-methyltransferase-like (A)	KAF8694214.1 hypothetical protein HU200_038344 [Digitaria exilis]	Trans-resveratrol di-O-methyltransferase OS=Vitis vinifera OX=29760 GN=ROMT PE=1 SV=2
evm.model.Chr11.1330	PF14244(gag-polypeptide of LTR copia-type):gag-polypeptide of LTR copia-type	NA	K04733 interleukin-1 receptor-associated kinase 4 [EC:2.7.11.1] | (RefSeq) wall-associated receptor kinase 3-like isoform X1 (A)	XP_021847639.1 uncharacterized protein LOC110787340 [Spinacia oleracea] XP_021851610.1 uncharacterized protein LOC110791168 [Spinacia oleracea]	NA
evm.model.Chr14.1125	NA	NA	K21737 acyl-lipid Delta6-acetylenase / acyl-lipid (9-3)-desaturase [EC:1.14.19.38 1.14.19.47] | (RefSeq) nitrate reductase [NAD(P)H]-like isoform X1 (A)	KAF6987912.1 hypothetical protein CFC21_005507 [Triticum aestivum] VAH13673.1 unnamed protein product [Triticum turgidum subsp. durum]	Uncharacterized protein At4g08330, chloroplastic OS=Arabidopsis thaliana OX=3702 GN=At4g08330 PE=1 SV=1
evm.model.Chr12.314	NA	NA	NA	XP_010462858.1 PREDICTED: uncharacterized protein LOC104743482 [Camelina sativa]	NA
evm.model.Chr12.1653	PF03660(PHF5-like protein):PHF5-like protein	biological_process:mRNA splicing, via spliceosome "The joining together of exons from one or more primary transcripts of messenger RNA [mRNA] and the excision of intron sequences, via a spliceosomal mechanism, so that mRNA consisting only of the joined exons is produced." [GOC:krc, ISBN:0198506732, ISBN:0879695897](GO:0000398)	K12834 PHD finger-like domain-containing protein 5A | (RefSeq) PHD finger-like domain-containing protein 5B (A)	XP_021879518.1 PHF5-like protein [Lobosporangium transversale] ORZ11001.1 PHF5-like protein [Lobosporangium transversale]	PHD finger-like domain-containing protein 5B OS=Arabidopsis thaliana OX=3702 GN=At1g07170 PE=3 SV=1
evm.model.Chr2.1475	PF00400(WD domain, G-beta repeat):WD domain, G-beta repeat	molecular_function:protein binding "Interacting selectively and non-covalently with any protein or protein complex [a complex of two or more proteins that may include other nonprotein molecules]." [GOC:go_curators](GO:0005515)	K11462 polycomb protein EED | (RefSeq) polycomb group protein FERTILIZATION-INDEPENDENT ENDOSPERM isoform X1 (A)	XP_021892957.1 polycomb group protein FIE2 isoform X3 [Carica papaya]	Polycomb group protein FIE1 OS=Oryza sativa subsp. japonica OX=39947 GN=FIE2 PE=1 SV=1
evm.model.Chr9.1270	PF04628(Sedlin, N-terminal conserved region):Sedlin, N-terminal conserved region	biological_process:ER to Golgi vesicle-mediated transport "The directed movement of substances from the endoplasmic reticulum [ER] to the Golgi, mediated by COP II vesicles. Small COP II coated vesicles form from the ER and then fuse directly with the cis-Golgi. Larger structures are transported along microtubules to the cis-Golgi." [GOC:ascb_2009, GOC:dph, GOC:jp, GOC:tb, ISBN:0716731363](GO:000…	K20301 trafficking protein particle complex subunit 2 | (RefSeq) probable trafficking protein particle complex subunit 2 isoform X1 (A)	XP_028771117.1 transport protein particle 20 kDa subunit [Prosopis alba]	Probable trafficking protein particle complex subunit 2 OS=Drosophila melanogaster OX=7227 GN=Trs20 PE=1 SV=2
evm.model.Chr8.277	PF12819(Malectin-like domain):Carbohydrate-binding protein of the ER	NA	K04733 interleukin-1 receptor-associated kinase 4 [EC:2.7.11.1] | (RefSeq) LRR receptor-like serine/threonine-protein kinase IOS1 (A)	KAB5556308.1 hypothetical protein DKX38_007217 [Salix brachista]	Uncharacterized protein At1g24485 OS=Arabidopsis thaliana OX=3702 GN=RWK1 PE=2 SV=2
evm.model.Chr7.1912	PF07690(Major Facilitator Superfamily):Major Facilitator Superfamily	molecular_function:transmembrane transporter activity "Enables the transfer of a substance, usually a specific substance or a group of related substances, from one side of a membrane to the other." [GOC:jid, GOC:mtg_transport, ISBN:0815340729](GO:0022857),biological_process:transmembrane transport "The process in which a solute is transported across a lipid bilayer, from one side of a membrane to…	K12818 ATP-dependent RNA helicase DHX8/PRP22 [EC:3.6.4.13] | (RefSeq) hypothetical protein (A)	TQD84122.1 hypothetical protein C1H46_030322 [Malus baccata]	Protein ZINC INDUCED FACILITATOR 1 OS=Arabidopsis thaliana OX=3702 GN=ZIF1 PE=1 SV=2
evm.model.Chr15.2330	PF02894(Oxidoreductase family, C-terminal alpha/beta domain):Oxidoreductase family, C-terminal alpha/beta domain;PF01408(Oxidoreductase family, NAD-binding Rossmann fold):Oxidoreductase family, NAD-binding Rossmann fold	molecular_function:oxidoreductase activity "Catalysis of an oxidation-reduction [redox] reaction, a reversible chemical reaction in which the oxidation state of an atom or atoms within a molecule is altered. One substrate acts as a hydrogen or electron donor and becomes oxidized, while the other acts as hydrogen or electron acceptor and becomes reduced." [GOC:go_curators](GO:0016491)	K00010 myo-inositol 2-dehydrogenase / D-chiro-inositol 1-dehydrogenase [EC:1.1.1.18 1.1.1.369] | (RefSeq) myo-inositol 2-dehydrogenase (A)	PZQ54826.1 oxidoreductase [Novosphingobium pentaromativorans]	Myo-inositol 2-dehydrogenase OS=Thermotoga maritima (strain ATCC 43589 / DSM 3109 / JCM 10099 / NBRC 100826 / MSB8) OX=243274 GN=iolG PE=1 SV=1
evm.model.Chr14.923	PF00891(O-methyltransferase domain):O-methyltransferase;PF08100(Dimerisation domain):Dimerisation domain	molecular_function:methyltransferase activity "Catalysis of the transfer of a methyl group to an acceptor molecule." [ISBN:0198506732](GO:0008168),molecular_function:O-methyltransferase activity "Catalysis of the transfer of a methyl group to the oxygen atom of an acceptor molecule." [GOC:ai](GO:0008171),molecular_function:protein dimerization activity "The formation of a protein dimer, a macromo…	K16040 trans-resveratrol di-O-methyltransferase [EC:2.1.1.240] | (RefSeq) 8-hydroxyquercetin 8-O-methyltransferase-like (A)	XP_010058047.1 trans-resveratrol di-O-methyltransferase-like [Eucalyptus grandis]	8-hydroxyquercetin 8-O-methyltransferase OS=Mentha piperita OX=34256 GN=OMT2 PE=1 SV=1
evm.model.Chr5.2884	PF03018(Dirigent-like protein):Dirigent-like protein	NA	K01870 isoleucyl-tRNA synthetase [EC:6.1.1.5] | (RefSeq) isoleucine--tRNA ligase, chloroplastic/mitochondrial-like (A)	XP_007203174.2 dirigent protein 21 [Prunus persica]	Dirigent protein 21 OS=Arabidopsis thaliana OX=3702 GN=DIR21 PE=3 SV=1
evm.model.Chr2.1386	NA	NA	NA	XP_034912759.1 uncharacterized protein LOC118047540 [Populus alba]	NA
evm.model.Chr4.1183	NA	NA	NA	EYU38188.1 hypothetical protein MIMGU_mgv1a023171mg [Erythranthe guttata]	Putative pentatricopeptide repeat-containing protein At1g26500 OS=Arabidopsis thaliana OX=3702 GN=At1g26500 PE=3 SV=1
evm.model.Chr5.2291	NA	NA	K23094 2-carboxy-1,4-naphthoquinone phytyltransferase [EC:2.5.1.130] | (RefSeq) 2-carboxy-1,4-naphthoquinone phytyltransferase, chloroplastic (A)	KAF7848397.1 hypothetical protein BT93_L1986 [Corymbia citriodora subsp. variegata]	2-carboxy-1,4-naphthoquinone phytyltransferase, chloroplastic OS=Arabidopsis thaliana OX=3702 GN=ABC4 PE=1 SV=2
evm.model.Chr15.2679	NA	NA	K06890 uncharacterized protein | (RefSeq) BI1-like protein (A)	GFA54188.1 L-ectoine synthase [Tanacetum cinerariifolium]	NA
evm.model.Chr1.492	PF00847(AP2 domain):AP2 domain	molecular_function:DNA binding "Any molecular function by which a gene product interacts selectively and non-covalently with DNA [deoxyribonucleic acid]." [GOC:dph, GOC:jl, GOC:tb, GOC:vw](GO:0003677),molecular_function:DNA-binding transcription factor activity "A protein or a member of a complex that interacts selectively and non-covalently with a specific DNA sequence [sometimes referred to as …	K09286 EREBP-like factor | (RefSeq) ethylene-responsive transcription factor 3-like (A)	XP_020551701.1 uncharacterized protein LOC105168692 [Sesamum indicum]	Ethylene-responsive transcription factor ERF084 OS=Arabidopsis thaliana OX=3702 GN=ERF084 PE=2 SV=1
evm.model.Chr15.2091	PF04937(Protein of unknown function (DUF 659)):Protein of unknown function (DUF 659);PF05699(hAT family C-terminal dimerisation region):hAT family C-terminal dimerisation region	molecular_function:protein dimerization activity "The formation of a protein dimer, a macromolecular structure consists of two noncovalently associated identical or nonidentical subunits." [ISBN:0198506732](GO:0046983)	K14326 regulator of nonsense transcripts 1 [EC:3.6.4.-] | (RefSeq) uncharacterized protein LOC111904613 (A)	XP_039784334.1 uncharacterized protein LOC120651057 [Panicum virgatum] KAG2549086.1 hypothetical protein PVAP13_9KG294913 [Panicum virgatum]	NA
evm.model.Chr10.350	NA	molecular_function:nucleotide binding "Interacting selectively and non-covalently with a nucleotide, any compound consisting of a nucleoside that is esterified with [ortho]phosphate or an oligophosphate at any hydroxyl group on the ribose or deoxyribose." [GOC:mah, ISBN:0198547684](GO:0000166),molecular_function:serine-tRNA ligase activity "Catalysis of the reaction: ATP + L-serine + tRNA[Ser] = …	K01875 seryl-tRNA synthetase [EC:6.1.1.11] | (RefSeq) serine--tRNA ligase-like (A)	KAF7086192.1 hypothetical protein CFC21_089519 [Triticum aestivum] VAI61524.1 unnamed protein product [Triticum turgidum subsp. durum]	Serine--tRNA ligase OS=Helianthus annuus OX=4232 PE=2 SV=1
evm.model.Chr2.2634	PF13855(Leucine rich repeat):Leucine rich repeat	molecular_function:protein binding "Interacting selectively and non-covalently with any protein or protein complex [a complex of two or more proteins that may include other nonprotein molecules]." [GOC:go_curators](GO:0005515),molecular_function:ATP binding "Interacting selectively and non-covalently with ATP, adenosine 5'-triphosphate, a universally important coenzyme and enzyme regulator." [ISB…	K13420 LRR receptor-like serine/threonine-protein kinase FLS2 [EC:2.7.11.1] | (RefSeq) LRR receptor-like serine/threonine-protein kinase FLS2 (A)	KAG2664684.1 hypothetical protein I3760_16G094600 [Carya illinoinensis] KAG6673024.1 hypothetical protein I3842_16G089900 [Carya illinoinensis]	Receptor-like protein kinase OS=Ipomoea nil OX=35883 GN=INRPK1 PE=2 SV=2
evm.model.Chr2.1092	NA	NA	NA	KAG6433173.1 hypothetical protein SASPL_104781 [Salvia splendens]	NA
evm.model.Chr7.459	PF00447(HSF-type DNA-binding):HSF-type DNA-binding	molecular_function:DNA-binding transcription factor activity "A protein or a member of a complex that interacts selectively and non-covalently with a specific DNA sequence [sometimes referred to as a motif] within the regulatory region of a gene to modulate transcription. Regulatory regions include promoters [proximal and distal] and enhancers. Genes are transcriptional units, and include bacteri…	K09419 heat shock transcription factor, other eukaryote | (RefSeq) heat stress transcription factor A-3-like (A)	TYJ20108.1 hypothetical protein E1A91_A09G238400v1 [Gossypium mustelinum]	Heat stress transcription factor A-3 OS=Arabidopsis thaliana OX=3702 GN=HSFA3 PE=1 SV=2
evm.model.Chr14.51	NA	biological_process:cytidine to uridine editing "The conversion of a cytosine residue to uridine in an RNA molecule by deamination." [PMID:11092837](GO:0016554)	K09699 2-oxoisovalerate dehydrogenase E2 component (dihydrolipoyl transacylase) [EC:2.3.1.168] | (RefSeq) multiple organellar RNA editing factor 3, mitochondrial-like (A)	XP_039800882.1 multiple organellar RNA editing factor 8, chloroplastic/mitochondrial-like [Panicum virgatum] KAG2619108.1 hypothetical protein PVAP13_3NG140807 [Panicum virgatum]	Multiple organellar RNA editing factor 8, chloroplastic/mitochondrial OS=Arabidopsis thaliana OX=3702 GN=MORF8 PE=1 SV=1
evm.model.Chr10.2378	PF14226(non-haem dioxygenase in morphine synthesis N-terminal):non-haem dioxygenase in morphine synthesis N-terminal;PF03171(2OG-Fe(II) oxygenase superfamily):2OG-Fe(II) oxygenase superfamily	molecular_function:oxidoreductase activity "Catalysis of an oxidation-reduction [redox] reaction, a reversible chemical reaction in which the oxidation state of an atom or atoms within a molecule is altered. One substrate acts as a hydrogen or electron donor and becomes oxidized, while the other acts as hydrogen or electron acceptor and becomes reduced." [GOC:go_curators](GO:0016491),biological_p…	K13229 2,4-dihydroxy-1,4-benzoxazin-3-one-glucoside dioxygenase [EC:1.14.11.59] | (RefSeq) DIBOA-glucoside dioxygenase BX6 (A)	XP_019265771.1 PREDICTED: 1-aminocyclopropane-1-carboxylate oxidase homolog 1-like [Nicotiana attenuata]	Deacetoxyvindoline 4-hydroxylase OS=Catharanthus roseus OX=4058 GN=D4H PE=1 SV=2
evm.model.Chr3.1235	PF05627(Cleavage site for pathogenic type III effector avirulence factor Avr):Cleavage site for pathogenic type III effector avirulence factor Avr	NA	K13456 RPM1-interacting protein 4 | (RefSeq) RPM1-interacting protein 4-like isoform X1 (A)	XP_019194073.1 PREDICTED: RPM1-interacting protein 4-like [Ipomoea nil]	Protein NOI4 OS=Arabidopsis thaliana OX=3702 GN=NOI4 PE=1 SV=1
evm.model.Chr15.1577	PF16588(C2H2 zinc-finger):C2H2 zinc-finger	NA	K04733 interleukin-1 receptor-associated kinase 4 [EC:2.7.11.1] | (RefSeq) wall-associated receptor kinase 3-like isoform X1 (A)	XP_017256401.1 PREDICTED: uncharacterized protein LOC108225961 [Daucus carota subsp. sativus]	NA
evm.model.Chr10.475	PF05911(Filament-like plant protein, long coiled-coil):Filament-like plant protein, long coiled-coil	NA	NA	KAG2692742.1 hypothetical protein I3760_08G066600 [Carya illinoinensis]	Filament-like plant protein 4 OS=Arabidopsis thaliana OX=3702 GN=FPP4 PE=1 SV=1
evm.model.Chr11.1343	PF00407(Pathogenesis-related protein Bet v 1 family):Pathogenesis-related protein Bet v I family	biological_process:defense response "Reactions, triggered in response to the presence of a foreign body or the occurrence of an injury, which result in restriction of damage to the organism attacked or prevention/recovery from the infection caused by the attack." [GOC:go_curators](GO:0006952)	K18592 gamma-glutamyltranspeptidase / glutathione hydrolase / leukotriene-C4 hydrolase [EC:2.3.2.2 3.4.19.13 3.4.19.14] | (RefSeq) glutathione hydrolase 3-like (A)	KAF0892229.1 hypothetical protein E2562_014819 [Oryza meyeriana var. granulata]	Norbelladine synthase OS=Narcissus pseudonarcissus OX=39639 GN=NBS PE=1 SV=1
evm.model.Chr9.1137	PF00098(Zinc knuckle):Zinc knuckle	molecular_function:nucleic acid binding "Interacting selectively and non-covalently with any nucleic acid." [GOC:jl](GO:0003676),molecular_function:zinc ion binding "Interacting selectively and non-covalently with zinc [Zn] ions." [GOC:ai](GO:0008270)	K11593 eukaryotic translation initiation factor 2C | (RefSeq) protein argonaute 1A-like (A)	KAF5482583.1 hypothetical protein F2P56_003141, partial [Juglans regia]	Retrovirus-related Pol polyprotein from transposon RE2 OS=Arabidopsis thaliana OX=3702 GN=RE2 PE=4 SV=1
evm.model.Chr8.2077	PF12819(Malectin-like domain):Carbohydrate-binding protein of the ER	NA	K16224 senescence-induced receptor-like serine/threonine-protein kinase | (RefSeq) senescence-induced receptor-like serine/threonine-protein kinase (A)	RYR08090.1 hypothetical protein Ahy_B05g075644 [Arachis hypogaea]	Putative leucine-rich repeat receptor-like protein kinase At2g19210 OS=Arabidopsis thaliana OX=3702 GN=At2g19210 PE=1 SV=1
evm.model.Chr12.311	PF14541(Xylanase inhibitor C-terminal):Xylanase inhibitor C-terminal;PF14543(Xylanase inhibitor N-terminal):Xylanase inhibitor N-terminal	molecular_function:aspartic-type endopeptidase activity "Catalysis of the hydrolysis of internal, alpha-peptide bonds in a polypeptide chain by a mechanism in which a water molecule bound by the side chains of aspartic residues at the active center acts as a nucleophile." [ISBN:0198506732](GO:0004190),biological_process:proteolysis "The hydrolysis of proteins into smaller polypeptides and/or amin…	K01381 saccharopepsin [EC:3.4.23.25] | (RefSeq) aspartic proteinase CDR1-like (A)	XP_027172073.1 aspartic proteinase CDR1-like [Coffea eugenioides]	Aspartic proteinase CDR1 OS=Arabidopsis thaliana OX=3702 GN=CDR1 PE=1 SV=1
evm.model.Chr12.1429	PF03732(Retrotransposon gag protein):Retrotransposon gag protein	NA	K03260 translation initiation factor 4G | (RefSeq) uncharacterized LOC107844414 (A)	XP_009771994.1 PREDICTED: uncharacterized protein LOC104222458 [Nicotiana sylvestris]	NA
evm.model.Chr15.1528	PF14144(Seed dormancy control):Seed dormancy control	biological_process:transcription, DNA-templated "The cellular synthesis of RNA on a template of DNA." [GOC:jl, GOC:txnOH](GO:0006351),molecular_function:sequence-specific DNA binding "Interacting selectively and non-covalently with DNA of a specific nucleotide composition, e.g. GC-rich DNA binding, or with a specific sequence motif or type of DNA e.g. promotor binding or rDNA binding." [GOC:jl](G…	K14431 transcription factor TGA | (RefSeq) transcription factor TGA4-like (A)	RID78434.1 hypothetical protein BRARA_A01267 [Brassica rapa]	Protein INAPERTURATE POLLEN1 OS=Arabidopsis thaliana OX=3702 GN=INP1 PE=2 SV=1
evm.model.Chr12.1391	PF04937(Protein of unknown function (DUF 659)):Protein of unknown function (DUF 659)	NA	K14326 regulator of nonsense transcripts 1 [EC:3.6.4.-] | (RefSeq) uncharacterized protein LOC111904613 (A)	XP_016509254.1 PREDICTED: uncharacterized protein LOC107826740 [Nicotiana tabacum]	NA
evm.model.Chr6.390	PF02458(Transferase family):Transferase family	molecular_function:transferase activity, transferring acyl groups other than amino-acyl groups "Catalysis of the transfer of an acyl group, other than amino-acyl, from one compound [donor] to another [acceptor]." [GOC:jl](GO:0016747)	K13065 shikimate O-hydroxycinnamoyltransferase [EC:2.3.1.133] | (RefSeq) shikimate O-hydroxycinnamoyltransferase-like (A)	CAB4303534.1 unnamed protein product [Prunus armeniaca]	Rosmarinate synthase OS=Plectranthus scutellarioides OX=4142 GN=RAS PE=1 SV=1
evm.model.Chr11.2137	NA	NA	NA	RID57658.1 hypothetical protein BRARA_F01019 [Brassica rapa] VDC65743.1 unnamed protein product [Brassica rapa]	NA
evm.model.Chr9.1711	NA	NA	NA	POO03852.1 Zinc finger, CCHC-type [Trema orientale]	NA
evm.model.Chr7.2477	PF04893(Yip1 domain):Yip1 domain	cellular_component:membrane "A lipid bilayer along with all the proteins and protein complexes embedded in it an attached to it." [GOC:dos, GOC:mah, ISBN:0815316194](GO:0016020)	K20363 protein YIPF5/7 | (RefSeq) protein YIPF5 homolog (A)	XP_021619578.1 protein YIPF5 homolog [Manihot esculenta] OAY42890.1 hypothetical protein MANES_08G024200 [Manihot esculenta]	Protein YIPF5 OS=Xenopus tropicalis OX=8364 GN=yipf5 PE=2 SV=1
evm.model.Chr12.1365	NA	NA	NA	KAF2952739.1 hypothetical protein DAI22_01g357401 [Oryza sativa Japonica Group] KAG2481281.1 hypothetical protein PVAP13_J683828 [Panicum virgatum] KAG2481375.1 hypothetical protein PVAP13_J445464 [Panicum virgatum] KAG2481688.1 hypothetical protein PVAP13_J008493 [Panicum virgatum] KAG2481717.1 hypothetical protein PVAP13_J021456 [Panicum virgatum]	Uncharacterized mitochondrial protein AtMg00030 OS=Arabidopsis thaliana OX=3702 GN=AtMg00030 PE=4 SV=1
evm.model.Chr7.75	PF04525(LURP-one-related):LURP-one-related	NA	K15285 solute carrier family 35, member E3 | (RefSeq) uncharacterized protein LOC104781510 isoform X1 (A)	XP_020422170.1 protein LURP-one-related 15 [Prunus persica] ONI03870.1 hypothetical protein PRUPE_6G287400 [Prunus persica]	Protein LURP-one-related 15 OS=Arabidopsis thaliana OX=3702 GN=At5g01750 PE=1 SV=1
evm.model.Chr9.358	PF07731(Multicopper oxidase):Multicopper oxidase;PF07732(Multicopper oxidase):Multicopper oxidase;PF00394(Multicopper oxidase):Multicopper oxidase	molecular_function:copper ion binding "Interacting selectively and non-covalently with copper [Cu] ions." [GOC:ai](GO:0005507),molecular_function:oxidoreductase activity "Catalysis of an oxidation-reduction [redox] reaction, a reversible chemical reaction in which the oxidation state of an atom or atoms within a molecule is altered. One substrate acts as a hydrogen or electron donor and becomes o…	K05909 laccase [EC:1.10.3.2] | (RefSeq) laccase-14 (A)	XP_008358049.2 laccase-17-like [Malus domestica]	Laccase-14 OS=Arabidopsis thaliana OX=3702 GN=LAC14 PE=2 SV=1
evm.model.Chr14.224	PF00291(Pyridoxal-phosphate dependent enzyme):Pyridoxal-phosphate dependent enzyme	biological_process:tryptophan biosynthetic process "The chemical reactions and pathways resulting in the formation of tryptophan, the chiral amino acid 2-amino-3-[1H-indol-3-yl]propanoic acid; tryptophan is synthesized from chorismate via anthranilate." [GOC:mah, ISBN:0471331309, MetaCyc:TRPSYN-PWY](GO:0000162),molecular_function:tryptophan synthase activity "Catalysis of the reaction: L-serine +…	K01696 tryptophan synthase beta chain [EC:4.2.1.20] | (RefSeq) tryptophan synthase beta chain 1 (A)	TNF01793.1 tryptophan synthase subunit beta [Gammaproteobacteria bacterium]	Tryptophan synthase beta chain 2, chloroplastic OS=Camptotheca acuminata OX=16922 GN=TSB PE=2 SV=1
evm.model.Chr15.2731	PF14144(Seed dormancy control):Seed dormancy control	biological_process:transcription, DNA-templated "The cellular synthesis of RNA on a template of DNA." [GOC:jl, GOC:txnOH](GO:0006351),molecular_function:sequence-specific DNA binding "Interacting selectively and non-covalently with DNA of a specific nucleotide composition, e.g. GC-rich DNA binding, or with a specific sequence motif or type of DNA e.g. promotor binding or rDNA binding." [GOC:jl](G…	K14431 transcription factor TGA | (RefSeq) transcription factor TGA4-like (A)	XP_034200547.1 protein ZW2-like [Prunus dulcis] VVA20259.1 PREDICTED: mRNAion factor [Prunus dulcis]	Protein INAPERTURATE POLLEN1 OS=Arabidopsis thaliana OX=3702 GN=INP1 PE=2 SV=1
evm.model.Chr4.676	PF04937(Protein of unknown function (DUF 659)):Protein of unknown function (DUF 659);PF05699(hAT family C-terminal dimerisation region):hAT family C-terminal dimerisation region	molecular_function:protein dimerization activity "The formation of a protein dimer, a macromolecular structure consists of two noncovalently associated identical or nonidentical subunits." [ISBN:0198506732](GO:0046983)	K14326 regulator of nonsense transcripts 1 [EC:3.6.4.-] | (RefSeq) uncharacterized protein LOC111904613 (A)	XP_038713405.1 uncharacterized protein LOC120007275 [Tripterygium wilfordii]	NA
evm.model.Chr6.534	NA	NA	NA	MBA0656591.1 hypothetical protein [Gossypium klotzschianum]	NA
evm.model.Chr13.1400	PF09791(Oxidoreductase-like protein, N-terminal):Oxidoreductase-like protein, N-terminal	NA	NA	WP_175979317.1 oxidoreductase [Caballeronia zhejiangensis]	NA
evm.model.Chr3.1643	PF02519(Auxin responsive protein):Auxin responsive protein	biological_process:response to auxin "Any process that results in a change in state or activity of a cell or an organism [in terms of movement, secretion, enzyme production, gene expression, etc.] as a result of an auxin stimulus." [GOC:jl](GO:0009733)	K14488 SAUR family protein | (RefSeq) auxin-induced protein 6B-like (A)	KAG4979447.1 hypothetical protein JHK85_033405 [Glycine max] KAG5139260.1 hypothetical protein JHK84_033028 [Glycine max]	Auxin-responsive protein SAUR32 OS=Arabidopsis thaliana OX=3702 GN=SAUR32 PE=2 SV=1
evm.model.Chr15.314	PF00201(UDP-glucoronosyl and UDP-glucosyl transferase):UDP-glucoronosyl and UDP-glucosyl transferase	molecular_function:UDP-glycosyltransferase activity "Catalysis of the transfer of a glycosyl group from a UDP-sugar to a small hydrophobic molecule." [InterPro:IPR004224, PMID:11846783](GO:0008194)	K13495 cis-zeatin O-glucosyltransferase [EC:2.4.1.215] | (RefSeq) zeatin O-glucosyltransferase-like (A)	XP_011075343.2 zeatin O-glucosyltransferase [Sesamum indicum]	Zeatin O-xylosyltransferase OS=Phaseolus vulgaris OX=3885 GN=ZOX1 PE=2 SV=1
evm.model.Chr2.2609	PF07460(NUMOD3 motif):NUMOD3 motif (2 copies)	molecular_function:DNA binding "Any molecular function by which a gene product interacts selectively and non-covalently with DNA [deoxyribonucleic acid]." [GOC:dph, GOC:jl, GOC:tb, GOC:vw](GO:0003677)	K05857 phosphatidylinositol phospholipase C, delta [EC:3.1.4.11] | (RefSeq) LOW QUALITY PROTEIN: phosphoinositide phospholipase C 8 (A)	XP_016466190.1 PREDICTED: uncharacterized protein LOC107788958 [Nicotiana tabacum]	NA
evm.model.Chr11.1664	PF00134(Cyclin, N-terminal domain):Cyclin, N-terminal domain	biological_process:regulation of transcription by RNA polymerase II "Any process that modulates the frequency, rate or extent of transcription mediated by RNA polymerase II." [GOC:go_curators, GOC:txnOH](GO:0006357),molecular_function:cyclin-dependent protein serine/threonine kinase regulator activity "Modulates the activity of a cyclin-dependent protein serine/threonine kinase, enzymes of the pr…	K15188 cyclin T | (RefSeq) cyclin-T1-3-like (A)	RWR92145.1 cyclin-T1-5-like protein isoform X2 [Cinnamomum micranthum f. kanehirae]	Cyclin-T1-4 OS=Oryza sativa subsp. japonica OX=39947 GN=CYCT1-1 PE=2 SV=1
evm.model.Chr8.267	PF12819(Malectin-like domain):Carbohydrate-binding protein of the ER	NA	K04733 interleukin-1 receptor-associated kinase 4 [EC:2.7.11.1] | (RefSeq) putative leucine-rich repeat receptor-like serine/threonine-protein kinase At2g19230 isoform X1 (A)	XP_031483259.1 senescence-induced receptor-like serine/threonine-protein kinase [Nymphaea colorata]	Probable LRR receptor-like serine/threonine-protein kinase At1g05700 OS=Arabidopsis thaliana OX=3702 GN=At1g05700 PE=1 SV=1
evm.model.Chr1.573	PF05627(Cleavage site for pathogenic type III effector avirulence factor Avr):Cleavage site for pathogenic type III effector avirulence factor Avr	NA	K04733 interleukin-1 receptor-associated kinase 4 [EC:2.7.11.1] | (RefSeq) uncharacterized protein LOC112529625 (A)	XP_019701376.1 protein NOI4 isoform X5 [Elaeis guineensis]	Protein NOI4 OS=Arabidopsis thaliana OX=3702 GN=NOI4 PE=1 SV=1
evm.model.Chr3.1354	PF14244(gag-polypeptide of LTR copia-type):gag-polypeptide of LTR copia-type	NA	K04733 interleukin-1 receptor-associated kinase 4 [EC:2.7.11.1] | (RefSeq) wall-associated receptor kinase 3-like isoform X1 (A)	PNX76092.1 peptide transporter PTR2 [Trifolium pratense]	NA
evm.model.Chr7.919	PF00587(tRNA synthetase class II core domain (G, H, P, S and T)):tRNA synthetase class II core domain (G, H, P, S and T);PF02403(Seryl-tRNA synthetase N-terminal domain):Seryl-tRNA synthetase N-terminal domain	molecular_function:nucleotide binding "Interacting selectively and non-covalently with a nucleotide, any compound consisting of a nucleoside that is esterified with [ortho]phosphate or an oligophosphate at any hydroxyl group on the ribose or deoxyribose." [GOC:mah, ISBN:0198547684](GO:0000166),molecular_function:aminoacyl-tRNA ligase activity "Catalysis of the formation of aminoacyl-tRNA from ATP…	K01875 seryl-tRNA synthetase [EC:6.1.1.11] | (RefSeq) serine--tRNA ligase-like (A)	KAF8980698.1 Cytosolic seryl-tRNA synthetase, partial [Haplosporangium bisporale]	Serine--tRNA ligase OS=Helianthus annuus OX=4232 PE=2 SV=1
evm.model.Chr10.890	NA	NA	K08488 syntaxin 7 | (RefSeq) syntaxin-22 isoform X1 (A)	XP_025887335.1 syntaxin-22 isoform X2 [Solanum lycopersicum]	Syntaxin-21 OS=Arabidopsis thaliana OX=3702 GN=SYP21 PE=1 SV=1
evm.model.Chr2.1370	PF05553(Cotton fibre expressed protein):Cotton fibre expressed protein	NA	NA	XP_021594022.1 uncharacterized protein LOC110601262 [Manihot esculenta] OAY28640.1 hypothetical protein MANES_15G083300 [Manihot esculenta]	NA
evm.model.CTG_613.2	PF05758(Ycf1):Ycf1	cellular_component:integral component of membrane "The component of a membrane consisting of the gene products and protein complexes having at least some part of their peptide sequence embedded in the hydrophobic region of the membrane." [GOC:dos, GOC:go_curators](GO:0016021)	K02690 photosystem I P700 chlorophyll a apoprotein A2 | (RefSeq) uncharacterized protein LOC111440173 (A)	ASM42487.1 hypothetical chloroplast RF1 [Pyrenaria spectabilis var. greeniae]	Protein TIC 214 OS=Coffea arabica OX=13443 GN=TIC214 PE=3 SV=1
evm.model.Chr7.1376	PF05699(hAT family C-terminal dimerisation region):hAT family C-terminal dimerisation region;PF02892(BED zinc finger):BED zinc finger	molecular_function:DNA binding "Any molecular function by which a gene product interacts selectively and non-covalently with DNA [deoxyribonucleic acid]." [GOC:dph, GOC:jl, GOC:tb, GOC:vw](GO:0003677),molecular_function:protein dimerization activity "The formation of a protein dimer, a macromolecular structure consists of two noncovalently associated identical or nonidentical subunits." [ISBN:019…	K04460 serine/threonine-protein phosphatase 5 [EC:3.1.3.16] | (RefSeq) zinc finger BED domain-containing protein RICESLEEPER 2-like isoform X1 (A)	KAG5525643.1 hypothetical protein RHGRI_032076 [Rhododendron griersonianum]	Zinc finger BED domain-containing protein RICESLEEPER 2 OS=Oryza sativa subsp. japonica OX=39947 GN=Os03g0733400 PE=2 SV=1
evm.model.Chr11.1220	PF14372(Domain of unknown function (DUF4413)):Domain of unknown function (DUF4413);PF02892(BED zinc finger):BED zinc finger;PF05699(hAT family C-terminal dimerisation region):hAT family C-terminal dimerisation region	molecular_function:DNA binding "Any molecular function by which a gene product interacts selectively and non-covalently with DNA [deoxyribonucleic acid]." [GOC:dph, GOC:jl, GOC:tb, GOC:vw](GO:0003677),molecular_function:protein dimerization activity "The formation of a protein dimer, a macromolecular structure consists of two noncovalently associated identical or nonidentical subunits." [ISBN:019…	K04460 serine/threonine-protein phosphatase 5 [EC:3.1.3.16] | (RefSeq) zinc finger BED domain-containing protein RICESLEEPER 2-like isoform X1 (A)	RZC29445.1 putative AC transposase [Glycine soja]	Putative AC transposase OS=Zea mays OX=4577 PE=2 SV=2
evm.model.Chr12.2048	PF00407(Pathogenesis-related protein Bet v 1 family):Pathogenesis-related protein Bet v I family	molecular_function:protein phosphatase inhibitor activity "Stops, prevents or reduces the activity of a protein phosphatase, an enzyme that hydrolyzes phosphate groups from phosphorylated proteins." [GOC:ai](GO:0004864),biological_process:defense response "Reactions, triggered in response to the presence of a foreign body or the occurrence of an injury, which result in restriction of damage to th…	K10781 fatty acyl-ACP thioesterase B [EC:3.1.2.14 3.1.2.21] | (RefSeq) uncharacterized protein LOC113347984 isoform X1 (A)	XP_031101045.1 MLP-like protein 34 [Ipomoea triloba]	MLP-like protein 423 OS=Arabidopsis thaliana OX=3702 GN=MLP423 PE=2 SV=1
evm.model.Chr5.2499	NA	NA	K11593 eukaryotic translation initiation factor 2C | (RefSeq) protein argonaute 1A-like (A)	RVX15666.1 Retrovirus-related Pol polyprotein from transposon RE2 [Vitis vinifera]	Retrovirus-related Pol polyprotein from transposon RE2 OS=Arabidopsis thaliana OX=3702 GN=RE2 PE=4 SV=1
evm.model.Chr4.830	NA	NA	NA	ESQ43418.1 hypothetical protein EUTSA_v10015015mg [Eutrema salsugineum]	Protein LPA2 OS=Arabidopsis thaliana OX=3702 GN=LPA2 PE=2 SV=1
evm.model.Chr8.1651	PF01535(PPR repeat):PPR repeat;PF13041(PPR repeat family):PPR repeat family	molecular_function:protein binding "Interacting selectively and non-covalently with any protein or protein complex [a complex of two or more proteins that may include other nonprotein molecules]." [GOC:go_curators](GO:0005515)	K17964 leucine-rich PPR motif-containing protein, mitochondrial | (RefSeq) putative pentatricopeptide repeat-containing protein At5g59900 (A)	PLY87449.1 hypothetical protein LSAT_2X63881 [Lactuca sativa]	Pentatricopeptide repeat-containing protein At4g28010 OS=Arabidopsis thaliana OX=3702 GN=At4g28010 PE=2 SV=1
evm.model.Chr11.1350	PF00407(Pathogenesis-related protein Bet v 1 family):Pathogenesis-related protein Bet v I family	biological_process:defense response "Reactions, triggered in response to the presence of a foreign body or the occurrence of an injury, which result in restriction of damage to the organism attacked or prevention/recovery from the infection caused by the attack." [GOC:go_curators](GO:0006952)	K05387 glutamate receptor, ionotropic, plant | (RefSeq) LOW QUALITY PROTEIN: glutamate receptor 2.3-like (A)	KAF0892229.1 hypothetical protein E2562_014819 [Oryza meyeriana var. granulata]	Norbelladine synthase OS=Narcissus pseudonarcissus OX=39639 GN=NBS PE=1 SV=1
evm.model.Chr7.2313	NA	NA	K06890 uncharacterized protein | (RefSeq) BI1-like protein (A)	XP_006298202.1 uncharacterized protein LOC17890688 isoform X1 [Capsella rubella] EOA31100.1 hypothetical protein CARUB_v10014253mg [Capsella rubella]	NA
evm.model.Chr8.2155	PF00646(F-box domain):F-box domain	molecular_function:protein binding "Interacting selectively and non-covalently with any protein or protein complex [a complex of two or more proteins that may include other nonprotein molecules]." [GOC:go_curators](GO:0005515)	K21596 calmodulin-binding transcription activator | (RefSeq) uncharacterized LOC107794376 (A)	AAT38692.2 F-Box protein, putative [Solanum demissum]	Putative F-box protein At2g02030 OS=Arabidopsis thaliana OX=3702 GN=At2g02030 PE=4 SV=1
evm.model.Chr10.2230	PF05938(Plant self-incompatibility protein S1):Plant self-incompatibility protein S1	NA	K18592 gamma-glutamyltranspeptidase / glutathione hydrolase / leukotriene-C4 hydrolase [EC:2.3.2.2 3.4.19.13 3.4.19.14] | (RefSeq) LOW QUALITY PROTEIN: glutathione hydrolase 1-like (A)	CAA3015574.1 Hypothetical predicted protein [Olea europaea subsp. europaea]	S-protein homolog 12 OS=Arabidopsis thaliana OX=3702 GN=SPH12 PE=2 SV=1
evm.model.Chr8.2231	NA	molecular_function:single-stranded DNA binding "Interacting selectively and non-covalently with single-stranded DNA." [GOC:elh, GOC:vw, PMID:22976174](GO:0003697),biological_process:flower development "The process whose specific outcome is the progression of the flower over time, from its formation to the mature structure. The flower is the reproductive structure in a plant, and its development b…	NA	XP_028201614.1 nodulin homeobox-like isoform X1 [Glycine soja] XP_028201615.1 nodulin homeobox-like isoform X1 [Glycine soja] XP_028201616.1 nodulin homeobox-like isoform X1 [Glycine soja] RZB62988.1 Nodulin homeobox isoform A [Glycine soja] RZB62989.1 Nodulin homeobox isoform B [Glycine soja]	Nodulin homeobox OS=Arabidopsis thaliana OX=3702 GN=NDX PE=2 SV=1
evm.model.Chr11.1663	NA	NA	K15188 cyclin T | (RefSeq) cyclin-T1-3-like (A)	XP_004294091.1 PREDICTED: cyclin-T1-4-like [Fragaria vesca subsp. vesca]	Cyclin-T1-5 OS=Arabidopsis thaliana OX=3702 GN=CYCT1-5 PE=1 SV=2
evm.model.Chr5.1993	PF12854(PPR repeat):PPR repeat;PF13041(PPR repeat family):PPR repeat family ;PF01535(PPR repeat):PPR repeat	molecular_function:protein binding "Interacting selectively and non-covalently with any protein or protein complex [a complex of two or more proteins that may include other nonprotein molecules]." [GOC:go_curators](GO:0005515)	K17964 leucine-rich PPR motif-containing protein, mitochondrial | (RefSeq) hypothetical protein (A)	XP_022859355.1 pentatricopeptide repeat-containing protein At1g02060, chloroplastic [Olea europaea var. sylvestris]	Pentatricopeptide repeat-containing protein At2g06000 OS=Arabidopsis thaliana OX=3702 GN=At2g06000 PE=2 SV=1
evm.model.Chr15.2270	NA	molecular_function:protein binding "Interacting selectively and non-covalently with any protein or protein complex [a complex of two or more proteins that may include other nonprotein molecules]." [GOC:go_curators](GO:0005515)	NA	MBA0644763.1 hypothetical protein [Gossypium klotzschianum]	NA
evm.model.Chr4.1525	PF11955(Plant organelle RNA recognition domain):Plant organelle RNA recognition domain	NA	NA	MBA0711155.1 hypothetical protein [Gossypium laxum]	Protein WHAT'S THIS FACTOR 9, mitochondrial OS=Arabidopsis thaliana OX=3702 GN=WTF9 PE=4 SV=1
evm.model.Chr13.442	NA	NA	NA	XP_039118479.1 uncharacterized protein LOC120254442, partial [Dioscorea cayenensis subsp. rotundata]	NA
evm.model.Chr14.1965	PF03732(Retrotransposon gag protein):Retrotransposon gag protein ;PF14244(gag-polypeptide of LTR copia-type):gag-polypeptide of LTR copia-type	NA	K04733 interleukin-1 receptor-associated kinase 4 [EC:2.7.11.1] | (RefSeq) wall-associated receptor kinase 3-like isoform X1 (A)	XP_010666308.1 PREDICTED: uncharacterized protein LOC104883475 [Beta vulgaris subsp. vulgaris] XP_010666798.1 PREDICTED: uncharacterized protein LOC104883919 [Beta vulgaris subsp. vulgaris] XP_010673767.1 PREDICTED: uncharacterized protein LOC104890092 [Beta vulgaris subsp. vulgaris]	NA
evm.model.Chr15.1694	PF00280(Potato inhibitor I family):Potato inhibitor I family	molecular_function:serine-type endopeptidase inhibitor activity "Stops, prevents or reduces the activity of serine-type endopeptidases, enzymes that catalyze the hydrolysis of nonterminal peptide bonds in a polypeptide chain; a serine residue [and a histidine residue] are at the active center of the enzyme." [GOC:ai](GO:0004867),biological_process:response to wounding "Any process that results in…	NA	PSS15966.1 Glu S.griseus protease [Actinidia chinensis var. chinensis]	Proteinase inhibitor OS=Linum usitatissimum OX=4006 PE=1 SV=1
evm.model.Chr13.74	PF03660(PHF5-like protein):PHF5-like protein	biological_process:mRNA splicing, via spliceosome "The joining together of exons from one or more primary transcripts of messenger RNA [mRNA] and the excision of intron sequences, via a spliceosomal mechanism, so that mRNA consisting only of the joined exons is produced." [GOC:krc, ISBN:0198506732, ISBN:0879695897](GO:0000398)	K12834 PHD finger-like domain-containing protein 5A | (RefSeq) PHD finger-like domain-containing protein 5B (A)	KAF9508827.1 hypothetical protein BS47DRAFT_1377670 [Hydnum rufescens UP504]	PHD finger-like domain-containing protein 5B OS=Arabidopsis thaliana OX=3702 GN=At1g07170 PE=3 SV=1
evm.model.Chr10.2373	PF03171(2OG-Fe(II) oxygenase superfamily):2OG-Fe(II) oxygenase superfamily;PF14226(non-haem dioxygenase in morphine synthesis N-terminal):non-haem dioxygenase in morphine synthesis N-terminal	molecular_function:oxidoreductase activity "Catalysis of an oxidation-reduction [redox] reaction, a reversible chemical reaction in which the oxidation state of an atom or atoms within a molecule is altered. One substrate acts as a hydrogen or electron donor and becomes oxidized, while the other acts as hydrogen or electron acceptor and becomes reduced." [GOC:go_curators](GO:0016491),biological_p…	K13229 2,4-dihydroxy-1,4-benzoxazin-3-one-glucoside dioxygenase [EC:1.14.11.59] | (RefSeq) DIBOA-glucoside dioxygenase BX6 (A)	XP_016555453.1 PREDICTED: 1-aminocyclopropane-1-carboxylate oxidase homolog [Capsicum annuum] XP_016555454.1 PREDICTED: 1-aminocyclopropane-1-carboxylate oxidase homolog [Capsicum annuum]	1-aminocyclopropane-1-carboxylate oxidase homolog 1 OS=Arabidopsis thaliana OX=3702 GN=At1g06620 PE=2 SV=1
evm.model.Chr12.1477	PF05699(hAT family C-terminal dimerisation region):hAT family C-terminal dimerisation region	molecular_function:protein dimerization activity "The formation of a protein dimer, a macromolecular structure consists of two noncovalently associated identical or nonidentical subunits." [ISBN:0198506732](GO:0046983)	K14326 regulator of nonsense transcripts 1 [EC:3.6.4.-] | (RefSeq) uncharacterized protein LOC111904613 (A)	KAG2673883.1 hypothetical protein I3760_13G110300 [Carya illinoinensis]	NA
evm.model.Chr5.2503	PF00201(UDP-glucoronosyl and UDP-glucosyl transferase):UDP-glucoronosyl and UDP-glucosyl transferase	molecular_function:UDP-glycosyltransferase activity "Catalysis of the transfer of a glycosyl group from a UDP-sugar to a small hydrophobic molecule." [InterPro:IPR004224, PMID:11846783](GO:0008194)	K23279 gallate 1-beta-glucosyltransferase [EC:2.4.1.136] | (RefSeq) gallate 1-beta-glucosyltransferase (A)	CDP08071.1 unnamed protein product [Coffea canephora]	Gallate 1-beta-glucosyltransferase OS=Quercus robur OX=38942 GN=UGT84A13 PE=1 SV=1
evm.model.Chr15.312	PF00201(UDP-glucoronosyl and UDP-glucosyl transferase):UDP-glucoronosyl and UDP-glucosyl transferase	molecular_function:UDP-glycosyltransferase activity "Catalysis of the transfer of a glycosyl group from a UDP-sugar to a small hydrophobic molecule." [InterPro:IPR004224, PMID:11846783](GO:0008194)	K13495 cis-zeatin O-glucosyltransferase [EC:2.4.1.215] | (RefSeq) zeatin O-glucosyltransferase-like (A)	KAG5609408.1 hypothetical protein H5410_020689 [Solanum commersonii]	Zeatin O-glucosyltransferase OS=Phaseolus lunatus OX=3884 GN=ZOG1 PE=2 SV=1
evm.model.Chr14.745	PF12576(Protein of unknown function (DUF3754)):Protein of unknown function (DUF3754)	NA	K18696 glycerophosphodiester phosphodiesterase [EC:3.1.4.46] | (RefSeq) Glycerophosphodiester phosphodiesterase gde1 (A)	PON35510.1 Nuclear factor related to kappa-B-binding protein [Parasponia andersonii]	Nuclear factor related to kappa-B-binding protein OS=Xenopus tropicalis OX=8364 GN=nfrkb PE=2 SV=1
evm.model.Chr3.419	PF00249(Myb-like DNA-binding domain):Myb-like DNA-binding domain	NA	K12133 MYB-related transcription factor LHY | (RefSeq) protein LHY isoform X1 (A)	GER47040.1 homeodomain-like superfamily protein [Striga asiatica]	Protein REVEILLE 2 OS=Arabidopsis thaliana OX=3702 GN=RVE2 PE=1 SV=1
evm.model.Chr5.307	PF00814(tRNA N6-adenosine threonylcarbamoyltransferase):Glycoprotease family	biological_process:tRNA threonylcarbamoyladenosine modification "The attachment of a carbonyl group and a threonine to the amino group of the adenine residue immediately 3' of the anticodon, in tRNAs that decode ANN codons [where N is any base]." [GO:0070526, GOC:imk, GOC:mah, PMID:19287007, PMID:21183954, PMID:23258706](GO:0002949)	K01409 N6-L-threonylcarbamoyladenine synthase [EC:2.3.1.234] | (RefSeq) probable tRNA N6-adenosine threonylcarbamoyltransferase, mitochondrial isoform X1 (A)	WP_188325855.1 MULTISPECIES: tRNA (adenosine(37)-N6)-threonylcarbamoyltransferase complex transferase subunit TsaD [unclassified Stenotrophomonas] MBD8637820.1 tRNA (adenosine(37)-N6)-threonylcarbamoyltransferase complex transferase subunit TsaD [Stenotrophomonas sp. CFBP 13725] MBD8697576.1 tRNA (adenosine(37)-N6)-threonylcarbamoyltransferase complex transferase subunit TsaD [Stenotrophomonas sp…	Probable tRNA N6-adenosine threonylcarbamoyltransferase, mitochondrial OS=Arabidopsis thaliana OX=3702 GN=GCP1 PE=2 SV=2
evm.model.Chr14.1204	NA	NA	K12447 UDP-sugar pyrophosphorylase [EC:2.7.7.64] | (RefSeq) uncharacterized protein LOC104808371 (A)	XP_012837652.1 PREDICTED: uncharacterized protein LOC105958190 [Erythranthe guttata]	NA
evm.model.Chr2.637	NA	NA	NA	KFK26185.1 hypothetical protein AALP_AA8G213700 [Arabis alpina]	NA
evm.model.Chr1.536	NA	NA	NA	XP_023908507.1 U-box domain-containing protein 38-like [Quercus suber]	NA
evm.model.Chr7.974	PF13912(C2H2-type zinc finger):C2H2-type zinc finger	NA	K22534 PR domain zinc finger protein 5 | (RefSeq) zinc finger protein ZAT4-like (A)	XP_010243202.1 PREDICTED: zinc finger protein ZAT5 [Nelumbo nucifera] DAD28597.1 TPA_asm: hypothetical protein HUJ06_030065 [Nelumbo nucifera]	Zinc finger protein ZAT11 OS=Arabidopsis thaliana OX=3702 GN=ZAT11 PE=2 SV=1
evm.model.Chr15.2774	NA	biological_process:regulation of translation "Any process that modulates the frequency, rate or extent of the chemical reactions and pathways resulting in the formation of proteins by the translation of mRNA or circRNA." [GOC:isa_complete](GO:0006417),molecular_function:protein kinase regulator activity "Modulates the activity of a protein kinase, an enzyme which phosphorylates a protein." [GOC:a…	K03235 elongation factor 3 | (RefSeq) ABC transporter, conserved site (A)	VAI01790.1 unnamed protein product [Triticum turgidum subsp. durum]	Protein ILITYHIA OS=Arabidopsis thaliana OX=3702 GN=ILA PE=1 SV=1
evm.model.Chr3.1796	PF05699(hAT family C-terminal dimerisation region):hAT family C-terminal dimerisation region;PF02892(BED zinc finger):BED zinc finger;PF14372(Domain of unknown function (DUF4413)):Domain of unknown function (DUF4413)	molecular_function:DNA binding "Any molecular function by which a gene product interacts selectively and non-covalently with DNA [deoxyribonucleic acid]." [GOC:dph, GOC:jl, GOC:tb, GOC:vw](GO:0003677),molecular_function:protein dimerization activity "The formation of a protein dimer, a macromolecular structure consists of two noncovalently associated identical or nonidentical subunits." [ISBN:019…	K04460 serine/threonine-protein phosphatase 5 [EC:3.1.3.16] | (RefSeq) zinc finger BED domain-containing protein RICESLEEPER 2-like isoform X1 (A)	KAG2594219.1 hypothetical protein PVAP13_5NG631402 [Panicum virgatum]	Zinc finger BED domain-containing protein RICESLEEPER 1 OS=Oryza sativa subsp. japonica OX=39947 GN=Os05g0239150 PE=3 SV=1
evm.model.Chr7.726	PF00035(Double-stranded RNA binding motif):Double-stranded RNA binding motif	NA	K00549 5-methyltetrahydropteroyltriglutamate--homocysteine methyltransferase [EC:2.1.1.14] | (RefSeq) 5-methyltetrahydropteroyltriglutamate--homocysteine methyltransferase-like (A)	XP_038973774.1 double-stranded RNA-binding protein 1-like isoform X3 [Phoenix dactylifera]	Double-stranded RNA-binding protein 4 OS=Arabidopsis thaliana OX=3702 GN=DBR4 PE=1 SV=1
evm.model.Chr15.1955	PF00314(Thaumatin family):Thaumatin family	NA	K04733 interleukin-1 receptor-associated kinase 4 [EC:2.7.11.1] | (RefSeq) LEAF RUST 10 DISEASE-RESISTANCE LOCUS RECEPTOR-LIKE PROTEIN KINASE-like 2.4 (A)	PON99447.1 Thaumatin [Trema orientale]	Osmotin-like protein OS=Solanum lycopersicum OX=4081 PE=1 SV=1
evm.model.Chr6.830	NA	biological_process:fatty acid biosynthetic process "The chemical reactions and pathways resulting in the formation of a fatty acid, any of the aliphatic monocarboxylic acids that can be liberated by hydrolysis from naturally occurring fats and oils. Fatty acids are predominantly straight-chain acids of 4 to 24 carbon atoms, which may be saturated or unsaturated; branched fatty acids and hydroxy f…	K15397 3-ketoacyl-CoA synthase [EC:2.3.1.199] | (RefSeq) 3-ketoacyl-CoA synthase 6-like (A)	XP_009390849.1 PREDICTED: 3-ketoacyl-CoA synthase 6-like [Musa acuminata subsp. malaccensis] CAG1848911.1 unnamed protein product [Musa acuminata subsp. malaccensis]	3-ketoacyl-CoA synthase 5 OS=Arabidopsis thaliana OX=3702 GN=KCS5 PE=2 SV=1
evm.model.Chr3.1261	PF09353(Domain of unknown function (DUF1995)):Domain of unknown function (DUF1995)	NA	NA	KAF3625632.1 putative pentatricopeptide repeat-containing protein-like [Capsicum annuum]	Protein LPA3 OS=Arabidopsis thaliana OX=3702 GN=LPA3 PE=1 SV=1
evm.model.Chr1.1438	PF01490(Transmembrane amino acid transporter protein):Transmembrane amino acid transporter protein	NA	K14209 solute carrier family 36 (proton-coupled amino acid transporter) | (RefSeq) probable amino acid permease 7 (A)	KAF6141351.1 hypothetical protein GIB67_008528 [Kingdonia uniflora]	Probable amino acid permease 7 OS=Arabidopsis thaliana OX=3702 GN=AAP7 PE=2 SV=1
evm.model.Chr15.1630	PF00056(lactate/malate dehydrogenase, NAD binding domain):lactate/malate dehydrogenase, NAD binding domain;PF02866(lactate/malate dehydrogenase, alpha/beta C-terminal domain):lactate/malate dehydrogenase, alpha/beta C-terminal domain	molecular_function:catalytic activity "Catalysis of a biochemical reaction at physiological temperatures. In biologically catalyzed reactions, the reactants are known as substrates, and the catalysts are naturally occurring macromolecular substances known as enzymes. Enzymes possess specific binding sites for substrates, and are usually composed wholly or largely of protein, but RNA that has cata…	K00016 L-lactate dehydrogenase [EC:1.1.1.27] | (RefSeq) L-lactate dehydrogenase B (A)	CAE6191473.1 unnamed protein product [Arabidopsis arenosa]	L-lactate dehydrogenase A OS=Hordeum vulgare OX=4513 PE=1 SV=1
evm.model.Chr15.1695	PF14244(gag-polypeptide of LTR copia-type):gag-polypeptide of LTR copia-type;PF14223(gag-polypeptide of LTR copia-type):gag-polypeptide of LTR copia-type	NA	K04122 ent-kaurene oxidase [EC:1.14.14.86] | (RefSeq) ent-kaurene oxidase, chloroplastic-like (A)	XP_024189972.1 uncharacterized protein LOC112193939 [Rosa chinensis]	NA
evm.model.Chr15.24	PF00083(Sugar (and other) transporter):Sugar (and other) transporter	cellular_component:membrane "A lipid bilayer along with all the proteins and protein complexes embedded in it an attached to it." [GOC:dos, GOC:mah, ISBN:0815316194](GO:0016020),cellular_component:integral component of membrane "The component of a membrane consisting of the gene products and protein complexes having at least some part of their peptide sequence embedded in the hydrophobic region o…	K08150 MFS transporter, SP family, solute carrier family 2 (myo-inositol transporter), member 13 | (RefSeq) inositol transporter 4-like isoform X1 (A)	XP_022927495.1 probable inositol transporter 2 [Cucurbita moschata]	Inositol transporter 4 OS=Arabidopsis thaliana OX=3702 GN=INT4 PE=1 SV=1
evm.model.Chr1.1812	PF10184(Uncharacterized conserved protein (DUF2358)):Uncharacterized conserved protein (DUF2358)	NA	K12842 U2-associated protein SR140 | (RefSeq) U2 snRNP-associated SURP motif-containing protein (A)	XP_007149188.1 hypothetical protein PHAVU_005G049000g [Phaseolus vulgaris] ESW21182.1 hypothetical protein PHAVU_005G049000g [Phaseolus vulgaris]	NA
evm.model.Chr12.1339	PF04937(Protein of unknown function (DUF 659)):Protein of unknown function (DUF 659)	NA	K14326 regulator of nonsense transcripts 1 [EC:3.6.4.-] | (RefSeq) uncharacterized protein LOC111904613 (A)	XP_020259016.1 uncharacterized protein LOC109835445 [Asparagus officinalis]	NA
evm.model.Chr3.1763	PF04719(hTAFII28-like protein conserved region):hTAFII28-like protein conserved region	cellular_component:nucleus "A membrane-bounded organelle of eukaryotic cells in which chromosomes are housed and replicated. In most cells, the nucleus contains all of the cell's chromosomes except the organellar chromosomes, and is the site of RNA synthesis and processing. In some species, or in specialized cell types, RNA metabolism or DNA replication may be absent." [GOC:go_curators](GO:000563…	K03135 transcription initiation factor TFIID subunit 11 | (RefSeq) transcription initiation factor TFIID subunit 11 (A)	VDD51263.1 unnamed protein product, partial [Brassica oleracea]	Transcription initiation factor TFIID subunit 11 OS=Arabidopsis thaliana OX=3702 GN=TAF11 PE=1 SV=1
evm.model.Chr14.1696	PF05699(hAT family C-terminal dimerisation region):hAT family C-terminal dimerisation region	molecular_function:protein dimerization activity "The formation of a protein dimer, a macromolecular structure consists of two noncovalently associated identical or nonidentical subunits." [ISBN:0198506732](GO:0046983)	K14326 regulator of nonsense transcripts 1 [EC:3.6.4.-] | (RefSeq) uncharacterized protein LOC111904613 (A)	KAG2673883.1 hypothetical protein I3760_13G110300 [Carya illinoinensis]	NA
evm.model.Chr3.1376	PF09353(Domain of unknown function (DUF1995)):Domain of unknown function (DUF1995)	NA	NA	XP_010538398.1 PREDICTED: uncharacterized protein LOC104812764 isoform X3 [Tarenaya hassleriana]	Protein LPA3 OS=Arabidopsis thaliana OX=3702 GN=LPA3 PE=1 SV=1
evm.model.Chr4.2077	NA	NA	NA	XP_025803656.1 uncharacterized protein LOC112882745 [Panicum hallii] PAN11392.1 hypothetical protein PAHAL_2G166900 [Panicum hallii] PUZ69873.1 hypothetical protein GQ55_2G159400 [Panicum hallii var. hallii] RLM84432.1 hypothetical protein C2845_PM04G11580 [Panicum miliaceum] RLN13413.1 hypothetical protein C2845_PM09G17620 [Panicum miliaceum]	NA
evm.model.Chr12.993	NA	NA	K15033 peptidyl-tRNA hydrolase ICT1 [EC:3.1.1.29] | (RefSeq) peptidyl-tRNA hydrolase ICT1, mitochondrial isoform X1 (A)	KAG0297377.1 hypothetical protein BGZ96_006756 [Linnemannia gamsii]	Peptidyl-tRNA hydrolase ICT1, mitochondrial OS=Salmo salar OX=8030 GN=mrpl58 PE=2 SV=1
evm.model.Chr8.78	PF00694(Aconitase C-terminal domain):Aconitase C-terminal domain	molecular_function:hydro-lyase activity "Catalysis of the cleavage of a carbon-oxygen bond by elimination of water." [EC:4.2.1](GO:0016836)	K01704 3-isopropylmalate/(R)-2-methylmalate dehydratase small subunit [EC:4.2.1.33 4.2.1.35] | (RefSeq) 3-isopropylmalate dehydratase small subunit 3-like (A)	PHT45507.1 3-isopropylmalate dehydratase small subunit 2 [Capsicum baccatum]	3-isopropylmalate dehydratase small subunit 1 OS=Arabidopsis thaliana OX=3702 GN=SSU1 PE=1 SV=1
evm.model.Chr14.910	PF00891(O-methyltransferase domain):O-methyltransferase;PF08100(Dimerisation domain):Dimerisation domain	molecular_function:methyltransferase activity "Catalysis of the transfer of a methyl group to an acceptor molecule." [ISBN:0198506732](GO:0008168),molecular_function:O-methyltransferase activity "Catalysis of the transfer of a methyl group to the oxygen atom of an acceptor molecule." [GOC:ai](GO:0008171),molecular_function:protein dimerization activity "The formation of a protein dimer, a macromo…	K16040 trans-resveratrol di-O-methyltransferase [EC:2.1.1.240] | (RefSeq) 8-hydroxyquercetin 8-O-methyltransferase-like (A)	CAJ65645.1 putative orcinol O-methyltransferase, partial [Rosa roxburghii]	8-hydroxyquercetin 8-O-methyltransferase OS=Mentha piperita OX=34256 GN=OMT2 PE=1 SV=1
evm.model.Chr15.1896	NA	molecular_function:structural constituent of ribosome "The action of a molecule that contributes to the structural integrity of the ribosome." [GOC:mah](GO:0003735),cellular_component:ribosome "An intracellular organelle, about 200 A in diameter, consisting of RNA and protein. It is the site of protein biosynthesis resulting from translation of messenger RNA [mRNA]. It consists of two subunits, o…	K02935 large subunit ribosomal protein L7/L12 | (RefSeq) uncharacterized protein LOC111391475 (A)	XP_016576144.1 PREDICTED: 50S ribosomal protein L7/L12 [Capsicum annuum] XP_016576145.1 PREDICTED: 50S ribosomal protein L7/L12 [Capsicum annuum] XP_016576146.1 PREDICTED: 50S ribosomal protein L7/L12 [Capsicum annuum] XP_016576147.1 PREDICTED: 50S ribosomal protein L7/L12 [Capsicum annuum] XP_016576148.1 PREDICTED: 50S ribosomal protein L7/L12 [Capsicum annuum] XP_016576149.1 PREDICTED: 50S ribo…	NA
evm.model.CTG_112.4	NA	NA	K02132 F-type H+-transporting ATPase subunit alpha | (RefSeq) ATP synthase subunit alpha, mitochondrial-like (A)	BAC18353.1 conserved hypothetical protein [Corynebacterium efficiens YS-314]	NA
evm.model.Chr13.1909	NA	NA	K19199 histone-lysine N-methyltransferase SETD3 [EC:2.1.1.43] | (RefSeq) protein SET DOMAIN GROUP 40-like (A)	GCC24181.1 hypothetical protein [Chiloscyllium punctatum]	Protein SET DOMAIN GROUP 40 OS=Arabidopsis thaliana OX=3702 GN=SDG40 PE=2 SV=1
evm.model.Chr1.357	PF00501(AMP-binding enzyme):AMP-binding enzyme;PF13193(AMP-binding enzyme C-terminal domain):AMP-binding enzyme C-terminal domain	NA	K01904 4-coumarate--CoA ligase [EC:6.2.1.12] | (RefSeq) 4-coumarate--CoA ligase-like 6 (A)	XP_020198833.1 4-coumarate--CoA ligase-like 3 [Aegilops tauschii subsp. strangulata]	4-coumarate--CoA ligase-like 6 OS=Arabidopsis thaliana OX=3702 GN=4CLL6 PE=1 SV=2
evm.model.Chr15.2212	PF05773(RWD domain):RWD domain;PF01485(IBR domain, a half RING-finger domain):IBR domain, a half RING-finger domain	molecular_function:ubiquitin-protein transferase activity "Catalysis of the transfer of ubiquitin from one protein to another via the reaction X-Ub + Y --> Y-Ub + X, where both X-Ub and Y-Ub are covalent linkages." [GOC:BioGRID, GOC:jh2, PMID:9635407](GO:0004842),molecular_function:protein binding "Interacting selectively and non-covalently with any protein or protein complex [a complex of two or…	K11971 E3 ubiquitin-protein ligase RNF14 [EC:2.3.2.31] | (RefSeq) E3 ubiquitin-protein ligase RNF14 (A)	KFQ12807.1 E3 ubiquitin-protein ligase RNF14, partial [Leptosomus discolor]	E3 ubiquitin-protein ligase RNF14 OS=Homo sapiens OX=9606 GN=RNF14 PE=1 SV=1
evm.model.Chr11.1349	PF00407(Pathogenesis-related protein Bet v 1 family):Pathogenesis-related protein Bet v I family	biological_process:defense response "Reactions, triggered in response to the presence of a foreign body or the occurrence of an injury, which result in restriction of damage to the organism attacked or prevention/recovery from the infection caused by the attack." [GOC:go_curators](GO:0006952)	K18592 gamma-glutamyltranspeptidase / glutathione hydrolase / leukotriene-C4 hydrolase [EC:2.3.2.2 3.4.19.13 3.4.19.14] | (RefSeq) glutathione hydrolase 3-like (A)	XP_019256611.1 PREDICTED: S-norcoclaurine synthase 2-like [Nicotiana attenuata] OIS97214.1 hypothetical protein A4A49_22997 [Nicotiana attenuata]	Norbelladine synthase OS=Narcissus pseudonarcissus OX=39639 GN=NBS PE=1 SV=1
evm.model.Chr1.657	PF02892(BED zinc finger):BED zinc finger	molecular_function:DNA binding "Any molecular function by which a gene product interacts selectively and non-covalently with DNA [deoxyribonucleic acid]." [GOC:dph, GOC:jl, GOC:tb, GOC:vw](GO:0003677)	K19984 exocyst complex component 5 | (RefSeq) uncharacterized protein LOC113272286 (A)	XP_009780704.1 PREDICTED: zinc finger BED domain-containing protein RICESLEEPER 2-like [Nicotiana sylvestris]	Putative AC transposase OS=Zea mays OX=4577 PE=2 SV=2
evm.model.Chr14.804	NA	NA	NA	KAG2275699.1 hypothetical protein Bca52824_058254 [Brassica carinata]	GDSL esterase/lipase At4g10955 OS=Arabidopsis thaliana OX=3702 GN=At4g10955 PE=2 SV=1
evm.model.Chr10.2109	PF00650(CRAL/TRIO domain):CRAL/TRIO domain	NA	K14399 polyribonucleotide 5'-hydroxyl-kinase [EC:2.7.1.78] | (RefSeq) Clp1-domain-containing protein (A)	KAF8779837.1 hypothetical protein HU200_002102 [Digitaria exilis]	Phosphatidylinositol transfer protein PDR16 OS=Saccharomyces cerevisiae (strain ATCC 204508 / S288c) OX=559292 GN=PDR16 PE=1 SV=1
evm.model.Chr9.357	PF07732(Multicopper oxidase):Multicopper oxidase;PF00394(Multicopper oxidase):Multicopper oxidase;PF07731(Multicopper oxidase):Multicopper oxidase	molecular_function:copper ion binding "Interacting selectively and non-covalently with copper [Cu] ions." [GOC:ai](GO:0005507),molecular_function:oxidoreductase activity "Catalysis of an oxidation-reduction [redox] reaction, a reversible chemical reaction in which the oxidation state of an atom or atoms within a molecule is altered. One substrate acts as a hydrogen or electron donor and becomes o…	K05909 laccase [EC:1.10.3.2] | (RefSeq) laccase-14 (A)	XP_008358049.2 laccase-17-like [Malus domestica]	Laccase-14 OS=Arabidopsis thaliana OX=3702 GN=LAC14 PE=2 SV=1
evm.model.Chr15.926	PF08536(Whirly transcription factor):Whirly transcription factor	molecular_function:DNA binding "Any molecular function by which a gene product interacts selectively and non-covalently with DNA [deoxyribonucleic acid]." [GOC:dph, GOC:jl, GOC:tb, GOC:vw](GO:0003677),molecular_function:single-stranded DNA binding "Interacting selectively and non-covalently with single-stranded DNA." [GOC:elh, GOC:vw, PMID:22976174](GO:0003697),biological_process:regulation of tr…	NA	KAG6541176.1 hypothetical protein Mapa_017410 [Marchantia paleacea]	Single-stranded DNA-binding protein WHY1, chloroplastic OS=Solanum tuberosum OX=4113 GN=WHY1 PE=1 SV=1
evm.model.Chr14.2213	NA	NA	NA	XP_008233585.1 PREDICTED: zinc finger protein ZAT12-like [Prunus mume]	NA
evm.model.Chr12.1596	NA	NA	K15255 ATP-dependent DNA helicase PIF1 [EC:3.6.4.12] | (RefSeq) ATP-dependent DNA helicase PIF1-like (A)	XP_007157309.1 hypothetical protein PHAVU_002G059100g [Phaseolus vulgaris] ESW29303.1 hypothetical protein PHAVU_002G059100g [Phaseolus vulgaris]	Serine/threonine-protein kinase ZRK7 OS=Arabidopsis thaliana OX=3702 GN=ZRK7 PE=2 SV=1
evm.model.Chr5.2160	PF01040(UbiA prenyltransferase family):UbiA prenyltransferase family	molecular_function:prenyltransferase activity "Catalysis of the transfer of a prenyl group from one compound [donor] to another [acceptor]." [GOC:mah](GO:0004659),cellular_component:integral component of membrane "The component of a membrane consisting of the gene products and protein complexes having at least some part of their peptide sequence embedded in the hydrophobic region of the membrane.…	K23094 2-carboxy-1,4-naphthoquinone phytyltransferase [EC:2.5.1.130] | (RefSeq) 2-carboxy-1,4-naphthoquinone phytyltransferase, chloroplastic (A)	RLI07652.1 prenyltransferase [Candidatus Bathyarchaeota archaeon]	2-carboxy-1,4-naphthoquinone phytyltransferase, chloroplastic OS=Arabidopsis thaliana OX=3702 GN=ABC4 PE=1 SV=2
evm.model.Chr15.1813	PF10260(Uncharacterized conserved domain (SAYSvFN)):Uncharacterized conserved domain (SAYSvFN)	molecular_function:protein binding "Interacting selectively and non-covalently with any protein or protein complex [a complex of two or more proteins that may include other nonprotein molecules]." [GOC:go_curators](GO:0005515)	NA	KAG4214327.1 hypothetical protein ERO13_A01G114301v2 [Gossypium hirsutum]	NA
evm.model.Chr15.404	NA	NA	K22484 transcriptional regulator CBF1 | (RefSeq) transcription factor bHLH106-like (A)	KAF5727767.1 NAC domain protein [Tripterygium wilfordii]	Transcription factor bHLH106 OS=Arabidopsis thaliana OX=3702 GN=BHLH106 PE=2 SV=1
evm.model.Chr9.2202	PF13326(Photosystem II Pbs27):Photosystem II Pbs27	biological_process:photosystem II assembly "The aggregation, arrangement and bonding together of a set of components to form a photosystem II complex on the thylakoid membrane. The photosystem II complex consists of at least 20 polypeptides and around 80 cofactors in most organisms." [GOC:aa, GOC:pz](GO:0010207)	NA	XP_021897082.1 LOW QUALITY PROTEIN: photosystem II D1 precursor processing protein PSB27-H2, chloroplastic [Carica papaya]	Photosystem II D1 precursor processing protein PSB27-H2, chloroplastic OS=Arabidopsis thaliana OX=3702 GN=PSB27-2 PE=1 SV=1
evm.model.Chr6.1312	PF14223(gag-polypeptide of LTR copia-type):gag-polypeptide of LTR copia-type	NA	K11982 E3 ubiquitin-protein ligase RNF115/126 [EC:2.3.2.27] | (RefSeq) uncharacterized LOC103419088 (A)	RVW80476.1 Retrovirus-related Pol polyprotein from transposon RE1 [Vitis vinifera]	Retrovirus-related Pol polyprotein from transposon RE1 OS=Arabidopsis thaliana OX=3702 GN=RE1 PE=2 SV=1
evm.model.Chr6.504	PF00067(Cytochrome P450):Cytochrome P450	molecular_function:iron ion binding "Interacting selectively and non-covalently with iron [Fe] ions." [GOC:ai](GO:0005506),molecular_function:oxidoreductase activity, acting on paired donors, with incorporation or reduction of molecular oxygen "Catalysis of an oxidation-reduction [redox] reaction in which hydrogen or electrons are transferred from each of two donors, and molecular oxygen is reduc…	K20769 fatty acid omega-hydroxylase [EC:1.14.-.-] | (RefSeq) cytochrome P450 94A2-like (A)	KAA3468902.1 cytochrome P450 94A2-like [Gossypium australe]	Cytochrome P450 94A2 OS=Vicia sativa OX=3908 GN=CYP94A2 PE=2 SV=1
evm.model.Chr2.1900	NA	molecular_function:phosphatidylinositol binding "Interacting selectively and non-covalently with any inositol-containing glycerophospholipid, i.e. phosphatidylinositol [PtdIns] and its phosphorylated derivatives." [GOC:bf, ISBN:0198506732, PMID:11395417](GO:0035091)	K17917 sorting nexin-1/2 | (RefSeq) sorting nexin 1-like isoform X1 (A)	RHZ79077.1 hypothetical protein Glove_152g101 [Diversispora epigaea]	Sorting nexin 1 OS=Arabidopsis thaliana OX=3702 GN=SNX1 PE=1 SV=1
evm.model.Chr14.1194	PF02892(BED zinc finger):BED zinc finger	molecular_function:DNA binding "Any molecular function by which a gene product interacts selectively and non-covalently with DNA [deoxyribonucleic acid]." [GOC:dph, GOC:jl, GOC:tb, GOC:vw](GO:0003677)	K04460 serine/threonine-protein phosphatase 5 [EC:3.1.3.16] | (RefSeq) zinc finger BED domain-containing protein RICESLEEPER 2-like isoform X1 (A)	XP_024022960.1 zinc finger BED domain-containing protein RICESLEEPER 2-like [Morus notabilis]	Zinc finger BED domain-containing protein RICESLEEPER 3 OS=Oryza sativa subsp. japonica OX=39947 GN=Os05g0583200 PE=2 SV=1
evm.model.Chr5.899	NA	NA	NA	WP_214429948.1 hypothetical protein, partial [Escherichia coli]	NA
evm.model.Chr15.203	PF05678(VQ motif):VQ motif	NA	K20725 MAP kinase substrate 1 | (RefSeq) protein MKS1-like (A)	CAE03588.1 OSJNBa0087O24.11 [Oryza sativa Japonica Group]	VQ motif-containing protein 25 OS=Arabidopsis thaliana OX=3702 GN=VQ25 PE=3 SV=1
evm.model.Chr12.935	PF11926(Domain of unknown function (DUF3444)):Domain of unknown function (DUF3444)	NA	K09566 peptidyl-prolyl isomerase G (cyclophilin G) [EC:5.2.1.8] | (RefSeq) uncharacterized LOC104587445 (A)	XP_002885794.1 uncharacterized protein LOC9319752 [Arabidopsis lyrata subsp. lyrata] EFH62053.1 DNAJ heat shock N-terminal domain-containing protein [Arabidopsis lyrata subsp. lyrata]	NA
evm.model.CTG_78.5	PF01348(Type II intron maturase):Type II intron maturase	biological_process:mRNA processing "Any process involved in the conversion of a primary mRNA transcript into one or more mature mRNA[s] prior to translation into polypeptide." [GOC:mah](GO:0006397)	NA	QKE23639.1 maturase [Colquhounia coccinea]	Group II intron-encoded protein LtrA OS=Lactococcus lactis subsp. cremoris (strain MG1363) OX=416870 GN=ltrA PE=1 SV=1
evm.model.Chr12.1772	PF09791(Oxidoreductase-like protein, N-terminal):Oxidoreductase-like protein, N-terminal	NA	NA	CAE6105928.1 unnamed protein product [Arabidopsis arenosa]	UPF0651 protein YPL107W, mitochondrial OS=Saccharomyces cerevisiae (strain ATCC 204508 / S288c) OX=559292 GN=YPL107W PE=1 SV=1
evm.model.Chr12.1753	PF00280(Potato inhibitor I family):Potato inhibitor I family	molecular_function:serine-type endopeptidase inhibitor activity "Stops, prevents or reduces the activity of serine-type endopeptidases, enzymes that catalyze the hydrolysis of nonterminal peptide bonds in a polypeptide chain; a serine residue [and a histidine residue] are at the active center of the enzyme." [GOC:ai](GO:0004867),biological_process:response to wounding "Any process that results in…	NA	XP_012440510.1 PREDICTED: proteinase inhibitor-like [Gossypium raimondii] KJB60272.1 hypothetical protein B456_009G297300 [Gossypium raimondii]	Ethylene-responsive proteinase inhibitor 1 OS=Solanum lycopersicum OX=4081 PE=3 SV=1
evm.model.Chr10.2433	PF03126(Plus-3 domain):Plus-3 domain	molecular_function:nucleic acid binding "Interacting selectively and non-covalently with any nucleic acid." [GOC:jl](GO:0003676),molecular_function:DNA binding "Any molecular function by which a gene product interacts selectively and non-covalently with DNA [deoxyribonucleic acid]." [GOC:dph, GOC:jl, GOC:tb, GOC:vw](GO:0003677),molecular_function:zinc ion binding "Interacting selectively and non-…	K02958 small subunit ribosomal protein S15e | (RefSeq) uncharacterized protein LOC104815985 isoform X1 (A)	XP_022979412.1 uncharacterized protein LOC111479142 isoform X2 [Cucurbita maxima]	RNA polymerase-associated protein RTF1 homolog OS=Homo sapiens OX=9606 GN=RTF1 PE=1 SV=4
evm.model.Chr7.1300	PF10539(Development and cell death domain):Development and cell death domain	NA	K15046 influenza virus NS1A-binding protein | (RefSeq) LOW QUALITY PROTEIN: uncharacterized protein LOC107413921 (A)	XP_017443004.1 PREDICTED: LOW QUALITY PROTEIN: kelch-like protein 12 [Vigna angularis]	B2 protein OS=Daucus carota OX=4039 PE=2 SV=1
evm.model.Chr12.632	PF03171(2OG-Fe(II) oxygenase superfamily):2OG-Fe(II) oxygenase superfamily;PF14226(non-haem dioxygenase in morphine synthesis N-terminal):non-haem dioxygenase in morphine synthesis N-terminal	molecular_function:oxidoreductase activity "Catalysis of an oxidation-reduction [redox] reaction, a reversible chemical reaction in which the oxidation state of an atom or atoms within a molecule is altered. One substrate acts as a hydrogen or electron donor and becomes oxidized, while the other acts as hydrogen or electron acceptor and becomes reduced." [GOC:go_curators](GO:0016491),biological_p…	K13229 2,4-dihydroxy-1,4-benzoxazin-3-one-glucoside dioxygenase [EC:1.14.11.59] | (RefSeq) LOC109766943; DIBOA-glucoside dioxygenase BX6-like (A)	XP_041007387.1 1-aminocyclopropane-1-carboxylate oxidase homolog 1-like isoform X1 [Juglans microcarpa x Juglans regia]	1-aminocyclopropane-1-carboxylate oxidase homolog 1 OS=Arabidopsis thaliana OX=3702 GN=At1g06620 PE=2 SV=1
evm.model.Chr15.1480	NA	biological_process:regulation of translation "Any process that modulates the frequency, rate or extent of the chemical reactions and pathways resulting in the formation of proteins by the translation of mRNA or circRNA." [GOC:isa_complete](GO:0006417),molecular_function:protein kinase regulator activity "Modulates the activity of a protein kinase, an enzyme which phosphorylates a protein." [GOC:a…	K03235 elongation factor 3 | (RefSeq) ABC transporter, conserved site (A)	KDO52495.1 hypothetical protein CISIN_1g000049mg [Citrus sinensis]	Protein ILITYHIA OS=Arabidopsis thaliana OX=3702 GN=ILA PE=1 SV=1
evm.model.Chr8.2037	PF03140(Plant protein of unknown function):Plant protein of unknown function	NA	K01193 beta-fructofuranosidase [EC:3.2.1.26] | (RefSeq) LOC109747879; beta-fructofuranosidase, insoluble isoenzyme 3-like (A)	XP_024958108.1 UPF0481 protein At3g47200-like [Citrus sinensis]	UPF0481 protein At3g47200 OS=Arabidopsis thaliana OX=3702 GN=At3g47200 PE=2 SV=1
evm.model.Chr2.1372	NA	cellular_component:nuclear origin of replication recognition complex "A multisubunit complex that is located at the replication origins of a chromosome in the nucleus." [GOC:elh](GO:0005664),biological_process:DNA replication "The cellular metabolic process in which a cell duplicates one or more molecules of DNA. DNA replication begins when specific sequences, known as origins of replication, are…	K02608 origin recognition complex subunit 6 | (RefSeq) origin of replication complex subunit 6 (A)	XP_018435977.1 PREDICTED: origin of replication complex subunit 6 [Raphanus sativus]	Origin of replication complex subunit 6 OS=Oryza sativa subsp. japonica OX=39947 GN=ORC6 PE=3 SV=1
evm.model.Chr9.663	PF13041(PPR repeat family):PPR repeat family	molecular_function:protein binding "Interacting selectively and non-covalently with any protein or protein complex [a complex of two or more proteins that may include other nonprotein molecules]." [GOC:go_curators](GO:0005515)	K17964 leucine-rich PPR motif-containing protein, mitochondrial | (RefSeq) pentatricopeptide repeat-containing protein At5g65560-like (A)	RYR58017.1 hypothetical protein Ahy_A05g023676 [Arachis hypogaea]	Pentatricopeptide repeat-containing protein At3g22470, mitochondrial OS=Arabidopsis thaliana OX=3702 GN=At3g22470 PE=1 SV=1
evm.model.Chr12.929	PF01344(Kelch motif):Kelch motif;PF13418(Galactose oxidase, central domain):Galactose oxidase, central domain	molecular_function:protein binding "Interacting selectively and non-covalently with any protein or protein complex [a complex of two or more proteins that may include other nonprotein molecules]." [GOC:go_curators](GO:0005515)	K20285 Rab9 effector protein with kelch motifs | (RefSeq) nitrile-specifier protein 5-like (A)	CAF2288087.1 unnamed protein product [Brassica napus] CDY19142.1 BnaA04g18820D [Brassica napus] VDD14533.1 unnamed protein product [Brassica rapa]	Nitrile-specifier protein 5 OS=Arabidopsis thaliana OX=3702 GN=NSP5 PE=2 SV=1
evm.model.Chr5.1519	PF02298(Plastocyanin-like domain):Plastocyanin-like domain	molecular_function:electron transfer activity "Any molecular entity that serves as an electron acceptor and electron donor in an electron transport chain. An electron transport chain is a process in which a series of electron carriers operate together to transfer electrons from donors to any of several different terminal electron acceptors to generate a transmembrane electrochemical gradient." [I…	K01426 amidase [EC:3.5.1.4] | (RefSeq) LOW QUALITY PROTEIN: uncharacterized protein LOC105643773 (A)	KAF7069508.1 hypothetical protein CFC21_075130 [Triticum aestivum] KAF7069521.1 hypothetical protein CFC21_075144 [Triticum aestivum]	Basic blue protein OS=Arabidopsis thaliana OX=3702 GN=ARPN PE=2 SV=2
evm.model.Chr6.2344	PF00657(GDSL-like Lipase/Acylhydrolase):GDSL-like Lipase/Acylhydrolase	molecular_function:hydrolase activity, acting on ester bonds "Catalysis of the hydrolysis of any ester bond." [GOC:jl](GO:0016788)	K01206 alpha-L-fucosidase [EC:3.2.1.51] | (RefSeq) alpha-L-fucosidase 3 (A)	XP_019162825.1 PREDICTED: GDSL esterase/lipase At1g28580-like isoform X1 [Ipomoea nil]	GDSL esterase/lipase At1g28590 OS=Arabidopsis thaliana OX=3702 GN=At1g28590 PE=2 SV=2
evm.model.Chr10.477	PF04968(CHORD):CHORD	NA	K13458 disease resistance protein | (RefSeq) cysteine and histidine-rich domain-containing protein RAR1 (A)	XP_024537285.1 cysteine and histidine-rich domain-containing protein RAR1 [Selaginella moellendorffii]	Cysteine and histidine-rich domain-containing protein RAR1 OS=Arabidopsis thaliana OX=3702 GN=RAR1 PE=1 SV=1
evm.model.Chr6.2347	PF00657(GDSL-like Lipase/Acylhydrolase):GDSL-like Lipase/Acylhydrolase	molecular_function:hydrolase activity, acting on ester bonds "Catalysis of the hydrolysis of any ester bond." [GOC:jl](GO:0016788)	K01206 alpha-L-fucosidase [EC:3.2.1.51] | (RefSeq) alpha-L-fucosidase 3 (A)	OEL21569.1 GDSL esterase/lipase [Dichanthelium oligosanthes]	GDSL esterase/lipase At1g28570 OS=Arabidopsis thaliana OX=3702 GN=At1g28570 PE=3 SV=1
evm.model.Chr10.479	PF14372(Domain of unknown function (DUF4413)):Domain of unknown function (DUF4413)	molecular_function:DNA binding "Any molecular function by which a gene product interacts selectively and non-covalently with DNA [deoxyribonucleic acid]." [GOC:dph, GOC:jl, GOC:tb, GOC:vw](GO:0003677)	K04460 serine/threonine-protein phosphatase 5 [EC:3.1.3.16] | (RefSeq) zinc finger BED domain-containing protein RICESLEEPER 2-like isoform X1 (A)	TYK14363.1 zinc finger BED domain-containing protein RICESLEEPER 3-like [Cucumis melo var. makuwa]	Zinc finger BED domain-containing protein RICESLEEPER 2 OS=Oryza sativa subsp. japonica OX=39947 GN=Os03g0733400 PE=2 SV=1
evm.model.Chr13.69	PF05938(Plant self-incompatibility protein S1):Plant self-incompatibility protein S1	NA	K18592 gamma-glutamyltranspeptidase / glutathione hydrolase / leukotriene-C4 hydrolase [EC:2.3.2.2 3.4.19.13 3.4.19.14] | (RefSeq) LOW QUALITY PROTEIN: glutathione hydrolase 1-like (A)	XP_022974557.1 S-protein homolog 1-like [Cucurbita maxima]	S-protein homolog 5 OS=Arabidopsis thaliana OX=3702 GN=SPH5 PE=2 SV=1
evm.model.Chr7.35	NA	NA	NA	KZV48682.1 hypothetical protein F511_26130 [Dorcoceras hygrometricum]	NA
evm.model.Chr12.1469	NA	NA	K15255 ATP-dependent DNA helicase PIF1 [EC:3.6.4.12] | (RefSeq) uncharacterized protein LOC110882888 (A)	XP_021999308.1 uncharacterized protein LOC110896161 [Helianthus annuus]	NA
evm.model.Chr9.1035	PF05938(Plant self-incompatibility protein S1):Plant self-incompatibility protein S1	NA	K18592 gamma-glutamyltranspeptidase / glutathione hydrolase / leukotriene-C4 hydrolase [EC:2.3.2.2 3.4.19.13 3.4.19.14] | (RefSeq) LOW QUALITY PROTEIN: glutathione hydrolase 1-like (A)	XP_012834549.1 PREDICTED: uncharacterized protein LOC105955378 [Erythranthe guttata]	S-protein homolog 5 OS=Arabidopsis thaliana OX=3702 GN=SPH5 PE=2 SV=1
evm.model.Chr9.2694	PF02365(No apical meristem (NAM) protein):No apical meristem (NAM) protein	molecular_function:DNA binding "Any molecular function by which a gene product interacts selectively and non-covalently with DNA [deoxyribonucleic acid]." [GOC:dph, GOC:jl, GOC:tb, GOC:vw](GO:0003677),biological_process:regulation of transcription, DNA-templated "Any process that modulates the frequency, rate or extent of cellular DNA-templated transcription." [GOC:go_curators, GOC:txnOH](GO:0006…	K00521 ferric-chelate reductase [EC:1.16.1.7] | (RefSeq) ferric reduction oxidase 7, chloroplastic-like (A)	CAB4280308.1 unnamed protein product [Prunus armeniaca] CAB4310721.1 unnamed protein product [Prunus armeniaca]	Protein BEARSKIN2 OS=Arabidopsis thaliana OX=3702 GN=BRN2 PE=2 SV=1
evm.model.Chr10.612	PF14244(gag-polypeptide of LTR copia-type):gag-polypeptide of LTR copia-type	NA	NA	XP_030487472.1 uncharacterized protein LOC115704402 [Cannabis sativa]	NA
evm.model.Chr9.2798	NA	cellular_component:membrane "A lipid bilayer along with all the proteins and protein complexes embedded in it an attached to it." [GOC:dos, GOC:mah, ISBN:0815316194](GO:0016020),molecular_function:transmembrane transporter activity "Enables the transfer of a substance, usually a specific substance or a group of related substances, from one side of a membrane to the other." [GOC:jid, GOC:mtg_trans…	K14638 solute carrier family 15 (peptide/histidine transporter), member 3/4 | (RefSeq) protein NRT1/ PTR FAMILY 5.10-like (A)	GAU50653.1 hypothetical protein TSUD_228020 [Trifolium subterraneum]	Protein NRT1/ PTR FAMILY 5.15 OS=Arabidopsis thaliana OX=3702 GN=NPF5.15 PE=2 SV=1
evm.model.Chr7.1913	NA	NA	K12818 ATP-dependent RNA helicase DHX8/PRP22 [EC:3.6.4.13] | (RefSeq) hypothetical protein (A)	XP_010492149.1 PREDICTED: protein ZINC INDUCED FACILITATOR-LIKE 1 [Camelina sativa]	Protein ZINC INDUCED FACILITATOR-LIKE 1 OS=Arabidopsis thaliana OX=3702 GN=ZIFL1 PE=2 SV=1
evm.model.Chr9.1390	NA	NA	K04730 interleukin-1 receptor-associated kinase 1 [EC:2.7.11.1] | (RefSeq) putative receptor-like protein kinase At3g47110 (A)	KAF8026794.1 hypothetical protein BT93_F3314 [Corymbia citriodora subsp. variegata]	Receptor-like protein 43 OS=Arabidopsis thaliana OX=3702 GN=RLP43 PE=2 SV=1
evm.model.Chr5.219	PF02138(Beige/BEACH domain):Beige/BEACH domain;PF14844(PH domain associated with Beige/BEACH):PH domain associated with Beige/BEACH;PF15787(Domain of unknown function (DUF4704)):Domain of unknown function (DUF4704);PF00400(WD domain, G-beta repeat):WD domain, G-beta repeat	molecular_function:protein binding "Interacting selectively and non-covalently with any protein or protein complex [a complex of two or more proteins that may include other nonprotein molecules]." [GOC:go_curators](GO:0005515)	K23286 neurobeachin-like protein 1/2 | (RefSeq) BEACH domain-containing protein C2-like isoform X1 (A)	KZV38301.1 hypothetical protein F511_36242 [Dorcoceras hygrometricum]	BEACH domain-containing protein C2 OS=Arabidopsis thaliana OX=3702 GN=BCHC2 PE=1 SV=1
evm.model.Chr3.2237	PF00646(F-box domain):F-box domain	molecular_function:protein binding "Interacting selectively and non-covalently with any protein or protein complex [a complex of two or more proteins that may include other nonprotein molecules]." [GOC:go_curators](GO:0005515)	K11649 SWI/SNF related-matrix-associated actin-dependent regulator of chromatin subfamily C | (RefSeq) F-box and associated interaction domain protein (A)	KAG4181444.1 hypothetical protein ERO13_A10G227500v2 [Gossypium hirsutum]	F-box/kelch-repeat protein At3g06240 OS=Arabidopsis thaliana OX=3702 GN=At3g06240 PE=2 SV=1
evm.model.Chr13.1825	PF04525(LURP-one-related):LURP-one-related	NA	K15285 solute carrier family 35, member E3 | (RefSeq) uncharacterized protein LOC104781510 isoform X1 (A)	KAF2541317.1 hypothetical protein F2Q68_00032906 [Brassica cretica]	Protein LURP-one-related 15 OS=Arabidopsis thaliana OX=3702 GN=At5g01750 PE=1 SV=1
evm.model.Chr11.1352	PF00407(Pathogenesis-related protein Bet v 1 family):Pathogenesis-related protein Bet v I family	biological_process:defense response "Reactions, triggered in response to the presence of a foreign body or the occurrence of an injury, which result in restriction of damage to the organism attacked or prevention/recovery from the infection caused by the attack." [GOC:go_curators](GO:0006952)	K05387 glutamate receptor, ionotropic, plant | (RefSeq) LOW QUALITY PROTEIN: glutamate receptor 2.3-like (A)	KAF8379050.1 hypothetical protein HHK36_028477 [Tetracentron sinense]	Norbelladine synthase OS=Narcissus pseudonarcissus OX=39639 GN=NBS PE=1 SV=1
evm.model.Chr7.1683	PF01329(Pterin 4 alpha carbinolamine dehydratase):Pterin 4 alpha carbinolamine dehydratase	biological_process:tetrahydrobiopterin biosynthetic process "The chemical reactions and pathways resulting in the formation of tetrahydrobiopterin, the reduced form of biopterin [2-amino-4-hydroxy-6-[1,2-dihydroxypropyl]-pteridine]. It functions as a hydroxylation coenzyme, e.g. in the conversion of phenylalanine to tyrosine." [CHEBI:15372, GOC:go_curators, ISBN:0198506732](GO:0006729),molecular_…	K01724 4a-hydroxytetrahydrobiopterin dehydratase [EC:4.2.1.96] | (RefSeq) uncharacterized protein LOC112000997 (A)	KAG6754316.1 hypothetical protein POTOM_042343 [Populus tomentosa]	Probable pterin-4-alpha-carbinolamine dehydratase, chloroplastic OS=Arabidopsis thaliana OX=3702 GN=ATP1 PE=1 SV=1
evm.model.Chr13.928	NA	NA	K04460 serine/threonine-protein phosphatase 5 [EC:3.1.3.16] | (RefSeq) zinc finger BED domain-containing protein RICESLEEPER 2-like isoform X1 (A)	XP_039062899.1 zinc finger BED domain-containing protein RICESLEEPER 2-like [Hibiscus syriacus]	Zinc finger BED domain-containing protein RICESLEEPER 2 OS=Oryza sativa subsp. japonica OX=39947 GN=Os03g0733400 PE=2 SV=1
evm.model.Chr4.451	PF01255(Putative undecaprenyl diphosphate synthase):Putative undecaprenyl diphosphate synthase	molecular_function:transferase activity, transferring alkyl or aryl [other than methyl] groups "Catalysis of the transfer of an alkyl or aryl [but not methyl] group from one compound [donor] to another [acceptor]." [GOC:jl, ISBN:0198506732](GO:0016765)	K11778 ditrans,polycis-polyprenyl diphosphate synthase [EC:2.5.1.87] | (RefSeq) dehydrodolichyl diphosphate synthase 2-like (A)	EOA28499.1 hypothetical protein CARUB_v10024712mg [Capsella rubella]	Dehydrodolichyl diphosphate synthase CPT5, chloroplastic OS=Solanum lycopersicum OX=4081 GN=CPT5 PE=1 SV=1
evm.model.Chr14.1275	PF07748(Glycosyl hydrolases family 38 C-terminal domain):Glycosyl hydrolases family 38 C-terminal domain;PF17677(Glycosyl hydrolases family 38 C-terminal beta sandwich domain):-;PF09261(Alpha mannosidase middle domain):Alpha mannosidase middle domain;PF01074(Glycosyl hydrolases family 38 N-terminal domain):Glycosyl hydrolases family 38 N-terminal domain	molecular_function:catalytic activity "Catalysis of a biochemical reaction at physiological temperatures. In biologically catalyzed reactions, the reactants are known as substrates, and the catalysts are naturally occurring macromolecular substances known as enzymes. Enzymes possess specific binding sites for substrates, and are usually composed wholly or largely of protein, but RNA that has cata…	K01191 alpha-mannosidase [EC:3.2.1.24] | (RefSeq) probable alpha-mannosidase At5g13980 (A)	XP_024545431.1 alpha-mannosidase [Selaginella moellendorffii]	Probable alpha-mannosidase At5g13980 OS=Arabidopsis thaliana OX=3702 GN=At5g13980 PE=2 SV=1
evm.model.Chr2.164	PF08312(cwf21 domain):cwf21 domain	NA	K13172 serine/arginine repetitive matrix protein 2 | (RefSeq) pre-mRNA-splicing factor CWC21-like (A)	XP_022745281.1 serine/arginine repetitive matrix protein 2-like isoform X2 [Durio zibethinus]	Pre-mRNA-splicing factor CWC21 OS=Candida albicans (strain SC5314 / ATCC MYA-2876) OX=237561 GN=CWC21 PE=3 SV=2
evm.model.Chr1.1580	NA	NA	NA	XP_031481237.1 uncharacterized protein LOC116251229 [Nymphaea colorata]	NA
evm.model.Chr4.1711	PF00227(Proteasome subunit):Proteasome subunit	molecular_function:threonine-type endopeptidase activity "Catalysis of the hydrolysis of internal peptide bonds in a polypeptide chain by a mechanism in which the hydroxyl group of a threonine residue at the active center acts as a nucleophile." [GOC:mah, http://merops.sanger.ac.uk/about/glossary.htm#CATTYPE, http://merops.sanger.ac.uk/about/glossary.htm#ENDOPEPTIDASE](GO:0004298),cellular_compon…	K02739 20S proteasome subunit beta 2 [EC:3.4.25.1] | (RefSeq) proteasome subunit beta type-7-A (A)	XP_025819751.1 proteasome subunit beta type-7-A-like isoform X2 [Panicum hallii] XP_025819752.1 proteasome subunit beta type-7-A-like isoform X2 [Panicum hallii] XP_025819753.1 proteasome subunit beta type-7-A-like isoform X2 [Panicum hallii] PUZ53529.1 hypothetical protein GQ55_5G058400 [Panicum hallii var. hallii] RLN03483.1 proteasome subunit beta type-7-A-like [Panicum miliaceum] PAN27094.1 h…	Proteasome subunit beta type-7-B OS=Arabidopsis thaliana OX=3702 GN=PBB2 PE=1 SV=2
evm.model.Chr6.2091	NA	NA	NA	XP_030533264.1 uncharacterized protein LOC115742882 [Rhodamnia argentea]	NA
evm.model.Chr12.1312	NA	NA	NA	KAG6386212.1 hypothetical protein SASPL_155103 [Salvia splendens]	NA
evm.model.Chr4.186	PF00394(Multicopper oxidase):Multicopper oxidase;PF07732(Multicopper oxidase):Multicopper oxidase;PF07731(Multicopper oxidase):Multicopper oxidase	molecular_function:copper ion binding "Interacting selectively and non-covalently with copper [Cu] ions." [GOC:ai](GO:0005507),molecular_function:oxidoreductase activity "Catalysis of an oxidation-reduction [redox] reaction, a reversible chemical reaction in which the oxidation state of an atom or atoms within a molecule is altered. One substrate acts as a hydrogen or electron donor and becomes o…	K05909 laccase [EC:1.10.3.2] | (RefSeq) laccase-15-like (A)	XP_008358049.2 laccase-17-like [Malus domestica]	Laccase-14 OS=Arabidopsis thaliana OX=3702 GN=LAC14 PE=2 SV=1
evm.model.Chr7.414	NA	biological_process:blue light signaling pathway "The series of molecular signals initiated upon sensing of blue light by photoreceptor molecule, at a wavelength between 400nm and 470nm." [GOC:lr, GOC:sm](GO:0009785)	K01166 ribonuclease T2 [EC:4.6.1.19] | (RefSeq) uncharacterized protein LOC111302682 (A)	XP_019164120.1 PREDICTED: uncharacterized protein LOC109160279 isoform X1 [Ipomoea nil] XP_019164121.1 PREDICTED: uncharacterized protein LOC109160279 isoform X2 [Ipomoea nil]	Protein BIC1 OS=Arabidopsis thaliana OX=3702 GN=BIC1 PE=1 SV=1
evm.model.Chr15.2651	PF02866(lactate/malate dehydrogenase, alpha/beta C-terminal domain):lactate/malate dehydrogenase, alpha/beta C-terminal domain;PF00056(lactate/malate dehydrogenase, NAD binding domain):lactate/malate dehydrogenase, NAD binding domain	molecular_function:catalytic activity "Catalysis of a biochemical reaction at physiological temperatures. In biologically catalyzed reactions, the reactants are known as substrates, and the catalysts are naturally occurring macromolecular substances known as enzymes. Enzymes possess specific binding sites for substrates, and are usually composed wholly or largely of protein, but RNA that has cata…	K00016 L-lactate dehydrogenase [EC:1.1.1.27] | (RefSeq) L-lactate dehydrogenase B (A)	RLN07411.1 L-lactate dehydrogenase [Panicum miliaceum]	L-lactate dehydrogenase A OS=Hordeum vulgare OX=4513 PE=1 SV=1
evm.model.Chr6.1086	PF04937(Protein of unknown function (DUF 659)):Protein of unknown function (DUF 659)	NA	K14326 regulator of nonsense transcripts 1 [EC:3.6.4.-] | (RefSeq) uncharacterized protein LOC111904613 (A)	XP_028078719.1 uncharacterized protein LOC114280536 [Camellia sinensis]	NA
evm.model.Chr13.2068	PF06351(Allene oxide cyclase):Allene oxide cyclase	biological_process:jasmonic acid biosynthetic process "The chemical reactions and pathways resulting in the formation of jasmonic acid, a fatty acid derivative." [ISBN:0387969845](GO:0009695),molecular_function:isomerase activity "Catalysis of the geometric or structural changes within one molecule. Isomerase is the systematic name for any enzyme of EC class 5." [ISBN:0198506732](GO:0016853),mole…	K10525 allene oxide cyclase [EC:5.3.99.6] | (RefSeq) allene oxide cyclase, chloroplastic-like (A)	XP_010458779.1 PREDICTED: allene oxide cyclase 4, chloroplastic-like [Camelina sativa]	Allene oxide cyclase, chloroplastic OS=Oryza sativa subsp. japonica OX=39947 GN=AOC PE=1 SV=1
evm.model.Chr4.820	NA	molecular_function:methylmalonate-semialdehyde dehydrogenase [acylating] activity "Catalysis of the reaction: 2-methyl-3-oxopropanoate + CoA + NAD+ = propanoyl-CoA + CO2 + NADH + H+." [EC:1.2.1.27](GO:0004491),biological_process:oxidation-reduction process "A metabolic process that results in the removal or addition of one or more electrons to or from a substance, with or without the concomitant …	K14760 acyl-activating enzyme 14 [EC:6.2.1.26] | (RefSeq) 2-succinylbenzoate--CoA ligase, chloroplastic/peroxisomal isoform X1 (A)	KAG5541299.1 hypothetical protein RHGRI_021213 [Rhododendron griersonianum]	NA
evm.model.Chr9.2209	PF13326(Photosystem II Pbs27):Photosystem II Pbs27	biological_process:photosystem II assembly "The aggregation, arrangement and bonding together of a set of components to form a photosystem II complex on the thylakoid membrane. The photosystem II complex consists of at least 20 polypeptides and around 80 cofactors in most organisms." [GOC:aa, GOC:pz](GO:0010207)	NA	KAF9622634.1 hypothetical protein IFM89_032533 [Coptis chinensis]	Photosystem II D1 precursor processing protein PSB27-H2, chloroplastic OS=Arabidopsis thaliana OX=3702 GN=PSB27-2 PE=1 SV=1
evm.model.CTG_197.7	PF05758(Ycf1):Ycf1	cellular_component:integral component of membrane "The component of a membrane consisting of the gene products and protein complexes having at least some part of their peptide sequence embedded in the hydrophobic region of the membrane." [GOC:dos, GOC:go_curators](GO:0016021)	K02690 photosystem I P700 chlorophyll a apoprotein A2 | (RefSeq) uncharacterized protein LOC111440173 (A)	QRN74260.1 hypothetical chloroplast RF19 [Dracocephalum moldavica]	Protein TIC 214 OS=Coffea arabica OX=13443 GN=TIC214 PE=3 SV=1
evm.model.Chr10.623	PF00280(Potato inhibitor I family):Potato inhibitor I family	molecular_function:serine-type endopeptidase inhibitor activity "Stops, prevents or reduces the activity of serine-type endopeptidases, enzymes that catalyze the hydrolysis of nonterminal peptide bonds in a polypeptide chain; a serine residue [and a histidine residue] are at the active center of the enzyme." [GOC:ai](GO:0004867),biological_process:response to wounding "Any process that results in…	NA	KAG5236323.1 potato inhibitor family protein [Salix suchowensis]	Subtilisin-chymotrypsin inhibitor CI-1A OS=Hordeum vulgare OX=4513 PE=1 SV=1
evm.model.Chr14.1437	PF14372(Domain of unknown function (DUF4413)):Domain of unknown function (DUF4413)	molecular_function:DNA binding "Any molecular function by which a gene product interacts selectively and non-covalently with DNA [deoxyribonucleic acid]." [GOC:dph, GOC:jl, GOC:tb, GOC:vw](GO:0003677)	K04460 serine/threonine-protein phosphatase 5 [EC:3.1.3.16] | (RefSeq) zinc finger BED domain-containing protein RICESLEEPER 2-like isoform X1 (A)	KAF7801910.1 zinc finger BED domain-containing protein RICESLEEPER 2-like [Senna tora]	Putative AC9 transposase OS=Zea mays OX=4577 PE=4 SV=1
evm.model.CTG_655.1	PF05758(Ycf1):Ycf1	cellular_component:integral component of membrane "The component of a membrane consisting of the gene products and protein complexes having at least some part of their peptide sequence embedded in the hydrophobic region of the membrane." [GOC:dos, GOC:go_curators](GO:0016021)	K02690 photosystem I P700 chlorophyll a apoprotein A2 | (RefSeq) uncharacterized protein LOC111440173 (A)	XP_020080407.1 uncharacterized protein LOC109704088, partial [Ananas comosus]	Protein TIC 214 OS=Buxus microphylla OX=153571 GN=TIC214 PE=3 SV=1
evm.model.Chr11.706	PF07716(Basic region leucine zipper):Basic region leucine zipper	molecular_function:DNA-binding transcription factor activity "A protein or a member of a complex that interacts selectively and non-covalently with a specific DNA sequence [sometimes referred to as a motif] within the regulatory region of a gene to modulate transcription. Regulatory regions include promoters [proximal and distal] and enhancers. Genes are transcriptional units, and include bacteri…	K21548 ATF/CREB family transcription factor | (RefSeq) bZIP transcription factor 60 (A)	APZ88646.1 transcription factor bZIP4 [Bambusa emeiensis]	bZIP transcription factor 50 OS=Oryza sativa subsp. japonica OX=39947 GN=BZIP50 PE=2 SV=1
evm.model.Chr2.1145	PF03168(Late embryogenesis abundant protein):Late embryogenesis abundant protein	NA	NA	TKY66708.1 NDR1 protein [Spatholobus suberectus]	Protein NDR1 OS=Arabidopsis thaliana OX=3702 GN=NDR1 PE=1 SV=1
evm.model.Chr10.2363	PF14226(non-haem dioxygenase in morphine synthesis N-terminal):non-haem dioxygenase in morphine synthesis N-terminal	NA	K13229 2,4-dihydroxy-1,4-benzoxazin-3-one-glucoside dioxygenase [EC:1.14.11.59] | (RefSeq) LOC109766943; DIBOA-glucoside dioxygenase BX6-like (A)	XP_038722916.1 1-aminocyclopropane-1-carboxylate oxidase homolog 1-like [Tripterygium wilfordii]	1-aminocyclopropane-1-carboxylate oxidase homolog 3 OS=Arabidopsis thaliana OX=3702 GN=At1g06650 PE=2 SV=1
evm.model.Chr12.928	PF03109(ABC1 family):ABC1 family	NA	K13457 disease resistance protein RPM1 | (RefSeq) uncharacterized protein sll1770 (A)	NCR38670.1 AarF/ABC1/UbiB kinase family protein [Microcystis aeruginosa W13-11]	Protein ACTIVITY OF BC1 COMPLEX KINASE 7, chloroplastic OS=Arabidopsis thaliana OX=3702 GN=ABC1K7 PE=1 SV=1
evm.model.Chr4.767	NA	molecular_function:protein binding "Interacting selectively and non-covalently with any protein or protein complex [a complex of two or more proteins that may include other nonprotein molecules]." [GOC:go_curators](GO:0005515)	K15200 general transcription factor 3C polypeptide 2 | (RefSeq) uncharacterized protein LOC105174093 isoform X1 (A)	XP_006304420.1 uncharacterized protein LOC17897890 isoform X1 [Capsella rubella] XP_023644405.1 uncharacterized protein LOC17897890 isoform X1 [Capsella rubella] XP_023644406.1 uncharacterized protein LOC17897890 isoform X1 [Capsella rubella] EOA37318.1 hypothetical protein CARUB_v10010997mg [Capsella rubella]	General transcription factor 3C polypeptide 2 OS=Mus musculus OX=10090 GN=Gtf3c2 PE=2 SV=2
evm.model.Chr4.824	PF00338(Ribosomal protein S10p/S20e):Ribosomal protein S10p/S20e	molecular_function:RNA binding "Interacting selectively and non-covalently with an RNA molecule or a portion thereof." [GOC:jl, GOC:mah](GO:0003723),molecular_function:structural constituent of ribosome "The action of a molecule that contributes to the structural integrity of the ribosome." [GOC:mah](GO:0003735),cellular_component:ribosome "An intracellular organelle, about 200 A in diameter, con…	K02969 small subunit ribosomal protein S20e | (RefSeq) 40S ribosomal protein S20-2 (A)	XP_019431524.1 PREDICTED: 40S ribosomal protein S20-2-like [Lupinus angustifolius] OIW20678.1 hypothetical protein TanjilG_19743 [Lupinus angustifolius]	40S ribosomal protein S20-1 OS=Arabidopsis thaliana OX=3702 GN=RPS20A PE=2 SV=2
evm.model.Chr9.2768	PF00400(WD domain, G-beta repeat):WD domain, G-beta repeat;PF17814(LisH-like dimerisation domain):-	molecular_function:protein binding "Interacting selectively and non-covalently with any protein or protein complex [a complex of two or more proteins that may include other nonprotein molecules]." [GOC:go_curators](GO:0005515)	K13111 WD40 repeat-containing protein SMU1 | (RefSeq) suppressor of mec-8 and unc-52 protein homolog 1 (A)	WP_017715273.1 caspase family protein [Oscillatoria sp. PCC 10802]	Suppressor of mec-8 and unc-52 protein homolog 1 OS=Arabidopsis thaliana OX=3702 GN=SMU1 PE=1 SV=1
evm.model.Chr15.1376	PF01758(Sodium Bile acid symporter family):Sodium Bile acid symporter family	cellular_component:membrane "A lipid bilayer along with all the proteins and protein complexes embedded in it an attached to it." [GOC:dos, GOC:mah, ISBN:0815316194](GO:0016020)	K03453 bile acid:Na+ symporter, BASS family | (RefSeq) probable sodium/metabolite cotransporter BASS5, chloroplastic (A)	XP_010647572.2 PREDICTED: probable sodium/metabolite cotransporter BASS5, chloroplastic isoform X1 [Vitis vinifera]	Probable sodium/metabolite cotransporter BASS5, chloroplastic OS=Oryza sativa subsp. japonica OX=39947 GN=BASS5 PE=2 SV=1
evm.model.Chr15.416	PF12554(Mitotic-spindle organizing gamma-tubulin ring associated):Mitotic-spindle organizing gamma-tubulin ring associated	cellular_component:gamma-tubulin ring complex "A multiprotein complex composed of gamma-tubulin and other non-tubulin proteins that forms a flexible open ring structure thought to be the unit of nucleation at the minus end of a microtubule." [GOC:clt, PMID:12134075](GO:0008274),biological_process:gamma-tubulin complex localization "Any process in which a gamma-tubulin complex is transported to, o…	K18633 mitotic-spindle organizing protein 1 | (RefSeq) mitotic-spindle organizing protein 1B-like (A)	XP_015897945.1 mitotic-spindle organizing protein 1A-like [Ziziphus jujuba]	Mitotic-spindle organizing protein 1B OS=Arabidopsis thaliana OX=3702 GN=GIP1 PE=1 SV=1
evm.model.Chr15.2114	NA	molecular_function:catalytic activity "Catalysis of a biochemical reaction at physiological temperatures. In biologically catalyzed reactions, the reactants are known as substrates, and the catalysts are naturally occurring macromolecular substances known as enzymes. Enzymes possess specific binding sites for substrates, and are usually composed wholly or largely of protein, but RNA that has cata…	NA	XP_004230386.1 uncharacterized protein LOC101247758 isoform X1 [Solanum lycopersicum]	NA
evm.model.Chr5.308	PF00814(tRNA N6-adenosine threonylcarbamoyltransferase):Glycoprotease family	biological_process:tRNA threonylcarbamoyladenosine modification "The attachment of a carbonyl group and a threonine to the amino group of the adenine residue immediately 3' of the anticodon, in tRNAs that decode ANN codons [where N is any base]." [GO:0070526, GOC:imk, GOC:mah, PMID:19287007, PMID:21183954, PMID:23258706](GO:0002949)	K01409 N6-L-threonylcarbamoyladenine synthase [EC:2.3.1.234] | (RefSeq) probable tRNA N6-adenosine threonylcarbamoyltransferase, mitochondrial isoform X1 (A)	KAG2588220.1 hypothetical protein PVAP13_5NG196000 [Panicum virgatum]	Probable tRNA N6-adenosine threonylcarbamoyltransferase, mitochondrial OS=Arabidopsis thaliana OX=3702 GN=GCP1 PE=2 SV=2
evm.model.Chr6.2349	PF00657(GDSL-like Lipase/Acylhydrolase):GDSL-like Lipase/Acylhydrolase	biological_process:lipid metabolic process "The chemical reactions and pathways involving lipids, compounds soluble in an organic solvent but not, or sparingly, in an aqueous solvent. Includes fatty acids; neutral fats, other fatty-acid esters, and soaps; long-chain [fatty] alcohols and waxes; sphingoids and other long-chain bases; glycolipids, phospholipids and sphingolipids; and carotenes, poly…	K01206 alpha-L-fucosidase [EC:3.2.1.51] | (RefSeq) hypothetical protein (A)	XP_019091794.1 PREDICTED: LOW QUALITY PROTEIN: GDSL esterase/lipase At1g28570-like [Camelina sativa]	GDSL esterase/lipase At1g28580 OS=Arabidopsis thaliana OX=3702 GN=At1g28580 PE=2 SV=1
evm.model.Chr11.1438	PF09811(Essential protein Yae1, N terminal):Essential protein Yae1, N terminal	NA	NA	KAE8779894.1 hypothetical protein D1007_47004 [Hordeum vulgare]	Protein LTO1 homolog OS=Mus musculus OX=10090 GN=Lto1 PE=1 SV=1
evm.model.Chr10.1184	PF03732(Retrotransposon gag protein):Retrotransposon gag protein	NA	K12447 UDP-sugar pyrophosphorylase [EC:2.7.7.64] | (RefSeq) uncharacterized protein LOC104808371 (A)	XP_023744499.1 uncharacterized protein LOC111892680 [Lactuca sativa]	NA
evm.model.Chr3.2409	PF05627(Cleavage site for pathogenic type III effector avirulence factor Avr):Cleavage site for pathogenic type III effector avirulence factor Avr	NA	K13456 RPM1-interacting protein 4 | (RefSeq) RPM1-interacting protein 4 (A)	KAF8112553.1 hypothetical protein N665_0063s0039 [Sinapis alba]	Protein NOI4 OS=Arabidopsis thaliana OX=3702 GN=NOI4 PE=1 SV=1
evm.model.Chr13.354	NA	NA	NA	KAF3624893.1 hypothetical protein FXO37_31156 [Capsicum annuum] KAF3648755.1 hypothetical protein FXO38_18008 [Capsicum annuum] PHT63905.1 hypothetical protein T459_32203 [Capsicum annuum]	Zinc finger protein 7 OS=Arabidopsis thaliana OX=3702 GN=ZFP7 PE=1 SV=1
evm.model.Chr14.958	PF13639(Ring finger domain):Ring finger domain	NA	K22378 E3 ubiquitin-protein ligase RNF181 [EC:2.3.2.27] | (RefSeq) E3 ubiquitin-protein ligase RING1-like (A)	MBA0795120.1 hypothetical protein [Gossypium harknessii]	E3 ubiquitin-protein ligase RING1-like OS=Arabidopsis thaliana OX=3702 GN=At3g19950 PE=1 SV=1
evm.model.Chr2.410	PF01764(Lipase (class 3)):Lipase (class 3)	biological_process:lipid metabolic process "The chemical reactions and pathways involving lipids, compounds soluble in an organic solvent but not, or sparingly, in an aqueous solvent. Includes fatty acids; neutral fats, other fatty-acid esters, and soaps; long-chain [fatty] alcohols and waxes; sphingoids and other long-chain bases; glycolipids, phospholipids and sphingolipids; and carotenes, poly…	NA	KAG2312467.1 hypothetical protein Bca52824_024024 [Brassica carinata]	GDSL esterase/lipase At4g10955 OS=Arabidopsis thaliana OX=3702 GN=At4g10955 PE=2 SV=1
evm.model.Chr13.441	NA	NA	NA	XP_024442908.1 NAC domain-containing protein 90 [Populus trichocarpa] PNS98420.1 hypothetical protein POPTR_016G076000 [Populus trichocarpa]	NA
evm.model.Chr4.402	PF14691(Dihydroprymidine dehydrogenase domain II, 4Fe-4S cluster):Dihydroprymidine dehydrogenase domain II, 4Fe-4S cluster;PF13450(NAD(P)-binding Rossmann-like domain):NAD(P)-binding Rossmann-like domain	molecular_function:iron-sulfur cluster binding "Interacting selectively and non-covalently with an iron-sulfur cluster, a combination of iron and sulfur atoms." [GOC:ai](GO:0051536)	K00264 glutamate synthase (NADH) [EC:1.4.1.14] | (RefSeq) glutamate synthase [NADH], amyloplastic-like (A)	XP_024969533.1 glutamate synthase 1 [NADH], chloroplastic-like [Cynara cardunculus var. scolymus]	Glutamate synthase [NADH], amyloplastic OS=Medicago sativa OX=3879 PE=1 SV=1
evm.model.CTG_500.1	PF00164(Ribosomal protein S12/S23):Ribosomal protein S12/S23	molecular_function:structural constituent of ribosome "The action of a molecule that contributes to the structural integrity of the ribosome." [GOC:mah](GO:0003735),cellular_component:ribosome "An intracellular organelle, about 200 A in diameter, consisting of RNA and protein. It is the site of protein biosynthesis resulting from translation of messenger RNA [mRNA]. It consists of two subunits, o…	K02950 small subunit ribosomal protein S12 | (RefSeq) 30S ribosomal protein S12, chloroplastic (A)	YP_009139447.1 ribosomal protein S12 [Dunalia solanacea] AKF78455.1 ribosomal protein S12 [Dunalia solanacea]	30S ribosomal protein S12-B, chloroplastic OS=Populus trichocarpa OX=3694 GN=rps12-B PE=3 SV=1
evm.model.Chr10.2365	PF14226(non-haem dioxygenase in morphine synthesis N-terminal):non-haem dioxygenase in morphine synthesis N-terminal	NA	K13229 2,4-dihydroxy-1,4-benzoxazin-3-one-glucoside dioxygenase [EC:1.14.11.59] | (RefSeq) DIBOA-glucoside dioxygenase BX6 (A)	XP_034685513.1 1-aminocyclopropane-1-carboxylate oxidase homolog 1-like [Vitis riparia] XP_034685514.1 1-aminocyclopropane-1-carboxylate oxidase homolog 1-like [Vitis riparia] XP_034685515.1 1-aminocyclopropane-1-carboxylate oxidase homolog 1-like [Vitis riparia] XP_034685516.1 1-aminocyclopropane-1-carboxylate oxidase homolog 1-like [Vitis riparia]	1-aminocyclopropane-1-carboxylate oxidase homolog 1 OS=Arabidopsis thaliana OX=3702 GN=At1g06620 PE=2 SV=1
evm.model.Chr5.2151	PF04827(Plant transposon protein):Plant transposon protein;PF01040(UbiA prenyltransferase family):UbiA prenyltransferase family	molecular_function:prenyltransferase activity "Catalysis of the transfer of a prenyl group from one compound [donor] to another [acceptor]." [GOC:mah](GO:0004659),cellular_component:integral component of membrane "The component of a membrane consisting of the gene products and protein complexes having at least some part of their peptide sequence embedded in the hydrophobic region of the membrane.…	K23094 2-carboxy-1,4-naphthoquinone phytyltransferase [EC:2.5.1.130] | (RefSeq) 2-carboxy-1,4-naphthoquinone phytyltransferase, chloroplastic isoform X1 (A)	PIN10215.1 1,4-dihydroxy-2-naphthoate polyprenyltransferase [Handroanthus impetiginosus]	2-carboxy-1,4-naphthoquinone phytyltransferase, chloroplastic OS=Arabidopsis thaliana OX=3702 GN=ABC4 PE=1 SV=2
evm.model.Chr14.2577	PF00201(UDP-glucoronosyl and UDP-glucosyl transferase):UDP-glucoronosyl and UDP-glucosyl transferase	molecular_function:UDP-glycosyltransferase activity "Catalysis of the transfer of a glycosyl group from a UDP-sugar to a small hydrophobic molecule." [InterPro:IPR004224, PMID:11846783](GO:0008194)	K13495 cis-zeatin O-glucosyltransferase [EC:2.4.1.215] | (RefSeq) zeatin O-glucosyltransferase-like (A)	XP_006475704.1 zeatin O-glucosyltransferase-like [Citrus sinensis] XP_006492944.1 zeatin O-glucosyltransferase-like [Citrus sinensis]	Zeatin O-glucosyltransferase OS=Phaseolus lunatus OX=3884 GN=ZOG1 PE=2 SV=1
evm.model.Chr5.889	PF12023(Domain of unknown function (DUF3511)):Domain of unknown function (DUF3511)	NA	NA	EER94992.1 hypothetical protein SORBI_3001G398700 [Sorghum bicolor] KAG0551449.1 hypothetical protein BDA96_01G424500 [Sorghum bicolor]	NA
evm.model.Chr6.4	NA	NA	NA	XP_026415392.1 uncharacterized protein LOC113310814 isoform X2 [Papaver somniferum]	NA
evm.model.Chr10.481	PF05911(Filament-like plant protein, long coiled-coil):Filament-like plant protein, long coiled-coil	NA	K10352 myosin heavy chain | (RefSeq) filament-like plant protein 4 isoform X1 (A)	EFJ05923.1 hypothetical protein SELMODRAFT_136334, partial [Selaginella moellendorffii] EFJ07080.1 hypothetical protein SELMODRAFT_134290, partial [Selaginella moellendorffii]	Filament-like plant protein 4 OS=Arabidopsis thaliana OX=3702 GN=FPP4 PE=1 SV=1
evm.model.Chr15.2230	PF01494(FAD binding domain):FAD binding domain	molecular_function:FAD binding "Interacting selectively and non-covalently with the oxidized form, FAD, of flavin-adenine dinucleotide, the coenzyme or the prosthetic group of various flavoprotein oxidoreductase enzymes." [GOC:mah](GO:0071949)	K09838 zeaxanthin epoxidase [EC:1.14.15.21] | (RefSeq) Zep1-1; zeaxanthin epoxidase (A)	WP_011856158.1 FAD-dependent monooxygenase [Mycolicibacterium monacense] ABN99343.1 monooxygenase, FAD-binding protein [Mycobacterium sp. JLS] ORB24689.1 FAD-binding monooxygenase [Mycolicibacterium monacense DSM 44395] QHP87168.1 FAD-dependent oxidoreductase [Mycolicibacterium monacense DSM 44395] BBZ59733.1 salicylate hydroxylase [Mycolicibacterium monacense]	Monooxygenase 3 OS=Arabidopsis thaliana OX=3702 GN=MO3 PE=2 SV=1
evm.model.Chr5.1983	NA	molecular_function:structural constituent of ribosome "The action of a molecule that contributes to the structural integrity of the ribosome." [GOC:mah](GO:0003735),cellular_component:ribosome "An intracellular organelle, about 200 A in diameter, consisting of RNA and protein. It is the site of protein biosynthesis resulting from translation of messenger RNA [mRNA]. It consists of two subunits, o…	K02918 large subunit ribosomal protein L35e | (RefSeq) 60S ribosomal protein L35-like (A)	MBA0791430.1 hypothetical protein [Gossypium harknessii]	60S ribosomal protein L35 OS=Euphorbia esula OX=3993 GN=RPL35 PE=2 SV=1
evm.model.Chr14.2426	NA	NA	NA	XP_010651387.1 PREDICTED: uncharacterized protein LOC104879598 [Vitis vinifera] XP_034687317.1 uncharacterized protein LOC117915746 [Vitis riparia] RVW48786.1 hypothetical protein CK203_076101 [Vitis vinifera] RVX12908.1 hypothetical protein CK203_009784 [Vitis vinifera]	NA
evm.model.Chr5.1210	NA	NA	K14502 protein brassinosteroid insensitive 2 [EC:2.7.11.1] | (RefSeq) hypothetical protein (A)	KAE9446061.1 hypothetical protein C3L33_22027, partial [Rhododendron williamsianum]	Shaggy-related protein kinase eta OS=Arabidopsis thaliana OX=3702 GN=ASK7 PE=1 SV=2
evm.model.Chr14.2708	NA	NA	K03580 ATP-dependent helicase HepA [EC:3.6.4.-] | (RefSeq) protein CHROMATIN REMODELING 4 isoform X1 (A)	CAA7390648.1 unnamed protein product [Spirodela intermedia]	Protein CHROMATIN REMODELING 4 OS=Arabidopsis thaliana OX=3702 GN=CHR4 PE=2 SV=1
evm.model.Chr6.1028	PF11820(Protein of unknown function (DUF3339)):Protein of unknown function (DUF3339)	NA	K11094 U2 small nuclear ribonucleoprotein B'' | (RefSeq) U2 small nuclear ribonucleoprotein B''-like isoform X1 (A)	EPS61900.1 hypothetical protein M569_12894 [Genlisea aurea]	NA
evm.model.Chr12.1590	NA	NA	K15255 ATP-dependent DNA helicase PIF1 [EC:3.6.4.12] | (RefSeq) ATP-dependent DNA helicase PIF1-like (A)	TYH45742.1 hypothetical protein ES332_D11G286800v1 [Gossypium tomentosum]	Serine/threonine-protein kinase ZRK7 OS=Arabidopsis thaliana OX=3702 GN=ZRK7 PE=2 SV=1
evm.model.Chr15.318	PF00201(UDP-glucoronosyl and UDP-glucosyl transferase):UDP-glucoronosyl and UDP-glucosyl transferase	molecular_function:UDP-glycosyltransferase activity "Catalysis of the transfer of a glycosyl group from a UDP-sugar to a small hydrophobic molecule." [InterPro:IPR004224, PMID:11846783](GO:0008194)	K13495 cis-zeatin O-glucosyltransferase [EC:2.4.1.215] | (RefSeq) zeatin O-glucosyltransferase-like (A)	XP_027065965.1 zeatin O-glucosyltransferase-like [Coffea arabica]	Zeatin O-xylosyltransferase OS=Phaseolus vulgaris OX=3885 GN=ZOX1 PE=2 SV=1
evm.model.Chr1.543	NA	NA	K11111 telomeric repeat-binding factor 2 | (RefSeq) uncharacterized protein LOC104235031 isoform X1 (A)	XP_027091291.1 uncharacterized protein LOC113712180 isoform X2 [Coffea arabica] XP_027112461.1 uncharacterized protein LOC113731391 isoform X2 [Coffea arabica]	NA
evm.model.Chr8.887	PF04937(Protein of unknown function (DUF 659)):Protein of unknown function (DUF 659)	NA	K14007 protein transport protein SEC24 | (RefSeq) protein transport protein Sec24-like At3g07100 (A)	XP_019157446.1 PREDICTED: uncharacterized protein LOC109154013 [Ipomoea nil]	NA
evm.model.Chr15.1604	PF00076(RNA recognition motif. (a.k.a. RRM, RBD, or RNP domain)):RNA recognition motif. (a.k.a. RRM, RBD, or RNP domain)	molecular_function:nucleic acid binding "Interacting selectively and non-covalently with any nucleic acid." [GOC:jl](GO:0003676)	K12833 pre-mRNA branch site protein p14 | (RefSeq) splicing factor 3B subunit 6-like protein (A)	NXE51422.1 SF3B6 factor [Casuarius casuarius]	Splicing factor 3B subunit 6-like protein OS=Arabidopsis thaliana OX=3702 GN=At5g12190 PE=1 SV=1
evm.model.Chr3.1251	PF01263(Aldose 1-epimerase):Aldose 1-epimerase	molecular_function:catalytic activity "Catalysis of a biochemical reaction at physiological temperatures. In biologically catalyzed reactions, the reactants are known as substrates, and the catalysts are naturally occurring macromolecular substances known as enzymes. Enzymes possess specific binding sites for substrates, and are usually composed wholly or largely of protein, but RNA that has cata…	K01792 glucose-6-phosphate 1-epimerase [EC:5.1.3.15] | (RefSeq) putative glucose-6-phosphate 1-epimerase (A)	GIL52678.1 hypothetical protein Vafri_8497 [Volvox africanus]	Putative glucose-6-phosphate 1-epimerase OS=Cenchrus ciliaris OX=35872 PE=2 SV=1
evm.model.Chr15.2860	PF01554(MatE):MatE	molecular_function:antiporter activity "Enables the active transport of a solute across a membrane by a mechanism whereby two or more species are transported in opposite directions in a tightly coupled process not directly linked to a form of energy other than chemiosmotic energy. The reaction is: solute A[out] + solute B[in] = solute A[in] + solute B[out]." [GOC:mtg_transport, ISBN:0815340729, P…	K03327 multidrug resistance protein, MATE family | (RefSeq) protein DETOXIFICATION 56 (A)	MCH89008.1 MATE efflux family protein DTX1-like [Trifolium medium]	Protein DETOXIFICATION 56 OS=Arabidopsis thaliana OX=3702 GN=DTX56 PE=1 SV=1
evm.model.CTG_537.1	PF00361(Proton-conducting membrane transporter):Proton-conducting membrane transporter	molecular_function:NADH dehydrogenase [ubiquinone] activity "Catalysis of the reaction: NADH + H+ + ubiquinone = NAD+ + ubiquinol." [EC:1.6.5.3](GO:0008137),biological_process:ATP synthesis coupled electron transport "The transfer of electrons through a series of electron donors and acceptors, generating energy that is ultimately used for synthesis of ATP." [ISBN:0716731363](GO:0042773),biologica…	K05575 NAD(P)H-quinone oxidoreductase subunit 4 [EC:7.1.1.2] | (RefSeq) uncharacterized protein LOC109227244 (A)	QKX45263.1 NADH dehydrogenase subunit 4, partial [Brickellia veronicifolia]	NAD(P)H-quinone oxidoreductase chain 4, chloroplastic OS=Nicotiana tabacum OX=4097 GN=ndhD PE=2 SV=2
evm.model.Chr12.562	PF04615(Utp14 protein):Utp14 protein	biological_process:rRNA processing "Any process involved in the conversion of a primary ribosomal RNA [rRNA] transcript into one or more mature rRNA molecules." [GOC:curators](GO:0006364),cellular_component:small-subunit processome "A large ribonucleoprotein complex that is an early preribosomal complex. In S. cerevisiae, it has a size of 80S and consists of the 35S pre-rRNA, early-associating ri…	K14567 U3 small nucleolar RNA-associated protein 14 | (RefSeq) U3 small nucleolar RNA-associated protein 14 homolog A (A)	CAD6341639.1 unnamed protein product [Miscanthus lutarioriparius]	Uncharacterized protein C57A7.06 OS=Schizosaccharomyces pombe (strain 972 / ATCC 24843) OX=284812 GN=SPAC57A7.06 PE=1 SV=1
evm.model.Chr9.803	PF01209(ubiE/COQ5 methyltransferase family):ubiE/COQ5 methyltransferase family	molecular_function:methyltransferase activity "Catalysis of the transfer of a methyl group to an acceptor molecule." [ISBN:0198506732](GO:0008168)	K23095 demethylphylloquinol methyltransferase [EC:2.1.1.329] | (RefSeq) 2-phytyl-1,4-beta-naphthoquinone methyltransferase, chloroplastic isoform X1 (A)	KXZ43497.1 hypothetical protein GPECTOR_88g440 [Gonium pectorale]	2-phytyl-1,4-beta-naphthoquinone methyltransferase, chloroplastic OS=Arabidopsis thaliana OX=3702 GN=MENG PE=1 SV=2
evm.model.Chr15.1921	NA	NA	NA	NP_001078541.1 hypothetical protein AT5G07380 [Arabidopsis thaliana] NP_001332076.1 hypothetical protein AT5G07380 [Arabidopsis thaliana] ABE66136.1 hypothetical protein At5g07380 [Arabidopsis thaliana] AED91150.1 hypothetical protein AT5G07380 [Arabidopsis thaliana] ANM70468.1 hypothetical protein AT5G07380 [Arabidopsis thaliana]	NA
evm.model.Chr4.800	NA	NA	NA	TKR98670.1 hypothetical protein D5086_0000199870 [Populus alba]	NA
evm.model.CTG_746.1	PF00361(Proton-conducting membrane transporter):Proton-conducting membrane transporter	molecular_function:NADH dehydrogenase [ubiquinone] activity "Catalysis of the reaction: NADH + H+ + ubiquinone = NAD+ + ubiquinol." [EC:1.6.5.3](GO:0008137),biological_process:ATP synthesis coupled electron transport "The transfer of electrons through a series of electron donors and acceptors, generating energy that is ultimately used for synthesis of ATP." [ISBN:0716731363](GO:0042773),biologica…	K05575 NAD(P)H-quinone oxidoreductase subunit 4 [EC:7.1.1.2] | (RefSeq) uncharacterized protein LOC109227244 (A)	QKX45281.1 NADH dehydrogenase subunit 4, partial [Emilia sp. Fragoso-Martinez 536]	NAD(P)H-quinone oxidoreductase chain 4, chloroplastic OS=Atropa belladonna OX=33113 GN=ndhD PE=3 SV=1
evm.model.Chr13.684	PF04937(Protein of unknown function (DUF 659)):Protein of unknown function (DUF 659)	NA	K14007 protein transport protein SEC24 | (RefSeq) protein transport protein Sec24-like At3g07100 (A)	XP_020251128.1 uncharacterized protein LOC109828576 [Asparagus officinalis]	NA
evm.model.Chr5.1619	PF01988(VIT family):VIT family	molecular_function:manganese ion transmembrane transporter activity "Enables the transfer of manganese [Mn] ions from one side of a membrane to the other." [GOC:dgf](GO:0005384),biological_process:cellular manganese ion homeostasis "Any process involved in the maintenance of an internal steady state of manganese ions at the level of a cell." [GOC:mah](GO:0030026)	K22736 vacuolar iron transporter family protein | (RefSeq) vacuolar iron transporter homolog 4-like (A)	KAG5625490.1 hypothetical protein H5410_010708 [Solanum commersonii]	Vacuolar iron transporter homolog 4 OS=Arabidopsis thaliana OX=3702 GN=At3g43660 PE=2 SV=1
evm.model.CTG_207.1	PF00004(ATPase family associated with various cellular activities (AAA)):ATPase family associated with various cellular activities (AAA);PF05695(Plant protein of unknown function (DUF825)):Plant protein of unknown function (DUF825)	molecular_function:ATP binding "Interacting selectively and non-covalently with ATP, adenosine 5'-triphosphate, a universally important coenzyme and enzyme regulator." [ISBN:0198506732](GO:0005524),molecular_function:ATPase activity "Catalysis of the reaction: ATP + H2O = ADP + phosphate + 2 H+. May or may not be coupled to another reaction." [EC:3.6.1.3, GOC:jl](GO:0016887)	K02689 photosystem I P700 chlorophyll a apoprotein A1 | (RefSeq) protein Ycf2-like (A)	PHT93149.1 hypothetical protein T459_01031 [Capsicum annuum]	Protein Ycf2 OS=Nicotiana tabacum OX=4097 GN=ycf2-A PE=3 SV=2
evm.model.Chr12.236	NA	NA	NA	KAE8809469.1 hypothetical protein D1007_13887 [Hordeum vulgare]	NA
evm.model.Chr14.2285	NA	molecular_function:protein binding "Interacting selectively and non-covalently with any protein or protein complex [a complex of two or more proteins that may include other nonprotein molecules]." [GOC:go_curators](GO:0005515)	K14830 protein MAK11 | (RefSeq) p21-activated protein kinase-interacting protein 1-like (A)	KAF9779283.1 WD40 repeat-like protein [Thelephora terrestris]	p21-activated protein kinase-interacting protein 1-like OS=Danio rerio OX=7955 GN=pak1ip1 PE=2 SV=1
evm.model.Chr5.2886	PF03018(Dirigent-like protein):Dirigent-like protein	NA	K01870 isoleucyl-tRNA synthetase [EC:6.1.1.5] | (RefSeq) isoleucine--tRNA ligase, chloroplastic/mitochondrial-like (A)	XP_023739786.1 dirigent protein 22-like [Lactuca sativa]	Dirigent protein 2 OS=Arabidopsis thaliana OX=3702 GN=DIR2 PE=2 SV=1
evm.model.CTG_724.1	PF00361(Proton-conducting membrane transporter):Proton-conducting membrane transporter	molecular_function:NADH dehydrogenase [ubiquinone] activity "Catalysis of the reaction: NADH + H+ + ubiquinone = NAD+ + ubiquinol." [EC:1.6.5.3](GO:0008137),biological_process:ATP synthesis coupled electron transport "The transfer of electrons through a series of electron donors and acceptors, generating energy that is ultimately used for synthesis of ATP." [ISBN:0716731363](GO:0042773),biologica…	K05575 NAD(P)H-quinone oxidoreductase subunit 4 [EC:7.1.1.2] | (RefSeq) uncharacterized protein LOC109227244 (A)	QKX45263.1 NADH dehydrogenase subunit 4, partial [Brickellia veronicifolia]	NAD(P)H-quinone oxidoreductase chain 4, chloroplastic OS=Nicotiana tabacum OX=4097 GN=ndhD PE=2 SV=2
evm.model.Chr11.1348	PF00407(Pathogenesis-related protein Bet v 1 family):Pathogenesis-related protein Bet v I family	biological_process:defense response "Reactions, triggered in response to the presence of a foreign body or the occurrence of an injury, which result in restriction of damage to the organism attacked or prevention/recovery from the infection caused by the attack." [GOC:go_curators](GO:0006952)	K18592 gamma-glutamyltranspeptidase / glutathione hydrolase / leukotriene-C4 hydrolase [EC:2.3.2.2 3.4.19.13 3.4.19.14] | (RefSeq) glutathione hydrolase 3-like (A)	XP_004242574.1 S-norcoclaurine synthase 1 [Solanum lycopersicum]	Norbelladine synthase OS=Narcissus pseudonarcissus OX=39639 GN=NBS PE=1 SV=1
evm.model.Chr10.1996	NA	NA	NA	OWM81143.1 hypothetical protein CDL15_Pgr007174 [Punica granatum]	NA
evm.model.Chr10.2451	PF08797(HIRAN domain):HIRAN domain	molecular_function:nucleic acid binding "Interacting selectively and non-covalently with any nucleic acid." [GOC:jl](GO:0003676),molecular_function:DNA binding "Any molecular function by which a gene product interacts selectively and non-covalently with DNA [deoxyribonucleic acid]." [GOC:dph, GOC:jl, GOC:tb, GOC:vw](GO:0003677),molecular_function:nuclease activity "Catalysis of the hydrolysis of …	K15363 fanconi-associated nuclease 1 [EC:3.1.21.- 3.1.4.1] | (RefSeq) fanconi-associated nuclease 1 homolog isoform X1 (A)	CAE5959629.1 unnamed protein product [Arabidopsis arenosa]	Fanconi-associated nuclease 1 homolog OS=Oryza sativa subsp. japonica OX=39947 GN=Os06g0171800 PE=3 SV=1
evm.model.Chr6.1036	PF01255(Putative undecaprenyl diphosphate synthase):Putative undecaprenyl diphosphate synthase	molecular_function:transferase activity, transferring alkyl or aryl [other than methyl] groups "Catalysis of the transfer of an alkyl or aryl [but not methyl] group from one compound [donor] to another [acceptor]." [GOC:jl, ISBN:0198506732](GO:0016765)	K11778 ditrans,polycis-polyprenyl diphosphate synthase [EC:2.5.1.87] | (RefSeq) dehydrodolichyl diphosphate synthase 2-like (A)	XP_028793834.1 dehydrodolichyl diphosphate synthase 2-like [Prosopis alba]	Dehydrodolichyl diphosphate synthase 2 OS=Arabidopsis thaliana OX=3702 GN=At5g58770 PE=2 SV=2
evm.model.Chr14.2284	NA	molecular_function:protein binding "Interacting selectively and non-covalently with any protein or protein complex [a complex of two or more proteins that may include other nonprotein molecules]." [GOC:go_curators](GO:0005515)	K14830 protein MAK11 | (RefSeq) p21-activated protein kinase-interacting protein 1-like (A)	KJB69864.1 hypothetical protein B456_011G046600 [Gossypium raimondii]	NA
evm.model.Chr5.1439	PF01571(Aminomethyltransferase folate-binding domain):Aminomethyltransferase folate-binding domain	molecular_function:protein binding "Interacting selectively and non-covalently with any protein or protein complex [a complex of two or more proteins that may include other nonprotein molecules]." [GOC:go_curators](GO:0005515)	K00605 aminomethyltransferase [EC:2.1.2.10] | (RefSeq) aminomethyltransferase, mitochondrial (A)	XP_019057620.1 PREDICTED: putative transferase At1g60990, chloroplastic isoform X2 [Tarenaya hassleriana]	Putative transferase At1g60990, chloroplastic OS=Arabidopsis thaliana OX=3702 GN=At1g60990 PE=1 SV=1
evm.model.Chr9.1073	NA	NA	K04460 serine/threonine-protein phosphatase 5 [EC:3.1.3.16] | (RefSeq) zinc finger BED domain-containing protein RICESLEEPER 2-like isoform X1 (A)	XP_017622103.1 PREDICTED: zinc finger BED domain-containing protein RICESLEEPER 2-like [Gossypium arboreum]	Zinc finger BED domain-containing protein RICESLEEPER 2 OS=Oryza sativa subsp. japonica OX=39947 GN=Os03g0733400 PE=2 SV=1
evm.model.Chr2.1991	NA	NA	K22390 acid phosphatase type 7 | (RefSeq) bifunctional purple acid phosphatase 26-like (A)	VDC86945.1 unnamed protein product [Brassica oleracea]	Probable plastid-lipid-associated protein 8, chloroplastic OS=Arabidopsis thaliana OX=3702 GN=PAP8 PE=1 SV=1
evm.model.Chr15.838	PF04570(zinc-finger of the FCS-type, C2-C2):zinc-finger of the FCS-type, C2-C2	NA	NA	XP_039120520.1 FCS-Like Zinc finger 14-like [Dioscorea cayenensis subsp. rotundata]	NA
evm.model.Chr9.1494	NA	cellular_component:nuclear origin of replication recognition complex "A multisubunit complex that is located at the replication origins of a chromosome in the nucleus." [GOC:elh](GO:0005664),biological_process:DNA replication "The cellular metabolic process in which a cell duplicates one or more molecules of DNA. DNA replication begins when specific sequences, known as origins of replication, are…	K02608 origin recognition complex subunit 6 | (RefSeq) origin of replication complex subunit 6 (A)	XP_010460252.1 PREDICTED: origin of replication complex subunit 6 isoform X1 [Camelina sativa]	Origin of replication complex subunit 6 OS=Oryza sativa subsp. indica OX=39946 GN=OsI_26966 PE=3 SV=1
evm.model.Chr3.2238	PF00646(F-box domain):F-box domain	molecular_function:protein binding "Interacting selectively and non-covalently with any protein or protein complex [a complex of two or more proteins that may include other nonprotein molecules]." [GOC:go_curators](GO:0005515)	NA	CAB4320812.1 unnamed protein product [Prunus armeniaca]	Putative F-box protein At1g31072 OS=Arabidopsis thaliana OX=3702 GN=At1g31072 PE=4 SV=1
evm.model.Chr15.1625	PF02866(lactate/malate dehydrogenase, alpha/beta C-terminal domain):lactate/malate dehydrogenase, alpha/beta C-terminal domain;PF00056(lactate/malate dehydrogenase, NAD binding domain):lactate/malate dehydrogenase, NAD binding domain	molecular_function:catalytic activity "Catalysis of a biochemical reaction at physiological temperatures. In biologically catalyzed reactions, the reactants are known as substrates, and the catalysts are naturally occurring macromolecular substances known as enzymes. Enzymes possess specific binding sites for substrates, and are usually composed wholly or largely of protein, but RNA that has cata…	K00016 L-lactate dehydrogenase [EC:1.1.1.27] | (RefSeq) L-lactate dehydrogenase B (A)	XP_030188997.1 L-lactate dehydrogenase A chain [Lynx canadensis]	L-lactate dehydrogenase A OS=Hordeum vulgare OX=4513 PE=1 SV=1
evm.model.Chr7.308	PF04030(D-arabinono-1,4-lactone oxidase):D-arabinono-1,4-lactone oxidase ;PF01565(FAD binding domain):FAD binding domain	molecular_function:D-arabinono-1,4-lactone oxidase activity "Catalysis of the reaction: D-arabinono-1,4-lactone + O[2] = dehydro-D-arabinono-1,4-lactone + H[2]O[2] + H[+]." [EC:1.1.3.37, RHEA:23756](GO:0003885),cellular_component:membrane "A lipid bilayer along with all the proteins and protein complexes embedded in it an attached to it." [GOC:dos, GOC:mah, ISBN:0815316194](GO:0016020),molecular_…	K00103 L-gulonolactone oxidase [EC:1.1.3.8] | (RefSeq) probable L-gulonolactone oxidase 6 (A)	RWR77861.1 L-gulonolactone oxidase 3 [Cinnamomum micranthum f. kanehirae]	Probable L-gulonolactone oxidase 6 OS=Arabidopsis thaliana OX=3702 GN=GULLO6 PE=3 SV=1
evm.model.Chr14.589	PF05978(Ion channel regulatory protein UNC-93):Ion channel regulatory protein UNC-93	NA	NA	OLY78462.1 UNC93-like protein 2 [Smittium mucronatum]	UNC93-like protein 2 OS=Arabidopsis thaliana OX=3702 GN=At1g18010 PE=2 SV=2
evm.model.CTG_696.6	PF00164(Ribosomal protein S12/S23):Ribosomal protein S12/S23	molecular_function:structural constituent of ribosome "The action of a molecule that contributes to the structural integrity of the ribosome." [GOC:mah](GO:0003735),cellular_component:ribosome "An intracellular organelle, about 200 A in diameter, consisting of RNA and protein. It is the site of protein biosynthesis resulting from translation of messenger RNA [mRNA]. It consists of two subunits, o…	K02950 small subunit ribosomal protein S12 | (RefSeq) 30S ribosomal protein S12, chloroplastic (A)	YP_009139447.1 ribosomal protein S12 [Dunalia solanacea] AKF78455.1 ribosomal protein S12 [Dunalia solanacea]	30S ribosomal protein S12-B, chloroplastic OS=Populus trichocarpa OX=3694 GN=rps12-B PE=3 SV=1
evm.model.Chr5.1100	NA	NA	K04460 serine/threonine-protein phosphatase 5 [EC:3.1.3.16] | (RefSeq) zinc finger BED domain-containing protein RICESLEEPER 2-like isoform X1 (A)	KAG2633869.1 hypothetical protein PVAP13_2NG230403 [Panicum virgatum]	Zinc finger BED domain-containing protein RICESLEEPER 1 OS=Oryza sativa subsp. japonica OX=39947 GN=Os05g0239150 PE=3 SV=1
evm.model.Chr14.1942	PF07859(alpha/beta hydrolase fold):alpha/beta hydrolase fold	molecular_function:hydrolase activity "Catalysis of the hydrolysis of various bonds, e.g. C-O, C-N, C-C, phosphoric anhydride bonds, etc. Hydrolase is the systematic name for any enzyme of EC class 3." [ISBN:0198506732](GO:0016787)	K14493 gibberellin receptor GID1 [EC:3.-.-.-] | (RefSeq) GID1b-1; hypothetical protein (A)	KAB5545206.1 hypothetical protein DKX38_013318 [Salix brachista]	Probable carboxylesterase 16 OS=Arabidopsis thaliana OX=3702 GN=CXE16 PE=2 SV=1
evm.model.Chr5.2113	PF03386(Early nodulin 93 ENOD93 protein):Early nodulin 93 ENOD93 protein	NA	NA	XP_009630092.1 early nodulin-93-like [Nicotiana tomentosiformis]	Early nodulin-93 OS=Glycine max OX=3847 PE=2 SV=1
evm.model.Chr4.389	PF13450(NAD(P)-binding Rossmann-like domain):NAD(P)-binding Rossmann-like domain;PF00310(Glutamine amidotransferases class-II):Glutamine amidotransferases class-II;PF14691(Dihydroprymidine dehydrogenase domain II, 4Fe-4S cluster):Dihydroprymidine dehydrogenase domain II, 4Fe-4S cluster;PF00069(Protein kinase domain):Protein kinase domain;PF01645(Conserved region in glutamate synthase):Conserved r…	molecular_function:catalytic activity "Catalysis of a biochemical reaction at physiological temperatures. In biologically catalyzed reactions, the reactants are known as substrates, and the catalysts are naturally occurring macromolecular substances known as enzymes. Enzymes possess specific binding sites for substrates, and are usually composed wholly or largely of protein, but RNA that has cata…	K00264 glutamate synthase (NADH) [EC:1.4.1.14] | (RefSeq) glutamate synthase 1 [NADH], chloroplastic isoform X1 (A)	KIJ17260.1 glutamate synthase [Paxillus involutus ATCC 200175]	Glutamate synthase 1 [NADH], chloroplastic OS=Arabidopsis thaliana OX=3702 GN=GLT1 PE=1 SV=2
evm.model.Chr3.3	PF00106(short chain dehydrogenase):short chain dehydrogenase	molecular_function:oxidoreductase activity "Catalysis of an oxidation-reduction [redox] reaction, a reversible chemical reaction in which the oxidation state of an atom or atoms within a molecule is altered. One substrate acts as a hydrogen or electron donor and becomes oxidized, while the other acts as hydrogen or electron acceptor and becomes reduced." [GOC:go_curators](GO:0016491),biological_p…	K22418 11beta/17beta-hydroxysteroid dehydrogenase [EC:1.1.1.146 1.1.1.-] | (RefSeq) 11-beta-hydroxysteroid dehydrogenase-like 5 (A)	KAE9454885.1 hypothetical protein C3L33_13185, partial [Rhododendron williamsianum]	11-beta-hydroxysteroid dehydrogenase B OS=Sesamum indicum OX=4182 GN=SOP3 PE=1 SV=1
evm.model.Chr3.519	NA	NA	NA	XP_037496975.1 uncharacterized protein LOC119371256 [Jatropha curcas]	NA
evm.model.Chr11.1082	PF14372(Domain of unknown function (DUF4413)):Domain of unknown function (DUF4413)	molecular_function:DNA binding "Any molecular function by which a gene product interacts selectively and non-covalently with DNA [deoxyribonucleic acid]." [GOC:dph, GOC:jl, GOC:tb, GOC:vw](GO:0003677)	K04460 serine/threonine-protein phosphatase 5 [EC:3.1.3.16] | (RefSeq) zinc finger BED domain-containing protein RICESLEEPER 2-like isoform X1 (A)	XP_030943305.1 zinc finger BED domain-containing protein RICESLEEPER 1-like [Quercus lobata]	Putative AC transposase OS=Zea mays OX=4577 PE=2 SV=2
evm.model.Chr15.579	NA	NA	NA	RZC73800.1 hypothetical protein C5167_049277 [Papaver somniferum]	Zinc finger protein 2 OS=Arabidopsis thaliana OX=3702 GN=ZFP2 PE=1 SV=1
evm.model.Chr13.2210	PF04535(Domain of unknown function (DUF588)):Domain of unknown function (DUF588)	NA	NA	KAG6501460.1 hypothetical protein ZIOFF_041341 [Zingiber officinale]	CASP-like protein 4D1 OS=Ricinus communis OX=3988 GN=RCOM_1206790 PE=3 SV=1
evm.model.Chr2.1216	PF00782(Dual specificity phosphatase, catalytic domain):Dual specificity phosphatase, catalytic domain;PF09192(Actin-fragmin kinase, catalytic):Actin-fragmin kinase, catalytic	molecular_function:phosphoprotein phosphatase activity "Catalysis of the reaction: a phosphoprotein + H2O = a protein + phosphate. Together with protein kinases, these enzymes control the state of phosphorylation of cell proteins and thereby provide an important mechanism for regulating cellular activity." [EC:3.1.3.16, ISBN:0198547684](GO:0004721),molecular_function:protein tyrosine phosphatase …	K14165 atypical dual specificity phosphatase [EC:3.1.3.16 3.1.3.48] | (RefSeq) dual specificity protein phosphatase PHS1 (A)	KXZ56110.1 hypothetical protein GPECTOR_2g992 [Gonium pectorale]	Dual specificity protein phosphatase PHS1 OS=Arabidopsis thaliana OX=3702 GN=PHS1 PE=1 SV=1
evm.model.Chr7.439	NA	molecular_function:protein binding "Interacting selectively and non-covalently with any protein or protein complex [a complex of two or more proteins that may include other nonprotein molecules]." [GOC:go_curators](GO:0005515)	K15200 general transcription factor 3C polypeptide 2 | (RefSeq) uncharacterized protein LOC105174093 isoform X1 (A)	KAF0919878.1 hypothetical protein E2562_032160 [Oryza meyeriana var. granulata]	General transcription factor 3C polypeptide 2 OS=Mus musculus OX=10090 GN=Gtf3c2 PE=2 SV=2
evm.model.Chr9.3095	PF03171(2OG-Fe(II) oxygenase superfamily):2OG-Fe(II) oxygenase superfamily	molecular_function:oxidoreductase activity "Catalysis of an oxidation-reduction [redox] reaction, a reversible chemical reaction in which the oxidation state of an atom or atoms within a molecule is altered. One substrate acts as a hydrogen or electron donor and becomes oxidized, while the other acts as hydrogen or electron acceptor and becomes reduced." [GOC:go_curators](GO:0016491),biological_p…	K05933 aminocyclopropanecarboxylate oxidase [EC:1.14.17.4] | (RefSeq) 1-aminocyclopropane-1-carboxylate oxidase 5 (A)	KAF7816814.1 1-aminocyclopropane-1-carboxylate oxidase 5 [Senna tora]	1-aminocyclopropane-1-carboxylate oxidase 5 OS=Arabidopsis thaliana OX=3702 GN=At1g77330 PE=2 SV=1
evm.model.Chr15.1844	PF05641(Agenet domain):Agenet domain	NA	NA	XP_006414243.1 uncharacterized protein LOC18029435 isoform X1 [Eutrema salsugineum] XP_024004719.1 uncharacterized protein LOC18029435 isoform X1 [Eutrema salsugineum] XP_024004720.1 uncharacterized protein LOC18029435 isoform X1 [Eutrema salsugineum] XP_024004721.1 uncharacterized protein LOC18029435 isoform X1 [Eutrema salsugineum] ESQ55696.1 hypothetical protein EUTSA_v10024186mg [Eutrema sals…	NA
evm.model.Chr14.1233	NA	NA	NA	PNY06720.1 NDX1 homeobox protein [Trifolium pratense]	NA
evm.model.Chr12.985	NA	NA	NA	KAF2307006.1 hypothetical protein GH714_023244 [Hevea brasiliensis]	NA
evm.model.Chr11.811	PF04937(Protein of unknown function (DUF 659)):Protein of unknown function (DUF 659)	NA	K14326 regulator of nonsense transcripts 1 [EC:3.6.4.-] | (RefSeq) uncharacterized protein LOC111904613 (A)	RWR90597.1 hypothetical protein CKAN_01969800 [Cinnamomum micranthum f. kanehirae]	NA
evm.model.Chr7.36	NA	NA	NA	XP_031376768.1 uncharacterized protein LOC116192369 [Punica granatum] OWM81622.1 hypothetical protein CDL15_Pgr007660 [Punica granatum] PKI40957.1 hypothetical protein CRG98_038485 [Punica granatum]	NA
evm.model.Chr14.412	PF03171(2OG-Fe(II) oxygenase superfamily):2OG-Fe(II) oxygenase superfamily;PF14226(non-haem dioxygenase in morphine synthesis N-terminal):non-haem dioxygenase in morphine synthesis N-terminal	molecular_function:oxidoreductase activity "Catalysis of an oxidation-reduction [redox] reaction, a reversible chemical reaction in which the oxidation state of an atom or atoms within a molecule is altered. One substrate acts as a hydrogen or electron donor and becomes oxidized, while the other acts as hydrogen or electron acceptor and becomes reduced." [GOC:go_curators](GO:0016491),biological_p…	K13229 2,4-dihydroxy-1,4-benzoxazin-3-one-glucoside dioxygenase [EC:1.14.11.59] | (RefSeq) DIBOA-glucoside dioxygenase BX6 (A)	KCW60402.1 hypothetical protein EUGRSUZ_H03120 [Eucalyptus grandis]	1-aminocyclopropane-1-carboxylate oxidase homolog 1 OS=Arabidopsis thaliana OX=3702 GN=At1g06620 PE=2 SV=1
evm.model.Chr8.489	PF00249(Myb-like DNA-binding domain):Myb-like DNA-binding domain	NA	K11111 telomeric repeat-binding factor 2 | (RefSeq) uncharacterized protein LOC111369719 isoform X1 (A)	PUZ61923.1 hypothetical protein GQ55_4G317000 [Panicum hallii var. hallii]	Single myb histone 1 OS=Zea mays OX=4577 GN=SMH1 PE=2 SV=1
evm.model.Chr14.1178	PF02458(Transferase family):Transferase family	molecular_function:transferase activity, transferring acyl groups other than amino-acyl groups "Catalysis of the transfer of an acyl group, other than amino-acyl, from one compound [donor] to another [acceptor]." [GOC:jl](GO:0016747)	K13065 shikimate O-hydroxycinnamoyltransferase [EC:2.3.1.133] | (RefSeq) shikimate O-hydroxycinnamoyltransferase (A)	XP_010113235.1 shikimate O-hydroxycinnamoyltransferase [Morus notabilis] EXC76036.1 Hydroxycinnamoyl-Coenzyme A shikimate/quinate hydroxycinnamoyltransferase [Morus notabilis]	Shikimate O-hydroxycinnamoyltransferase OS=Nicotiana tabacum OX=4097 GN=HST PE=1 SV=1
evm.model.Chr10.12	PF04418(Domain of unknown function (DUF543)):Domain of unknown function (DUF543)	cellular_component:mitochondrial inner membrane "The inner, i.e. lumen-facing, lipid bilayer of the mitochondrial envelope. It is highly folded to form cristae." [GOC:ai](GO:0005743),cellular_component:MICOS complex "Mitochondrial inner membrane complex involved in maintenance of crista junctions, inner membrane architecture, and formation of contact sites to the outer membrane. In Saccharomyces …	K17784 mitochondrial inner membrane organizing system protein 1 | (RefSeq) uncharacterized protein LOC111372261 (A)	CAA7052427.1 unnamed protein product [Microthlaspi erraticum]	NA
evm.model.Chr4.1424	PF14223(gag-polypeptide of LTR copia-type):gag-polypeptide of LTR copia-type	NA	K11982 E3 ubiquitin-protein ligase RNF115/126 [EC:2.3.2.27] | (RefSeq) uncharacterized LOC103419088 (A)	KAF5469491.1 hypothetical protein F2P56_013558 [Juglans regia]	Retrovirus-related Pol polyprotein from transposon RE1 OS=Arabidopsis thaliana OX=3702 GN=RE1 PE=2 SV=1
evm.model.Chr3.1637	PF14223(gag-polypeptide of LTR copia-type):gag-polypeptide of LTR copia-type	NA	K15115 solute carrier family 25 (mitochondrial folate transporter), member 32 | (RefSeq) folate transporter 1, chloroplastic-like (A)	KAF7835472.1 Retrovirus-related Pol polyprotein from transposon TNT 1-94 [Senna tora]	NA
evm.model.Chr6.389	PF02458(Transferase family):Transferase family	molecular_function:transferase activity, transferring acyl groups other than amino-acyl groups "Catalysis of the transfer of an acyl group, other than amino-acyl, from one compound [donor] to another [acceptor]." [GOC:jl](GO:0016747)	K13065 shikimate O-hydroxycinnamoyltransferase [EC:2.3.1.133] | (RefSeq) shikimate O-hydroxycinnamoyltransferase-like (A)	KAG6593362.1 Shikimate O-hydroxycinnamoyltransferase, partial [Cucurbita argyrosperma subsp. sororia]	Rosmarinate synthase OS=Melissa officinalis OX=39338 GN=RAS PE=1 SV=1
evm.model.Chr11.683	PF02892(BED zinc finger):BED zinc finger	molecular_function:DNA binding "Any molecular function by which a gene product interacts selectively and non-covalently with DNA [deoxyribonucleic acid]." [GOC:dph, GOC:jl, GOC:tb, GOC:vw](GO:0003677)	K04460 serine/threonine-protein phosphatase 5 [EC:3.1.3.16] | (RefSeq) zinc finger BED domain-containing protein RICESLEEPER 2-like isoform X1 (A)	XP_028056220.1 zinc finger BED domain-containing protein RICESLEEPER 2-like [Camellia sinensis]	Zinc finger BED domain-containing protein RICESLEEPER 2 OS=Oryza sativa subsp. japonica OX=39947 GN=Os03g0733400 PE=2 SV=1
evm.model.Chr15.1035	PF14244(gag-polypeptide of LTR copia-type):gag-polypeptide of LTR copia-type	NA	K03260 translation initiation factor 4G | (RefSeq) uncharacterized LOC107844414 (A)	XP_019266101.1 PREDICTED: uncharacterized protein LOC109243599 [Nicotiana attenuata]	NA
evm.model.Chr2.2355	PF14214(Helitron helicase-like domain at N-terminus):Helitron helicase-like domain at N-terminus	NA	K15255 ATP-dependent DNA helicase PIF1 [EC:3.6.4.12] | (RefSeq) uncharacterized protein LOC4335569 isoform X1 (A)	PWZ30591.1 Aspartic proteinase oryzasin-1 [Zea mays]	NA
evm.model.Chr4.912	NA	NA	K04460 serine/threonine-protein phosphatase 5 [EC:3.1.3.16] | (RefSeq) zinc finger BED domain-containing protein RICESLEEPER 2-like isoform X1 (A)	KMT07963.1 hypothetical protein BVRB_6g144970 [Beta vulgaris subsp. vulgaris]	Putative AC9 transposase OS=Zea mays OX=4577 PE=4 SV=1
evm.model.Chr11.1838	PF00249(Myb-like DNA-binding domain):Myb-like DNA-binding domain	NA	K06236 collagen, type I, alpha | (RefSeq) hypothetical protein (A)	XP_007157612.1 hypothetical protein PHAVU_002G084100g [Phaseolus vulgaris] ESW29606.1 hypothetical protein PHAVU_002G084100g [Phaseolus vulgaris]	Myb family transcription factor PHL8 OS=Arabidopsis thaliana OX=3702 GN=PHL8 PE=2 SV=1
evm.model.Chr1.2428	NA	biological_process:blue light signaling pathway "The series of molecular signals initiated upon sensing of blue light by photoreceptor molecule, at a wavelength between 400nm and 470nm." [GOC:lr, GOC:sm](GO:0009785)	K01166 ribonuclease T2 [EC:4.6.1.19] | (RefSeq) uncharacterized protein LOC111302682 (A)	EAY94030.1 hypothetical protein OsI_15808 [Oryza sativa Indica Group]	Protein BIC1 OS=Arabidopsis thaliana OX=3702 GN=BIC1 PE=1 SV=1
evm.model.Chr11.359	NA	molecular_function:glycogen [starch] synthase activity "Catalysis of the reaction: UDP-glucose + [1,4]-alpha-D-glucosyl[n] = UDP + [1,4]-alpha-D-glucosyl[n+1]." [EC:2.4.1.11](GO:0004373),biological_process:glycogen biosynthetic process "The chemical reactions and pathways resulting in the formation of glycogen, a polydisperse, highly branched glucan composed of chains of D-glucose residues." [ISB…	K13457 disease resistance protein RPM1 | (RefSeq) disease resistance protein RPM1-like (A)	XP_012856920.1 PREDICTED: putative late blight resistance protein homolog R1A-10 [Erythranthe guttata]	Putative late blight resistance protein homolog R1B-16 OS=Solanum demissum OX=50514 GN=R1B-16 PE=3 SV=1
evm.model.Chr15.1843	NA	NA	NA	KAG5070112.1 hypothetical protein JHK85_002489 [Glycine max]	NA
evm.model.Chr8.826	PF02847(MA3 domain):MA3 domain;PF02854(MIF4G domain):MIF4G domain	molecular_function:RNA binding "Interacting selectively and non-covalently with an RNA molecule or a portion thereof." [GOC:jl, GOC:mah](GO:0003723),molecular_function:protein binding "Interacting selectively and non-covalently with any protein or protein complex [a complex of two or more proteins that may include other nonprotein molecules]." [GOC:go_curators](GO:0005515)	K13100 pre-mRNA-splicing factor CWC22 | (RefSeq) pre-mRNA-splicing factor CWC22 homolog (A)	XP_021136313.1 pre-mRNA-splicing factor CWC22 homolog isoform X2 [Columba livia]	Pre-mRNA-splicing factor CWC22 homolog OS=Danio rerio OX=7955 GN=cwc22 PE=2 SV=1
evm.model.Chr4.377	PF03007(Wax ester synthase-like Acyl-CoA acyltransferase domain):Wax ester synthase-like Acyl-CoA acyltransferase domain	molecular_function:diacylglycerol O-acyltransferase activity "Catalysis of the reaction: acyl-CoA + 1,2-diacylglycerol = CoA + triacylglycerol." [EC:2.3.1.20](GO:0004144),biological_process:glycerolipid biosynthetic process "The chemical reactions and pathways resulting in the formation of glycerolipids, any lipid with a glycerol backbone." [GOC:ai](GO:0045017)	K15406 wax-ester synthase / diacylglycerol O-acyltransferase [EC:2.3.1.75 2.3.1.20] | (RefSeq) O-acyltransferase WSD1 (A)	XP_034709430.1 O-acyltransferase WSD1-like isoform X1 [Vitis riparia]	Wax ester synthase/diacylglycerol acyltransferase 11 OS=Arabidopsis thaliana OX=3702 GN=WSD11 PE=1 SV=1
evm.model.Chr15.1209	PF01535(PPR repeat):PPR repeat;PF13041(PPR repeat family):PPR repeat family	molecular_function:protein binding "Interacting selectively and non-covalently with any protein or protein complex [a complex of two or more proteins that may include other nonprotein molecules]." [GOC:go_curators](GO:0005515)	K01176 alpha-amylase [EC:3.2.1.1] | (RefSeq) pentatricopeptide repeat-containing protein At2g04860 (A)	RWW12602.1 hypothetical protein GW17_00023725 [Ensete ventricosum]	Pentatricopeptide repeat-containing protein At2g33680 OS=Arabidopsis thaliana OX=3702 GN=PCMP-E19 PE=3 SV=1
evm.model.Chr4.1621	NA	NA	NA	TKR79643.1 hypothetical protein D5086_0000270390 [Populus alba]	NA
evm.model.Chr5.2028	PF01988(VIT family):VIT family	molecular_function:manganese ion transmembrane transporter activity "Enables the transfer of manganese [Mn] ions from one side of a membrane to the other." [GOC:dgf](GO:0005384),biological_process:cellular manganese ion homeostasis "Any process involved in the maintenance of an internal steady state of manganese ions at the level of a cell." [GOC:mah](GO:0030026)	K22736 vacuolar iron transporter family protein | (RefSeq) vacuolar iron transporter homolog 4-like (A)	XP_016569497.1 PREDICTED: vacuolar iron transporter homolog 3-like [Capsicum annuum] KAF3663865.1 Vacuolar iron transporter -like protein 4 [Capsicum annuum] KAF3666720.1 Vacuolar iron transporter -like protein 4 [Capsicum annuum] PHT51618.1 Vacuolar iron transporter -like protein 4 [Capsicum baccatum] PHU20130.1 Vacuolar iron transporter -like protein 4 [Capsicum chinense]	Vacuolar iron transporter homolog 4 OS=Arabidopsis thaliana OX=3702 GN=At3g43660 PE=2 SV=1
evm.model.Chr12.124	PF02458(Transferase family):Transferase family	molecular_function:transferase activity, transferring acyl groups other than amino-acyl groups "Catalysis of the transfer of an acyl group, other than amino-acyl, from one compound [donor] to another [acceptor]." [GOC:jl](GO:0016747)	K13065 shikimate O-hydroxycinnamoyltransferase [EC:2.3.1.133] | (RefSeq) shikimate O-hydroxycinnamoyltransferase-like (A)	AHA44839.1 hydroxycinnamoyl-CoA shikimate hydroxycinnamoyltransferase [Larix kaempferi]	Rosmarinate synthase OS=Plectranthus scutellarioides OX=4142 GN=RAS PE=1 SV=1
evm.model.Chr14.913	PF00891(O-methyltransferase domain):O-methyltransferase	molecular_function:methyltransferase activity "Catalysis of the transfer of a methyl group to an acceptor molecule." [ISBN:0198506732](GO:0008168),molecular_function:O-methyltransferase activity "Catalysis of the transfer of a methyl group to the oxygen atom of an acceptor molecule." [GOC:ai](GO:0008171)	K16040 trans-resveratrol di-O-methyltransferase [EC:2.1.1.240] | (RefSeq) trans-resveratrol di-O-methyltransferase (A)	PNY02198.1 O-methyltransferase, partial [Trifolium pratense]	Pluviatolide O-methyltransferase OS=Sinopodophyllum hexandrum OX=93608 GN=OMT3 PE=1 SV=1
evm.model.Chr11.1351	PF00407(Pathogenesis-related protein Bet v 1 family):Pathogenesis-related protein Bet v I family	biological_process:defense response "Reactions, triggered in response to the presence of a foreign body or the occurrence of an injury, which result in restriction of damage to the organism attacked or prevention/recovery from the infection caused by the attack." [GOC:go_curators](GO:0006952)	K05387 glutamate receptor, ionotropic, plant | (RefSeq) LOW QUALITY PROTEIN: glutamate receptor 2.3-like (A)	XP_008459187.1 PREDICTED: S-norcoclaurine synthase 1-like [Cucumis melo]	Norbelladine synthase OS=Narcissus pseudonarcissus OX=39639 GN=NBS PE=1 SV=1
evm.model.Chr14.1185	PF02458(Transferase family):Transferase family	molecular_function:transferase activity, transferring acyl groups other than amino-acyl groups "Catalysis of the transfer of an acyl group, other than amino-acyl, from one compound [donor] to another [acceptor]." [GOC:jl](GO:0016747)	K13065 shikimate O-hydroxycinnamoyltransferase [EC:2.3.1.133] | (RefSeq) shikimate O-hydroxycinnamoyltransferase (A)	NP_001295843.1 shikimate O-hydroxycinnamoyltransferase [Cucumis sativus] AEJ88365.1 hydroxycinnamoyltransferase [Cucumis sativus]	Shikimate O-hydroxycinnamoyltransferase OS=Nicotiana tabacum OX=4097 GN=HST PE=1 SV=1
evm.model.Chr7.1914	PF07690(Major Facilitator Superfamily):Major Facilitator Superfamily	molecular_function:transmembrane transporter activity "Enables the transfer of a substance, usually a specific substance or a group of related substances, from one side of a membrane to the other." [GOC:jid, GOC:mtg_transport, ISBN:0815340729](GO:0022857),biological_process:transmembrane transport "The process in which a solute is transported across a lipid bilayer, from one side of a membrane to…	K12818 ATP-dependent RNA helicase DHX8/PRP22 [EC:3.6.4.13] | (RefSeq) hypothetical protein (A)	KAG2334158.1 hypothetical protein Bca52824_005338 [Brassica carinata]	Protein ZINC INDUCED FACILITATOR-LIKE 1 OS=Arabidopsis thaliana OX=3702 GN=ZIFL1 PE=2 SV=1
evm.model.Chr4.766	NA	NA	K15200 general transcription factor 3C polypeptide 2 | (RefSeq) uncharacterized protein LOC111369428 isoform X1 (A)	EEC71839.1 hypothetical protein OsI_04500 [Oryza sativa Indica Group]	NA
evm.model.Chr4.378	PF06974(WS/DGAT C-terminal domain):Protein of unknown function (DUF1298)	molecular_function:diacylglycerol O-acyltransferase activity "Catalysis of the reaction: acyl-CoA + 1,2-diacylglycerol = CoA + triacylglycerol." [EC:2.3.1.20](GO:0004144)	K15406 wax-ester synthase / diacylglycerol O-acyltransferase [EC:2.3.1.75 2.3.1.20] | (RefSeq) O-acyltransferase WSD1 (A)	CAF2123310.1 unnamed protein product [Brassica napus] CDY07682.1 BnaA03g18290D [Brassica napus]	Wax ester synthase/diacylglycerol acyltransferase 11 OS=Arabidopsis thaliana OX=3702 GN=WSD11 PE=1 SV=1
evm.model.Chr5.1592	PF01535(PPR repeat):PPR repeat;PF13041(PPR repeat family):PPR repeat family ;PF12854(PPR repeat):PPR repeat	molecular_function:protein binding "Interacting selectively and non-covalently with any protein or protein complex [a complex of two or more proteins that may include other nonprotein molecules]." [GOC:go_curators](GO:0005515)	K17964 leucine-rich PPR motif-containing protein, mitochondrial | (RefSeq) hypothetical protein (A)	XP_031495987.1 pentatricopeptide repeat-containing protein At5g01110 isoform X2 [Nymphaea colorata]	Pentatricopeptide repeat-containing protein At2g06000 OS=Arabidopsis thaliana OX=3702 GN=At2g06000 PE=2 SV=1
evm.model.Chr14.229	NA	NA	NA	THU50747.1 hypothetical protein C4D60_Mb06t23570 [Musa balbisiana]	NA
evm.model.Chr3.418	NA	NA	NA	KZN10754.1 hypothetical protein DCAR_003410 [Daucus carota subsp. sativus]	Protein REVEILLE 1 OS=Arabidopsis thaliana OX=3702 GN=RVE1 PE=1 SV=1
evm.model.Chr11.1266	NA	NA	NA	HBY98816.1 amidohydrolase [Chloroflexi bacterium]	NA
evm.model.Chr14.2287	PF00238(Ribosomal protein L14p/L23e):Ribosomal protein L14p/L23e	molecular_function:structural constituent of ribosome "The action of a molecule that contributes to the structural integrity of the ribosome." [GOC:mah](GO:0003735),cellular_component:ribosome "An intracellular organelle, about 200 A in diameter, consisting of RNA and protein. It is the site of protein biosynthesis resulting from translation of messenger RNA [mRNA]. It consists of two subunits, o…	K02874 large subunit ribosomal protein L14 | (RefSeq) 50S ribosomal protein HLP, mitochondrial (A)	XP_021912189.1 50S ribosomal protein HLP, mitochondrial isoform X2 [Carica papaya]	50S ribosomal protein HLP, mitochondrial OS=Arabidopsis thaliana OX=3702 GN=HLP PE=1 SV=1
evm.model.Chr6.167	PF01912(eIF-6 family):eIF-6 family	biological_process:mature ribosome assembly "The aggregation, arrangement and bonding together of the large and small ribosomal subunits into a functional ribosome." [GOC:ma](GO:0042256),molecular_function:ribosome binding "Interacting selectively and non-covalently with any part of a ribosome." [GOC:go_curators](GO:0043022)	K03264 translation initiation factor 6 | (RefSeq) eukaryotic translation initiation factor 6-2 (A)	XP_002430165.1 eukaryotic translation initiation factor, putative [Pediculus humanus corporis] EEB17427.1 eukaryotic translation initiation factor, putative [Pediculus humanus corporis]	Eukaryotic translation initiation factor 6-2 OS=Arabidopsis thaliana OX=3702 GN=EIF6-2 PE=2 SV=1
evm.model.Chr13.103	NA	NA	K15235 josephin [EC:3.4.19.12] | (RefSeq) josephin-like protein (A)	KAE8099249.1 hypothetical protein FH972_017246 [Carpinus fangiana]	NA
evm.model.CTG_634.4	PF05758(Ycf1):Ycf1	cellular_component:integral component of membrane "The component of a membrane consisting of the gene products and protein complexes having at least some part of their peptide sequence embedded in the hydrophobic region of the membrane." [GOC:dos, GOC:go_curators](GO:0016021)	NA	ANY58779.1 ycf1, partial [Tillandsia virescens]	Protein TIC 214 OS=Coffea arabica OX=13443 GN=TIC214 PE=3 SV=1
evm.model.Chr11.2129	PF03097(BRO1-like domain):BRO1-like domain;PF13949(ALIX V-shaped domain binding to HIV):ALIX V-shaped domain binding to HIV	molecular_function:protein binding "Interacting selectively and non-covalently with any protein or protein complex [a complex of two or more proteins that may include other nonprotein molecules]." [GOC:go_curators](GO:0005515)	K12200 programmed cell death 6-interacting protein | (RefSeq) ALG-2 interacting protein X (A)	KAF3640945.1 putative nuclear pore complex protein Nup98-Nup96-like [Capsicum annuum]	ALG-2 interacting protein X OS=Dictyostelium discoideum OX=44689 GN=alxA PE=1 SV=1
evm.model.Chr5.1105	PF03732(Retrotransposon gag protein):Retrotransposon gag protein ;PF14244(gag-polypeptide of LTR copia-type):gag-polypeptide of LTR copia-type	NA	K04733 interleukin-1 receptor-associated kinase 4 [EC:2.7.11.1] | (RefSeq) wall-associated receptor kinase 3-like isoform X1 (A)	XP_021999527.1 uncharacterized protein LOC110896564 [Helianthus annuus] KAF5798466.1 putative transcription factor interactor and regulator CCHC(Zn) family [Helianthus annuus]	Retrovirus-related Pol polyprotein from transposon RE1 OS=Arabidopsis thaliana OX=3702 GN=RE1 PE=2 SV=1
evm.model.Chr5.971	PF00464(Serine hydroxymethyltransferase):Serine hydroxymethyltransferase	molecular_function:catalytic activity "Catalysis of a biochemical reaction at physiological temperatures. In biologically catalyzed reactions, the reactants are known as substrates, and the catalysts are naturally occurring macromolecular substances known as enzymes. Enzymes possess specific binding sites for substrates, and are usually composed wholly or largely of protein, but RNA that has cata…	K00600 glycine hydroxymethyltransferase [EC:2.1.2.1] | (RefSeq) serine hydroxymethyltransferase 3, chloroplastic (A)	XP_003519208.1 serine hydroxymethyltransferase, mitochondrial [Glycine max] XP_028213392.1 serine hydroxymethyltransferase, mitochondrial-like [Glycine soja] KRH72501.1 hypothetical protein GLYMA_02G217100v4 [Glycine max] RZC26108.1 Serine hydroxymethyltransferase 2, mitochondrial isoform A [Glycine soja]	Serine hydroxymethyltransferase 3, chloroplastic OS=Arabidopsis thaliana OX=3702 GN=SHM3 PE=1 SV=2
evm.model.Chr13.2070	PF06351(Allene oxide cyclase):Allene oxide cyclase	biological_process:jasmonic acid biosynthetic process "The chemical reactions and pathways resulting in the formation of jasmonic acid, a fatty acid derivative." [ISBN:0387969845](GO:0009695),molecular_function:isomerase activity "Catalysis of the geometric or structural changes within one molecule. Isomerase is the systematic name for any enzyme of EC class 5." [ISBN:0198506732](GO:0016853),mole…	K10525 allene oxide cyclase [EC:5.3.99.6] | (RefSeq) allene oxide cyclase, chloroplastic-like (A)	CDP02799.1 unnamed protein product [Coffea canephora]	Allene oxide cyclase, chloroplastic OS=Oryza sativa subsp. japonica OX=39947 GN=AOC PE=1 SV=1
evm.model.Chr6.382	PF02458(Transferase family):Transferase family	molecular_function:transferase activity, transferring acyl groups other than amino-acyl groups "Catalysis of the transfer of an acyl group, other than amino-acyl, from one compound [donor] to another [acceptor]." [GOC:jl](GO:0016747)	K13065 shikimate O-hydroxycinnamoyltransferase [EC:2.3.1.133] | (RefSeq) shikimate O-hydroxycinnamoyltransferase-like (A)	KAG5537394.1 hypothetical protein RHGRI_024732 [Rhododendron griersonianum]	Rosmarinate synthase OS=Melissa officinalis OX=39338 GN=RAS PE=1 SV=1
evm.model.Chr6.1796	PF04937(Protein of unknown function (DUF 659)):Protein of unknown function (DUF 659)	NA	K14326 regulator of nonsense transcripts 1 [EC:3.6.4.-] | (RefSeq) uncharacterized protein LOC111904613 (A)	XP_018453902.1 PREDICTED: uncharacterized protein LOC108825058 [Raphanus sativus]	NA
evm.model.CTG_39.13	PF01764(Lipase (class 3)):Lipase (class 3)	biological_process:lipid metabolic process "The chemical reactions and pathways involving lipids, compounds soluble in an organic solvent but not, or sparingly, in an aqueous solvent. Includes fatty acids; neutral fats, other fatty-acid esters, and soaps; long-chain [fatty] alcohols and waxes; sphingoids and other long-chain bases; glycolipids, phospholipids and sphingolipids; and carotenes, poly…	K16818 phospholipase A1 [EC:3.1.1.32] | (RefSeq) glycerolipase A1 (A)	PLY90830.1 hypothetical protein LSAT_6X94020 [Lactuca sativa]	Phospholipase A1-Ibeta2, chloroplastic OS=Arabidopsis thaliana OX=3702 GN=At4g16820 PE=1 SV=2
evm.model.Chr12.1589	NA	NA	K15255 ATP-dependent DNA helicase PIF1 [EC:3.6.4.12] | (RefSeq) ATP-dependent DNA helicase PIF1-like (A)	KAF8107486.1 hypothetical protein N665_0120s0011, partial [Sinapis alba]	Serine/threonine-protein kinase ZRK7 OS=Arabidopsis thaliana OX=3702 GN=ZRK7 PE=2 SV=1
evm.model.Chr3.1176	PF00382(Transcription factor TFIIB repeat):Transcription factor TFIIB repeat	biological_process:DNA-templated transcription, initiation "Any process involved in the assembly of the RNA polymerase preinitiation complex [PIC] at the core promoter region of a DNA template, resulting in the subsequent synthesis of RNA from that promoter. The initiation phase includes PIC assembly and the formation of the first few bonds in the RNA chain, including abortive initiation, which o…	K03124 transcription initiation factor TFIIB | (RefSeq) plant-specific TFIIB-related protein 1 (A)	XP_039830525.1 plant-specific TFIIB-related protein 1-like [Panicum virgatum] KAG2542764.1 hypothetical protein PVAP13_9NG660100 [Panicum virgatum]	Plant-specific TFIIB-related protein 1 OS=Arabidopsis thaliana OX=3702 GN=PBRP1 PE=2 SV=1
evm.model.Chr6.520	PF19055(ABC-2 type transporter):-;PF01061(ABC-2 type transporter):ABC-2 type transporter	cellular_component:membrane "A lipid bilayer along with all the proteins and protein complexes embedded in it an attached to it." [GOC:dos, GOC:mah, ISBN:0815316194](GO:0016020),molecular_function:ATPase activity, coupled to transmembrane movement of substances "Catalysis of the reaction: ATP + H2O = ADP + phosphate, to directly drive the active transport of a substance across a membrane." [EC:3.…	K05681 ATP-binding cassette, subfamily G (WHITE), member 2 | (RefSeq) ABC transporter G family member 6-like (A)	KAF8014540.1 hypothetical protein BT93_H0377 [Corymbia citriodora subsp. variegata]	ABC transporter G family member STR2 OS=Petunia hybrida OX=4102 GN=STR2 PE=2 SV=1
evm.model.Chr13.425	NA	NA	NA	XP_039042095.1 uncharacterized protein LOC120180877 [Hibiscus syriacus] KAE8666311.1 hypothetical protein F3Y22_tig00112503pilonHSYRG00328 [Hibiscus syriacus]	NA
evm.model.Chr9.535	PF13370(4Fe-4S single cluster domain of Ferredoxin I):4Fe-4S single cluster domain of Ferredoxin I	NA	K05337 ferredoxin | (RefSeq) predicted protein (A)	PIA35423.1 hypothetical protein AQUCO_03500060v1 [Aquilegia coerulea]	Chaperone protein dnaJ C76, chloroplastic OS=Arabidopsis thaliana OX=3702 GN=DJC76 PE=2 SV=1
evm.model.Chr10.76	NA	NA	K08832 serine/threonine-protein kinase SRPK3 [EC:2.7.11.1] | (RefSeq) SRSF protein kinase 1 (A)	XP_019442866.1 PREDICTED: uncharacterized protein LOC109347455 isoform X3 [Lupinus angustifolius]	NA
evm.model.Chr15.202	PF05678(VQ motif):VQ motif	NA	NA	KAG5238147.1 VQ motif-containing protein [Salix suchowensis]	VQ motif-containing protein 17 OS=Arabidopsis thaliana OX=3702 GN=VQ17 PE=2 SV=1
evm.model.Chr10.478	PF04968(CHORD):CHORD	NA	K13458 disease resistance protein | (RefSeq) cysteine and histidine-rich domain-containing protein RAR1 (A)	GER35002.1 cysteine and histidine-rich domain-containing protein RAR1 [Striga asiatica]	Cysteine and histidine-rich domain-containing protein RAR1 OS=Arabidopsis thaliana OX=3702 GN=RAR1 PE=1 SV=1
evm.model.Chr11.1957	NA	NA	NA	PIA63238.1 hypothetical protein AQUCO_00200925v1 [Aquilegia coerulea]	NA
evm.model.Chr6.507	PF00067(Cytochrome P450):Cytochrome P450	molecular_function:iron ion binding "Interacting selectively and non-covalently with iron [Fe] ions." [GOC:ai](GO:0005506),molecular_function:oxidoreductase activity, acting on paired donors, with incorporation or reduction of molecular oxygen "Catalysis of an oxidation-reduction [redox] reaction in which hydrogen or electrons are transferred from each of two donors, and molecular oxygen is reduc…	K20769 fatty acid omega-hydroxylase [EC:1.14.-.-] | (RefSeq) cytochrome P450 94A2-like (A)	XP_034915616.1 cytochrome P450 86B1-like [Populus alba]	Cytochrome P450 94A2 OS=Vicia sativa OX=3908 GN=CYP94A2 PE=2 SV=1
evm.model.Chr15.1398	PF01554(MatE):MatE	molecular_function:antiporter activity "Enables the active transport of a solute across a membrane by a mechanism whereby two or more species are transported in opposite directions in a tightly coupled process not directly linked to a form of energy other than chemiosmotic energy. The reaction is: solute A[out] + solute B[in] = solute A[in] + solute B[out]." [GOC:mtg_transport, ISBN:0815340729, P…	K03327 multidrug resistance protein, MATE family | (RefSeq) protein DETOXIFICATION 56 (A)	KAG6418823.1 hypothetical protein SASPL_121029 [Salvia splendens]	Protein DETOXIFICATION 56 OS=Arabidopsis thaliana OX=3702 GN=DTX56 PE=1 SV=1
evm.model.Chr2.1305	PF08238(Sel1 repeat):Sel1 repeat	molecular_function:protein binding "Interacting selectively and non-covalently with any protein or protein complex [a complex of two or more proteins that may include other nonprotein molecules]." [GOC:go_curators](GO:0005515)	K14026 SEL1 protein | (RefSeq) ERAD-associated E3 ubiquitin-protein ligase component HRD3A (A)	XP_022842797.1 ERAD-associated E3 ubiquitin-protein ligase component HRD3A-like [Olea europaea var. sylvestris]	ERAD-associated E3 ubiquitin-protein ligase component HRD3A OS=Arabidopsis thaliana OX=3702 GN=HRD3A PE=1 SV=1
evm.model.Chr8.2233	NA	molecular_function:single-stranded DNA binding "Interacting selectively and non-covalently with single-stranded DNA." [GOC:elh, GOC:vw, PMID:22976174](GO:0003697),biological_process:flower development "The process whose specific outcome is the progression of the flower over time, from its formation to the mature structure. The flower is the reproductive structure in a plant, and its development b…	NA	XP_013688551.1 nodulin homeobox-like [Brassica napus]	Nodulin homeobox OS=Arabidopsis thaliana OX=3702 GN=NDX PE=2 SV=1
evm.model.Chr7.440	NA	molecular_function:DNA-binding transcription factor activity "A protein or a member of a complex that interacts selectively and non-covalently with a specific DNA sequence [sometimes referred to as a motif] within the regulatory region of a gene to modulate transcription. Regulatory regions include promoters [proximal and distal] and enhancers. Genes are transcriptional units, and include bacteri…	NA	OQU78735.1 hypothetical protein SORBI_3008G040600 [Sorghum bicolor]	X-box-binding protein 1 OS=Rattus norvegicus OX=10116 GN=Xbp1 PE=2 SV=1
evm.model.Chr14.2723	PF07690(Major Facilitator Superfamily):Major Facilitator Superfamily	molecular_function:transmembrane transporter activity "Enables the transfer of a substance, usually a specific substance or a group of related substances, from one side of a membrane to the other." [GOC:jid, GOC:mtg_transport, ISBN:0815340729](GO:0022857),biological_process:transmembrane transport "The process in which a solute is transported across a lipid bilayer, from one side of a membrane to…	K12818 ATP-dependent RNA helicase DHX8/PRP22 [EC:3.6.4.13] | (RefSeq) hypothetical protein (A)	GER48519.1 zinc induced facilitator 1 [Striga asiatica]	Protein ZINC INDUCED FACILITATOR-LIKE 1 OS=Arabidopsis thaliana OX=3702 GN=ZIFL1 PE=2 SV=1
evm.model.Chr1.1012	NA	NA	NA	PLY98822.1 hypothetical protein LSAT_7X20060 [Lactuca sativa]	NA
evm.model.Chr14.1331	PF04937(Protein of unknown function (DUF 659)):Protein of unknown function (DUF 659);PF01259(SAICAR synthetase):SAICAR synthetase;PF05699(hAT family C-terminal dimerisation region):hAT family C-terminal dimerisation region	molecular_function:phosphoribosylaminoimidazolesuccinocarboxamide synthase activity "Catalysis of the reaction: 5-amino-1-[5-phospho-D-ribosyl]imidazole-4-carboxylate + L-aspartate + ATP = [2S]-2-[5-amino-1-[5-phospho-beta-D-ribosyl]imidazole-4-carboxamido]succinate + ADP + 2 H[+] + phosphate." [EC:6.3.2.6, RHEA:22628](GO:0004639),biological_process:purine nucleotide biosynthetic process "The che…	K01923 phosphoribosylaminoimidazole-succinocarboxamide synthase [EC:6.3.2.6] | (RefSeq) purC; phosphoribosylaminoimidazole-succinocarboxamide synthase, chloroplastic-like (A)	XP_027182149.1 uncharacterized protein LOC113780554 [Coffea eugenioides]	Phosphoribosylaminoimidazole-succinocarboxamide synthase, chloroplastic OS=Arabidopsis thaliana OX=3702 GN=PUR7 PE=2 SV=2
evm.model.Chr1.1582	NA	NA	K07897 Ras-related protein Rab-7A | (RefSeq) ras-related protein Rab7-like isoform X1 (A)	XP_020573361.1 uncharacterized protein LOC110019846 [Phalaenopsis equestris] XP_020573393.1 uncharacterized protein LOC110019873 [Phalaenopsis equestris]	NA
evm.model.Chr4.392	NA	NA	K00264 glutamate synthase (NADH) [EC:1.4.1.14] | (RefSeq) glutamate synthase 1 [NADH], chloroplastic (A)	XP_024024174.1 glutamate synthase [NADH], amyloplastic isoform X2 [Morus notabilis]	Glutamate synthase [NADH], amyloplastic OS=Medicago sativa OX=3879 PE=1 SV=1
evm.model.Chr12.299	PF14543(Xylanase inhibitor N-terminal):Xylanase inhibitor N-terminal	molecular_function:aspartic-type endopeptidase activity "Catalysis of the hydrolysis of internal, alpha-peptide bonds in a polypeptide chain by a mechanism in which a water molecule bound by the side chains of aspartic residues at the active center acts as a nucleophile." [ISBN:0198506732](GO:0004190),biological_process:proteolysis "The hydrolysis of proteins into smaller polypeptides and/or amin…	K01381 saccharopepsin [EC:3.4.23.25] | (RefSeq) aspartic proteinase CDR1-like (A)	MBA0827263.1 hypothetical protein [Gossypium armourianum]	Aspartic proteinase CDR1 OS=Arabidopsis thaliana OX=3702 GN=CDR1 PE=1 SV=1
evm.model.Chr11.1373	PF14523(Syntaxin-like protein):Syntaxin-like protein;PF05739(SNARE domain):SNARE domain	cellular_component:membrane "A lipid bilayer along with all the proteins and protein complexes embedded in it an attached to it." [GOC:dos, GOC:mah, ISBN:0815316194](GO:0016020),biological_process:vesicle-mediated transport "A cellular transport process in which transported substances are moved in membrane-bounded vesicles; transported substances are enclosed in the vesicle lumen or located in th…	K08488 syntaxin 7 | (RefSeq) syntaxin-22-like (A)	MBA0685717.1 hypothetical protein [Gossypium aridum]	Syntaxin-22 OS=Arabidopsis thaliana OX=3702 GN=SYP22 PE=1 SV=1
evm.model.Chr2.1132	PF05757(Oxygen evolving enhancer protein 3 (PsbQ)):Oxygen evolving enhancer protein 3 (PsbQ)	molecular_function:calcium ion binding "Interacting selectively and non-covalently with calcium ions [Ca2+]." [GOC:ai](GO:0005509),cellular_component:photosystem II "A photosystem that contains a pheophytin-quinone reaction center with associated accessory pigments and electron carriers. In cyanobacteria and chloroplasts, in the presence of light, PSII functions as a water-plastoquinone oxidoredu…	K08901 photosystem II oxygen-evolving enhancer protein 3 | (RefSeq) photosynthetic NDH subunit of lumenal location 3, chloroplastic (A)	XP_039130404.1 LOW QUALITY PROTEIN: oxygen-evolving enhancer protein 3, chloroplastic-like [Dioscorea cayenensis subsp. rotundata]	Photosynthetic NDH subunit of lumenal location 3, chloroplastic OS=Arabidopsis thaliana OX=3702 GN=PNSL3 PE=1 SV=1
evm.model.CTG_665.1	PF00361(Proton-conducting membrane transporter):Proton-conducting membrane transporter	molecular_function:NADH dehydrogenase [ubiquinone] activity "Catalysis of the reaction: NADH + H+ + ubiquinone = NAD+ + ubiquinol." [EC:1.6.5.3](GO:0008137),biological_process:ATP synthesis coupled electron transport "The transfer of electrons through a series of electron donors and acceptors, generating energy that is ultimately used for synthesis of ATP." [ISBN:0716731363](GO:0042773),biologica…	K05575 NAD(P)H-quinone oxidoreductase subunit 4 [EC:7.1.1.2] | (RefSeq) uncharacterized protein LOC109227244 (A)	QKX45263.1 NADH dehydrogenase subunit 4, partial [Brickellia veronicifolia]	NAD(P)H-quinone oxidoreductase chain 4, chloroplastic OS=Nicotiana tabacum OX=4097 GN=ndhD PE=2 SV=2
evm.model.Chr13.448	NA	molecular_function:protein binding "Interacting selectively and non-covalently with any protein or protein complex [a complex of two or more proteins that may include other nonprotein molecules]." [GOC:go_curators](GO:0005515)	NA	KAF7818817.1 putative F-box protein [Senna tora]	Probable F-box protein At2g36090 OS=Arabidopsis thaliana OX=3702 GN=At2g36090 PE=2 SV=1
evm.model.Chr6.42	NA	NA	NA	KAF3952892.1 hypothetical protein CMV_021602 [Castanea mollissima]	NA
evm.model.Chr1.917	NA	NA	K15047 heterogeneous nuclear ribonucleoprotein U-like protein 1 | (RefSeq) heterogeneous nuclear ribonucleoprotein U-like protein 1 (A)	KAF7665303.1 hypothetical protein LDENG_00147690 [Lucifuga dentata]	NA
evm.model.Chr2.407	PF02364(1,3-beta-glucan synthase component):1,3-beta-glucan synthase component	cellular_component:1,3-beta-D-glucan synthase complex "A protein complex that catalyzes the transfer of a glucose group from UDP-glucose to a [1->3]-beta-D-glucan chain." [EC:2.4.1.34](GO:0000148),molecular_function:1,3-beta-D-glucan synthase activity "Catalysis of the reaction: UDP-glucose + [[1->3]-beta-D-glucosyl][n] = UDP + [[1->3]-beta-D-glucosyl][n+1]." [EC:2.4.1.34](GO:0003843),biological_…	K11000 callose synthase [EC:2.4.1.-] | (RefSeq) callose synthase 7 (A)	RHY95826.1 hypothetical protein DYB35_007027 [Aphanomyces astaci]	Callose synthase 7 OS=Arabidopsis thaliana OX=3702 GN=CALS7 PE=3 SV=3
evm.model.Chr14.918	PF00891(O-methyltransferase domain):O-methyltransferase;PF08100(Dimerisation domain):Dimerisation domain	molecular_function:methyltransferase activity "Catalysis of the transfer of a methyl group to an acceptor molecule." [ISBN:0198506732](GO:0008168),molecular_function:O-methyltransferase activity "Catalysis of the transfer of a methyl group to the oxygen atom of an acceptor molecule." [GOC:ai](GO:0008171),molecular_function:protein dimerization activity "The formation of a protein dimer, a macromo…	K16040 trans-resveratrol di-O-methyltransferase [EC:2.1.1.240] | (RefSeq) trans-resveratrol di-O-methyltransferase-like (A)	KAB2063396.1 hypothetical protein ES319_A10G214000v1 [Gossypium barbadense] PPR95355.1 hypothetical protein GOBAR_AA25316 [Gossypium barbadense] TYH00014.1 hypothetical protein ES288_A10G241000v1 [Gossypium darwinii]	8-hydroxyquercetin 8-O-methyltransferase OS=Mentha piperita OX=34256 GN=OMT2 PE=1 SV=1
evm.model.Chr14.1556	NA	NA	NA	RVX01070.1 hypothetical protein CK203_022817 [Vitis vinifera]	NA
evm.model.Chr11.1167	PF01979(Amidohydrolase family):Amidohydrolase family	molecular_function:hydrolase activity "Catalysis of the hydrolysis of various bonds, e.g. C-O, C-N, C-C, phosphoric anhydride bonds, etc. Hydrolase is the systematic name for any enzyme of EC class 3." [ISBN:0198506732](GO:0016787),molecular_function:hydrolase activity, acting on carbon-nitrogen [but not peptide] bonds "Catalysis of the hydrolysis of any carbon-nitrogen bond, C-N, with the except…	K01487 guanine deaminase [EC:3.5.4.3] | (RefSeq) probable guanine deaminase (A)	HBY98816.1 amidohydrolase [Chloroflexi bacterium]	5'-deoxyadenosine deaminase OS=Methanobrevibacter smithii (strain ATCC 35061 / DSM 861 / OCM 144 / PS) OX=420247 GN=dadD PE=3 SV=1
evm.model.Chr2.2612	PF07460(NUMOD3 motif):NUMOD3 motif (2 copies)	molecular_function:DNA binding "Any molecular function by which a gene product interacts selectively and non-covalently with DNA [deoxyribonucleic acid]." [GOC:dph, GOC:jl, GOC:tb, GOC:vw](GO:0003677)	K05857 phosphatidylinositol phospholipase C, delta [EC:3.1.4.11] | (RefSeq) LOW QUALITY PROTEIN: phosphoinositide phospholipase C 8 (A)	XP_025640366.1 uncharacterized protein LOC112735018 [Arachis hypogaea] QHO52273.1 uncharacterized protein DS421_2g38020 [Arachis hypogaea] RYR74879.1 hypothetical protein Ahy_A02g009586 [Arachis hypogaea]	NA
evm.model.Chr14.689	PF11820(Protein of unknown function (DUF3339)):Protein of unknown function (DUF3339)	NA	K11094 U2 small nuclear ribonucleoprotein B'' | (RefSeq) U2 small nuclear ribonucleoprotein B''-like isoform X1 (A)	KAF3435258.1 hypothetical protein FNV43_RR22345 [Rhamnella rubrinervis]	NA
evm.model.Chr10.45	PF05922(Peptidase inhibitor I9):Peptidase inhibitor I9	NA	NA	XP_011649903.1 subtilisin-like protease SBT3.6 isoform X2 [Cucumis sativus] KAE8652245.1 hypothetical protein Csa_022143 [Cucumis sativus]	Subtilisin-like protease SBT3.17 OS=Arabidopsis thaliana OX=3702 GN=SBT3.17 PE=3 SV=1
evm.model.Chr12.1340	PF05699(hAT family C-terminal dimerisation region):hAT family C-terminal dimerisation region	molecular_function:protein dimerization activity "The formation of a protein dimer, a macromolecular structure consists of two noncovalently associated identical or nonidentical subunits." [ISBN:0198506732](GO:0046983)	K22794 flavonol-3-O-glucoside/galactoside glucosyltransferase [EC:2.4.1.239 2.4.1.-] | (RefSeq) anthocyanidin 3-O-glucoside 2''-O-glucosyltransferase-like (A)	XP_017226358.1 PREDICTED: uncharacterized protein LOC108202473 [Daucus carota subsp. sativus]	NA
evm.model.Chr13.159	PF02207(Putative zinc finger in N-recognin (UBR box)):Putative zinc finger in N-recognin (UBR box);PF18995(Proteolysis_6 C-terminal):-	molecular_function:zinc ion binding "Interacting selectively and non-covalently with zinc [Zn] ions." [GOC:ai](GO:0008270),molecular_function:ubiquitin protein ligase activity "Catalysis of the transfer of ubiquitin to a substrate protein via the reaction X-ubiquitin + S -> X + S-ubiquitin, where X is either an E2 or E3 enzyme, the X-ubiquitin linkage is a thioester bond, and the S-ubiquitin link…	K11978 E3 ubiquitin-protein ligase UBR3 [EC:2.3.2.27] | (RefSeq) E3 ubiquitin-protein ligase PRT6 (A)	XP_006776406.2 PREDICTED: E3 ubiquitin-protein ligase UBR2 isoform X4 [Myotis davidii]	E3 ubiquitin-protein ligase PRT6 OS=Arabidopsis thaliana OX=3702 GN=PRT6 PE=1 SV=1
evm.model.Chr7.944	PF05938(Plant self-incompatibility protein S1):Plant self-incompatibility protein S1	NA	K18592 gamma-glutamyltranspeptidase / glutathione hydrolase / leukotriene-C4 hydrolase [EC:2.3.2.2 3.4.19.13 3.4.19.14] | (RefSeq) LOW QUALITY PROTEIN: glutathione hydrolase 1-like (A)	PON76203.1 Self-incompatibility protein [Parasponia andersonii]	S-protein homolog 5 OS=Arabidopsis thaliana OX=3702 GN=SPH5 PE=2 SV=1
evm.model.Chr11.1793	PF08536(Whirly transcription factor):Whirly transcription factor	molecular_function:DNA binding "Any molecular function by which a gene product interacts selectively and non-covalently with DNA [deoxyribonucleic acid]." [GOC:dph, GOC:jl, GOC:tb, GOC:vw](GO:0003677),molecular_function:single-stranded DNA binding "Interacting selectively and non-covalently with single-stranded DNA." [GOC:elh, GOC:vw, PMID:22976174](GO:0003697),biological_process:regulation of tr…	K14573 nucleolar protein 4 | (RefSeq) hypothetical protein (A)	XP_004964537.1 single-stranded DNA-binding protein WHY1, chloroplastic isoform X1 [Setaria italica] XP_034592364.1 single-stranded DNA-binding protein WHY1, chloroplastic [Setaria viridis] RCV20156.1 hypothetical protein SETIT_4G033800v2 [Setaria italica] TKW19625.1 hypothetical protein SEVIR_4G032700v2 [Setaria viridis]	Single-stranded DNA-binding protein WHY1, chloroplastic OS=Solanum tuberosum OX=4113 GN=WHY1 PE=1 SV=1
evm.model.CTG_659.1	PF05758(Ycf1):Ycf1	cellular_component:integral component of membrane "The component of a membrane consisting of the gene products and protein complexes having at least some part of their peptide sequence embedded in the hydrophobic region of the membrane." [GOC:dos, GOC:go_curators](GO:0016021)	K02690 photosystem I P700 chlorophyll a apoprotein A2 | (RefSeq) uncharacterized protein LOC111440173 (A)	ASM42487.1 hypothetical chloroplast RF1 [Pyrenaria spectabilis var. greeniae]	Protein TIC 214 OS=Coffea arabica OX=13443 GN=TIC214 PE=3 SV=1
evm.model.CTG_602.8	PF00164(Ribosomal protein S12/S23):Ribosomal protein S12/S23	molecular_function:structural constituent of ribosome "The action of a molecule that contributes to the structural integrity of the ribosome." [GOC:mah](GO:0003735),cellular_component:ribosome "An intracellular organelle, about 200 A in diameter, consisting of RNA and protein. It is the site of protein biosynthesis resulting from translation of messenger RNA [mRNA]. It consists of two subunits, o…	K02950 small subunit ribosomal protein S12 | (RefSeq) 30S ribosomal protein S12, chloroplastic (A)	YP_009139447.1 ribosomal protein S12 [Dunalia solanacea] AKF78455.1 ribosomal protein S12 [Dunalia solanacea]	30S ribosomal protein S12-B, chloroplastic OS=Populus trichocarpa OX=3694 GN=rps12-B PE=3 SV=1
evm.model.Chr15.2496	PF03171(2OG-Fe(II) oxygenase superfamily):2OG-Fe(II) oxygenase superfamily;PF14226(non-haem dioxygenase in morphine synthesis N-terminal):non-haem dioxygenase in morphine synthesis N-terminal	molecular_function:oxidoreductase activity "Catalysis of an oxidation-reduction [redox] reaction, a reversible chemical reaction in which the oxidation state of an atom or atoms within a molecule is altered. One substrate acts as a hydrogen or electron donor and becomes oxidized, while the other acts as hydrogen or electron acceptor and becomes reduced." [GOC:go_curators](GO:0016491),biological_p…	K05282 gibberellin-44 dioxygenase [EC:1.14.11.12] | (RefSeq) gibberellin 20 oxidase 1-like (A)	XP_038905755.1 gibberellin 20 oxidase 2-like [Benincasa hispida]	Gibberellin 20 oxidase 2 OS=Arabidopsis thaliana OX=3702 GN=GA20OX2 PE=2 SV=1
evm.model.Chr10.1657	PF14372(Domain of unknown function (DUF4413)):Domain of unknown function (DUF4413)	molecular_function:DNA binding "Any molecular function by which a gene product interacts selectively and non-covalently with DNA [deoxyribonucleic acid]." [GOC:dph, GOC:jl, GOC:tb, GOC:vw](GO:0003677)	K04460 serine/threonine-protein phosphatase 5 [EC:3.1.3.16] | (RefSeq) zinc finger BED domain-containing protein RICESLEEPER 2-like isoform X1 (A)	XP_023905100.1 zinc finger BED domain-containing protein RICESLEEPER 2-like [Quercus suber]	Zinc finger BED domain-containing protein RICESLEEPER 2 OS=Oryza sativa subsp. japonica OX=39947 GN=Os03g0733400 PE=2 SV=1
evm.model.Chr15.971	PF00724(NADH:flavin oxidoreductase / NADH oxidase family):NADH:flavin oxidoreductase / NADH oxidase family	molecular_function:catalytic activity "Catalysis of a biochemical reaction at physiological temperatures. In biologically catalyzed reactions, the reactants are known as substrates, and the catalysts are naturally occurring macromolecular substances known as enzymes. Enzymes possess specific binding sites for substrates, and are usually composed wholly or largely of protein, but RNA that has cata…	K05894 12-oxophytodienoic acid reductase [EC:1.3.1.42] | (RefSeq) 12-oxophytodienoate reductase 3 (A)	XP_034901180.1 12-oxophytodienoate reductase 3-like isoform X1 [Populus alba] TKR85759.1 hypothetical protein D5086_0000243800 [Populus alba]	12-oxophytodienoate reductase 3 OS=Solanum lycopersicum OX=4081 GN=OPR3 PE=1 SV=1
evm.model.Chr8.2338	PF07717(Oligonucleotide/oligosaccharide-binding (OB)-fold):Oligonucleotide/oligosaccharide-binding (OB)-fold;PF04408(Helicase associated domain (HA2)):Helicase associated domain (HA2);PF00271(Helicase conserved C-terminal domain):Helicase conserved C-terminal domain;PF00270(DEAD/DEAH box helicase):DEAD/DEAH box helicase	molecular_function:nucleic acid binding "Interacting selectively and non-covalently with any nucleic acid." [GOC:jl](GO:0003676),molecular_function:helicase activity "Catalysis of the reaction: NTP + H2O = NDP + phosphate, to drive the unwinding of a DNA or RNA helix." [GOC:mah, ISBN:0198506732](GO:0004386),molecular_function:ATP binding "Interacting selectively and non-covalently with ATP, adeno…	K12820 pre-mRNA-splicing factor ATP-dependent RNA helicase DHX15/PRP43 [EC:3.6.4.13] | (RefSeq) probable pre-mRNA-splicing factor ATP-dependent RNA helicase DEAH2 isoform X1 (A)	XP_027174910.1 probable pre-mRNA-splicing factor ATP-dependent RNA helicase DEAH2 isoform X2 [Coffea eugenioides]	Probable pre-mRNA-splicing factor ATP-dependent RNA helicase DEAH3 OS=Arabidopsis thaliana OX=3702 GN=At2g47250 PE=2 SV=1
evm.model.Chr12.306	PF14541(Xylanase inhibitor C-terminal):Xylanase inhibitor C-terminal	molecular_function:aspartic-type endopeptidase activity "Catalysis of the hydrolysis of internal, alpha-peptide bonds in a polypeptide chain by a mechanism in which a water molecule bound by the side chains of aspartic residues at the active center acts as a nucleophile." [ISBN:0198506732](GO:0004190),biological_process:proteolysis "The hydrolysis of proteins into smaller polypeptides and/or amin…	K01381 saccharopepsin [EC:3.4.23.25] | (RefSeq) aspartic proteinase CDR1-like (A)	KAA8528181.1 hypothetical protein F0562_035568 [Nyssa sinensis]	Aspartic proteinase CDR1 OS=Arabidopsis thaliana OX=3702 GN=CDR1 PE=1 SV=1
evm.model.CTG_339.7	PF00361(Proton-conducting membrane transporter):Proton-conducting membrane transporter	molecular_function:NADH dehydrogenase [ubiquinone] activity "Catalysis of the reaction: NADH + H+ + ubiquinone = NAD+ + ubiquinol." [EC:1.6.5.3](GO:0008137),biological_process:ATP synthesis coupled electron transport "The transfer of electrons through a series of electron donors and acceptors, generating energy that is ultimately used for synthesis of ATP." [ISBN:0716731363](GO:0042773),biologica…	K05575 NAD(P)H-quinone oxidoreductase subunit 4 [EC:7.1.1.2] | (RefSeq) uncharacterized protein LOC109227244 (A)	QKX45263.1 NADH dehydrogenase subunit 4, partial [Brickellia veronicifolia]	NAD(P)H-quinone oxidoreductase chain 4, chloroplastic OS=Nicotiana tabacum OX=4097 GN=ndhD PE=2 SV=2
evm.model.Chr2.1648	PF04937(Protein of unknown function (DUF 659)):Protein of unknown function (DUF 659)	NA	K14326 regulator of nonsense transcripts 1 [EC:3.6.4.-] | (RefSeq) uncharacterized protein LOC111904613 (A)	RZC24732.1 hypothetical protein D0Y65_003769 [Glycine soja]	NA
evm.model.Chr14.424	PF00280(Potato inhibitor I family):Potato inhibitor I family	molecular_function:serine-type endopeptidase inhibitor activity "Stops, prevents or reduces the activity of serine-type endopeptidases, enzymes that catalyze the hydrolysis of nonterminal peptide bonds in a polypeptide chain; a serine residue [and a histidine residue] are at the active center of the enzyme." [GOC:ai](GO:0004867),biological_process:response to wounding "Any process that results in…	NA	BAB11621.1 unnamed protein product [Arabidopsis thaliana] BAF01212.1 hypothetical protein [Arabidopsis thaliana]	Inhibitor of trypsin and hageman factor OS=Cucurbita maxima OX=3661 PE=1 SV=1
evm.model.Chr6.506	PF00067(Cytochrome P450):Cytochrome P450	molecular_function:iron ion binding "Interacting selectively and non-covalently with iron [Fe] ions." [GOC:ai](GO:0005506),molecular_function:oxidoreductase activity, acting on paired donors, with incorporation or reduction of molecular oxygen "Catalysis of an oxidation-reduction [redox] reaction in which hydrogen or electrons are transferred from each of two donors, and molecular oxygen is reduc…	K20769 fatty acid omega-hydroxylase [EC:1.14.-.-] | (RefSeq) cytochrome P450 94A2-like (A)	XP_034915616.1 cytochrome P450 86B1-like [Populus alba]	Cytochrome P450 94A1 OS=Vicia sativa OX=3908 GN=CYP94A1 PE=2 SV=2
evm.model.Chr14.1401	PF05699(hAT family C-terminal dimerisation region):hAT family C-terminal dimerisation region;PF02892(BED zinc finger):BED zinc finger;PF14372(Domain of unknown function (DUF4413)):Domain of unknown function (DUF4413)	molecular_function:DNA binding "Any molecular function by which a gene product interacts selectively and non-covalently with DNA [deoxyribonucleic acid]." [GOC:dph, GOC:jl, GOC:tb, GOC:vw](GO:0003677),molecular_function:protein dimerization activity "The formation of a protein dimer, a macromolecular structure consists of two noncovalently associated identical or nonidentical subunits." [ISBN:019…	K04460 serine/threonine-protein phosphatase 5 [EC:3.1.3.16] | (RefSeq) zinc finger BED domain-containing protein RICESLEEPER 2-like isoform X1 (A)	XP_024043240.1 zinc finger BED domain-containing protein RICESLEEPER 2-like [Citrus clementina]	Zinc finger BED domain-containing protein RICESLEEPER 2 OS=Oryza sativa subsp. japonica OX=39947 GN=Os03g0733400 PE=2 SV=1
evm.model.Chr10.1828	NA	molecular_function:catalytic activity "Catalysis of a biochemical reaction at physiological temperatures. In biologically catalyzed reactions, the reactants are known as substrates, and the catalysts are naturally occurring macromolecular substances known as enzymes. Enzymes possess specific binding sites for substrates, and are usually composed wholly or largely of protein, but RNA that has cata…	NA	CAD6216834.1 unnamed protein product [Miscanthus lutarioriparius]	NA
evm.model.Chr6.2350	PF00657(GDSL-like Lipase/Acylhydrolase):GDSL-like Lipase/Acylhydrolase	biological_process:lipid metabolic process "The chemical reactions and pathways involving lipids, compounds soluble in an organic solvent but not, or sparingly, in an aqueous solvent. Includes fatty acids; neutral fats, other fatty-acid esters, and soaps; long-chain [fatty] alcohols and waxes; sphingoids and other long-chain bases; glycolipids, phospholipids and sphingolipids; and carotenes, poly…	K01206 alpha-L-fucosidase [EC:3.2.1.51] | (RefSeq) alpha-L-fucosidase 3-like (A)	KAG2269816.1 hypothetical protein Bca52824_064371 [Brassica carinata]	GDSL esterase/lipase At1g28600 OS=Arabidopsis thaliana OX=3702 GN=At1g28600 PE=2 SV=1
evm.model.Chr2.2254	PF18073(Rubredoxin metal binding domain):-	molecular_function:DNA binding "Any molecular function by which a gene product interacts selectively and non-covalently with DNA [deoxyribonucleic acid]." [GOC:dph, GOC:jl, GOC:tb, GOC:vw](GO:0003677),molecular_function:ATP binding "Interacting selectively and non-covalently with ATP, adenosine 5'-triphosphate, a universally important coenzyme and enzyme regulator." [ISBN:0198506732](GO:0005524),…	K04485 DNA repair protein RadA/Sms | (RefSeq) uncharacterized protein LOC105157702 isoform X1 (A)	XP_028953040.1 uncharacterized protein LOC103420638 isoform X2 [Malus domestica]	DNA repair protein RadA OS=Synechocystis sp. (strain PCC 6803 / Kazusa) OX=1111708 GN=radA PE=3 SV=1
evm.model.Chr15.2051	PF03732(Retrotransposon gag protein):Retrotransposon gag protein	NA	NA	GEW80275.1 hypothetical protein [Tanacetum cinerariifolium]	NA
evm.model.CTG_89.7	PF05758(Ycf1):Ycf1	cellular_component:integral component of membrane "The component of a membrane consisting of the gene products and protein complexes having at least some part of their peptide sequence embedded in the hydrophobic region of the membrane." [GOC:dos, GOC:go_curators](GO:0016021)	K02690 photosystem I P700 chlorophyll a apoprotein A2 | (RefSeq) uncharacterized protein LOC111440173 (A)	QJW34132.1 hypothetical chloroplast RF19 [Platostoma chinense]	Protein TIC 214 OS=Coffea arabica OX=13443 GN=TIC214 PE=3 SV=1
evm.model.Chr15.1208	PF02892(BED zinc finger):BED zinc finger	molecular_function:DNA binding "Any molecular function by which a gene product interacts selectively and non-covalently with DNA [deoxyribonucleic acid]." [GOC:dph, GOC:jl, GOC:tb, GOC:vw](GO:0003677)	K04460 serine/threonine-protein phosphatase 5 [EC:3.1.3.16] | (RefSeq) zinc finger BED domain-containing protein RICESLEEPER 2-like isoform X1 (A)	SPT20509.1 unnamed protein product [Triticum aestivum]	Zinc finger BED domain-containing protein RICESLEEPER 2 OS=Oryza sativa subsp. japonica OX=39947 GN=Os03g0733400 PE=2 SV=1
evm.model.Chr15.1544	PF00067(Cytochrome P450):Cytochrome P450	molecular_function:iron ion binding "Interacting selectively and non-covalently with iron [Fe] ions." [GOC:ai](GO:0005506),molecular_function:oxidoreductase activity, acting on paired donors, with incorporation or reduction of molecular oxygen "Catalysis of an oxidation-reduction [redox] reaction in which hydrogen or electrons are transferred from each of two donors, and molecular oxygen is reduc…	K20661 cytochrome P450 family 714 subfamily A polypeptide 1 | (RefSeq) cytochrome P450 714C2-like (A)	XP_022764435.1 cytochrome P450 714A1-like [Durio zibethinus]	Cytochrome P450 714C2 OS=Oryza sativa subsp. japonica OX=39947 GN=CYP714C2 PE=2 SV=1
evm.model.Chr10.2259	PF00891(O-methyltransferase domain):O-methyltransferase;PF08100(Dimerisation domain):Dimerisation domain	molecular_function:methyltransferase activity "Catalysis of the transfer of a methyl group to an acceptor molecule." [ISBN:0198506732](GO:0008168),molecular_function:O-methyltransferase activity "Catalysis of the transfer of a methyl group to the oxygen atom of an acceptor molecule." [GOC:ai](GO:0008171),molecular_function:protein dimerization activity "The formation of a protein dimer, a macromo…	K16040 trans-resveratrol di-O-methyltransferase [EC:2.1.1.240] | (RefSeq) trans-resveratrol di-O-methyltransferase-like (A)	XP_020415978.1 trans-resveratrol di-O-methyltransferase-like [Prunus persica] ONI16892.1 hypothetical protein PRUPE_3G127600 [Prunus persica]	8-hydroxyquercetin 8-O-methyltransferase OS=Mentha piperita OX=34256 GN=OMT2 PE=1 SV=1
evm.model.Chr6.841	PF05627(Cleavage site for pathogenic type III effector avirulence factor Avr):Cleavage site for pathogenic type III effector avirulence factor Avr	NA	K13456 RPM1-interacting protein 4 | (RefSeq) RPM1 interacting protein 4 transcript protein (A)	KAG6659624.1 hypothetical protein CIPAW_03G048700 [Carya illinoinensis]	Protein NOI4 OS=Arabidopsis thaliana OX=3702 GN=NOI4 PE=1 SV=1
evm.model.CTG_379.4	PF00361(Proton-conducting membrane transporter):Proton-conducting membrane transporter	molecular_function:NADH dehydrogenase [ubiquinone] activity "Catalysis of the reaction: NADH + H+ + ubiquinone = NAD+ + ubiquinol." [EC:1.6.5.3](GO:0008137),biological_process:ATP synthesis coupled electron transport "The transfer of electrons through a series of electron donors and acceptors, generating energy that is ultimately used for synthesis of ATP." [ISBN:0716731363](GO:0042773),biologica…	K05575 NAD(P)H-quinone oxidoreductase subunit 4 [EC:7.1.1.2] | (RefSeq) uncharacterized protein LOC109227244 (A)	QKX45263.1 NADH dehydrogenase subunit 4, partial [Brickellia veronicifolia]	NAD(P)H-quinone oxidoreductase chain 4, chloroplastic OS=Nicotiana tabacum OX=4097 GN=ndhD PE=2 SV=2
evm.model.Chr5.2510	PF00201(UDP-glucoronosyl and UDP-glucosyl transferase):UDP-glucoronosyl and UDP-glucosyl transferase	molecular_function:UDP-glycosyltransferase activity "Catalysis of the transfer of a glycosyl group from a UDP-sugar to a small hydrophobic molecule." [InterPro:IPR004224, PMID:11846783](GO:0008194)	K23279 gallate 1-beta-glucosyltransferase [EC:2.4.1.136] | (RefSeq) gallate 1-beta-glucosyltransferase (A)	KAF3488484.1 hypothetical protein F2Q69_00056703 [Brassica cretica]	Gallate 1-beta-glucosyltransferase 84A23 OS=Punica granatum OX=22663 GN=UGT84A23 PE=1 SV=1
evm.model.Chr14.690	PF11820(Protein of unknown function (DUF3339)):Protein of unknown function (DUF3339)	NA	K11094 U2 small nuclear ribonucleoprotein B'' | (RefSeq) U2 small nuclear ribonucleoprotein B''-like isoform X1 (A)	TMW96065.1 hypothetical protein EJD97_007984 [Solanum chilense]	NA
evm.model.Chr2.2613	NA	NA	NA	XP_021757670.1 uncharacterized protein LOC110722692 [Chenopodium quinoa]	NA
evm.model.Chr15.182	NA	biological_process:system development "The process whose specific outcome is the progression of an organismal system over time, from its formation to the mature structure. A system is a regularly interacting or interdependent group of organs or tissues that work together to carry out a given biological process." [GOC:dph, GOC:jid](GO:0048731)	NA	KAG4164236.1 hypothetical protein ERO13_A13G002000v2 [Gossypium hirsutum] TYH89711.1 hypothetical protein ES332_A13G001500v1 [Gossypium tomentosum]	NA
evm.model.Chr13.468	PF13326(Photosystem II Pbs27):Photosystem II Pbs27	biological_process:photosystem II assembly "The aggregation, arrangement and bonding together of a set of components to form a photosystem II complex on the thylakoid membrane. The photosystem II complex consists of at least 20 polypeptides and around 80 cofactors in most organisms." [GOC:aa, GOC:pz](GO:0010207)	K08902 photosystem II Psb27 protein | (RefSeq) LOW QUALITY PROTEIN: photosystem II repair protein PSB27-H1, chloroplastic (A)	ERN17638.1 hypothetical protein AMTR_s00059p00176870 [Amborella trichopoda]	Photosystem II D1 precursor processing protein PSB27-H2, chloroplastic OS=Arabidopsis thaliana OX=3702 GN=PSB27-2 PE=1 SV=1
evm.model.Chr14.1330	NA	NA	NA	KAG6395882.1 hypothetical protein SASPL_142015 [Salvia splendens]	NA
evm.model.Chr6.2493	PF03936(Terpene synthase family, metal binding domain):Terpene synthase family, metal binding domain;PF01397(Terpene synthase, N-terminal domain):Terpene synthase, N-terminal domain	molecular_function:magnesium ion binding "Interacting selectively and non-covalently with magnesium [Mg] ions." [GOC:ai](GO:0000287),molecular_function:terpene synthase activity "Catalysis of the formation of cyclic terpenes through the cyclization of linear terpenes [e.g. isopentenyl-PP, geranyl-PP, farnesyl-PP and geranylgeranyl-PP] containing varying numbers of isoprene units." [EC:4.2.3.-, GO…	K04121 ent-kaurene synthase [EC:4.2.3.19] | (RefSeq) ent-kaur-16-ene synthase, chloroplastic (A)	VAH24737.1 unnamed protein product [Triticum turgidum subsp. durum]	Ent-kaur-16-ene synthase, chloroplastic OS=Salvia miltiorrhiza OX=226208 GN=KS PE=1 SV=1
evm.model.Chr12.310	PF14543(Xylanase inhibitor N-terminal):Xylanase inhibitor N-terminal;PF14541(Xylanase inhibitor C-terminal):Xylanase inhibitor C-terminal	molecular_function:aspartic-type endopeptidase activity "Catalysis of the hydrolysis of internal, alpha-peptide bonds in a polypeptide chain by a mechanism in which a water molecule bound by the side chains of aspartic residues at the active center acts as a nucleophile." [ISBN:0198506732](GO:0004190),biological_process:proteolysis "The hydrolysis of proteins into smaller polypeptides and/or amin…	K01381 saccharopepsin [EC:3.4.23.25] | (RefSeq) aspartic proteinase CDR1-like (A)	EYU29015.1 hypothetical protein MIMGU_mgv1a024022mg [Erythranthe guttata]	Aspartic proteinase CDR1 OS=Arabidopsis thaliana OX=3702 GN=CDR1 PE=1 SV=1
evm.model.Chr7.2072	PF03732(Retrotransposon gag protein):Retrotransposon gag protein	NA	K03260 translation initiation factor 4G | (RefSeq) uncharacterized LOC107844414 (A)	XP_016495559.1 PREDICTED: uncharacterized protein LOC107814629 [Nicotiana tabacum]	NA
evm.model.Chr6.1038	PF01255(Putative undecaprenyl diphosphate synthase):Putative undecaprenyl diphosphate synthase	molecular_function:transferase activity, transferring alkyl or aryl [other than methyl] groups "Catalysis of the transfer of an alkyl or aryl [but not methyl] group from one compound [donor] to another [acceptor]." [GOC:jl, ISBN:0198506732](GO:0016765)	K11778 ditrans,polycis-polyprenyl diphosphate synthase [EC:2.5.1.87] | (RefSeq) dehydrodolichyl diphosphate synthase 2-like (A)	WP_113815261.1 di-trans,poly-cis-decaprenylcistransferase [Marinobacter sp. F3R11] RBW50077.1 di-trans,poly-cis-decaprenylcistransferase [Marinobacter sp. F3R11]	Cis-prenyltransferase 4, chloroplastic OS=Solanum lycopersicum OX=4081 GN=CPT4 PE=2 SV=1
evm.model.Chr11.1665	NA	biological_process:regulation of transcription by RNA polymerase II "Any process that modulates the frequency, rate or extent of transcription mediated by RNA polymerase II." [GOC:go_curators, GOC:txnOH](GO:0006357),molecular_function:cyclin-dependent protein serine/threonine kinase regulator activity "Modulates the activity of a cyclin-dependent protein serine/threonine kinase, enzymes of the pr…	K15188 cyclin T | (RefSeq) cyclin-T1-3-like (A)	MBA0767357.1 hypothetical protein [Gossypium trilobum]	Cyclin-T1-5 OS=Arabidopsis thaliana OX=3702 GN=CYCT1-5 PE=1 SV=2
evm.model.Chr9.2286	PF13812(Pentatricopeptide repeat domain):Pentatricopeptide repeat domain;PF12854(PPR repeat):PPR repeat;PF13041(PPR repeat family):PPR repeat family	molecular_function:protein binding "Interacting selectively and non-covalently with any protein or protein complex [a complex of two or more proteins that may include other nonprotein molecules]." [GOC:go_curators](GO:0005515)	K17964 leucine-rich PPR motif-containing protein, mitochondrial | (RefSeq) pentatricopeptide repeat-containing protein At5g65560-like (A)	AYM00848.1 pentatricopeptide repeat protein [Salvia miltiorrhiza]	Pentatricopeptide repeat-containing protein At1g62930, chloroplastic OS=Arabidopsis thaliana OX=3702 GN=At1g62930 PE=2 SV=2
evm.model.Chr4.270	PF05938(Plant self-incompatibility protein S1):Plant self-incompatibility protein S1	NA	NA	RDX88385.1 S-protein-like 3, partial [Mucuna pruriens]	S-protein homolog 5 OS=Arabidopsis thaliana OX=3702 GN=SPH5 PE=2 SV=1
evm.model.Chr5.2079	PF07731(Multicopper oxidase):Multicopper oxidase;PF07732(Multicopper oxidase):Multicopper oxidase;PF00394(Multicopper oxidase):Multicopper oxidase	molecular_function:copper ion binding "Interacting selectively and non-covalently with copper [Cu] ions." [GOC:ai](GO:0005507),molecular_function:oxidoreductase activity "Catalysis of an oxidation-reduction [redox] reaction, a reversible chemical reaction in which the oxidation state of an atom or atoms within a molecule is altered. One substrate acts as a hydrogen or electron donor and becomes o…	K05909 laccase [EC:1.10.3.2] | (RefSeq) laccase-14 (A)	XP_038980083.1 LOW QUALITY PROTEIN: laccase-10-like [Phoenix dactylifera]	Laccase-14 OS=Arabidopsis thaliana OX=3702 GN=LAC14 PE=2 SV=1
evm.model.Chr15.1654	PF04438(HIT zinc finger):HIT zinc finger	molecular_function:nucleic acid binding "Interacting selectively and non-covalently with any nucleic acid." [GOC:jl](GO:0003676),molecular_function:zinc ion binding "Interacting selectively and non-covalently with zinc [Zn] ions." [GOC:ai](GO:0008270)	K19466 ATP-dependent RNA helicase DDX59 [EC:3.6.4.13] | (RefSeq) DEAD-box ATP-dependent RNA helicase 41 (A)	KAE8727695.1 hypothetical protein F3Y22_tig00005406pilonHSYRG00239 [Hibiscus syriacus]	Probable ATP-dependent RNA helicase DDX59 OS=Mus musculus OX=10090 GN=Ddx59 PE=1 SV=1
evm.model.Chr9.714	PF13639(Ring finger domain):Ring finger domain	NA	K22378 E3 ubiquitin-protein ligase RNF181 [EC:2.3.2.27] | (RefSeq) E3 ubiquitin-protein ligase RING1-like (A)	KAF8706513.1 hypothetical protein HU200_030789 [Digitaria exilis]	E3 ubiquitin-protein ligase SIRP1 OS=Oryza sativa subsp. japonica OX=39947 GN=SIRP1 PE=1 SV=1
evm.model.Chr8.22	NA	NA	NA	OIW17931.1 hypothetical protein TanjilG_17767 [Lupinus angustifolius]	NA
evm.model.Chr12.1930	PF13949(ALIX V-shaped domain binding to HIV):ALIX V-shaped domain binding to HIV ;PF03097(BRO1-like domain):BRO1-like domain	molecular_function:protein binding "Interacting selectively and non-covalently with any protein or protein complex [a complex of two or more proteins that may include other nonprotein molecules]." [GOC:go_curators](GO:0005515)	K12200 programmed cell death 6-interacting protein | (RefSeq) ALG-2 interacting protein X (A)	XP_016470499.1 PREDICTED: ALG-2 interacting protein X-like [Nicotiana tabacum]	Vacuolar-sorting protein BRO1 OS=Arabidopsis thaliana OX=3702 GN=BRO1 PE=1 SV=1
evm.model.Chr14.1203	PF14244(gag-polypeptide of LTR copia-type):gag-polypeptide of LTR copia-type	NA	K04122 ent-kaurene oxidase [EC:1.14.14.86] | (RefSeq) ent-kaurene oxidase, chloroplastic-like (A)	CAA7027674.1 unnamed protein product [Microthlaspi erraticum]	NA
evm.model.Chr15.2255	PF03732(Retrotransposon gag protein):Retrotransposon gag protein	NA	NA	KAF4352340.1 hypothetical protein G4B88_000943 [Cannabis sativa]	NA
evm.model.Chr5.1340	NA	molecular_function:protein binding "Interacting selectively and non-covalently with any protein or protein complex [a complex of two or more proteins that may include other nonprotein molecules]." [GOC:go_curators](GO:0005515)	K09553 stress-induced-phosphoprotein 1 | (RefSeq) hsp70-Hsp90 organizing protein 3-like (A)	XP_038725344.1 hsp70-Hsp90 organizing protein 3-like [Tripterygium wilfordii]	Hsp70-Hsp90 organizing protein 3 OS=Arabidopsis thaliana OX=3702 GN=HOP3 PE=2 SV=1
evm.model.Chr2.2638	PF13855(Leucine rich repeat):Leucine rich repeat;PF00069(Protein kinase domain):Protein kinase domain;PF00560(Leucine Rich Repeat):Leucine Rich Repeat	molecular_function:protein kinase activity "Catalysis of the phosphorylation of an amino acid residue in a protein, usually according to the reaction: a protein + ATP = a phosphoprotein + ADP." [MetaCyc:PROTEIN-KINASE-RXN](GO:0004672),molecular_function:protein binding "Interacting selectively and non-covalently with any protein or protein complex [a complex of two or more proteins that may inclu…	K04733 interleukin-1 receptor-associated kinase 4 [EC:2.7.11.1] | (RefSeq) receptor-like protein kinase (A)	RXH67662.1 hypothetical protein DVH24_027809 [Malus domestica]	Receptor-like protein kinase OS=Ipomoea nil OX=35883 GN=INRPK1 PE=2 SV=2
evm.model.Chr4.2293	PF00464(Serine hydroxymethyltransferase):Serine hydroxymethyltransferase	molecular_function:catalytic activity "Catalysis of a biochemical reaction at physiological temperatures. In biologically catalyzed reactions, the reactants are known as substrates, and the catalysts are naturally occurring macromolecular substances known as enzymes. Enzymes possess specific binding sites for substrates, and are usually composed wholly or largely of protein, but RNA that has cata…	K00600 glycine hydroxymethyltransferase [EC:2.1.2.1] | (RefSeq) serine hydroxymethyltransferase 3, chloroplastic (A)	NXM16186.1 GLYC protein [Ploceus nigricollis]	Serine hydroxymethyltransferase 3, chloroplastic OS=Arabidopsis thaliana OX=3702 GN=SHM3 PE=1 SV=2
evm.model.Chr11.237	NA	NA	K15235 josephin [EC:3.4.19.12] | (RefSeq) josephin-like protein (A)	XP_007140379.1 hypothetical protein PHAVU_008G106800g [Phaseolus vulgaris] ESW12373.1 hypothetical protein PHAVU_008G106800g [Phaseolus vulgaris]	NA
evm.model.Chr1.1114	PF13812(Pentatricopeptide repeat domain):Pentatricopeptide repeat domain	molecular_function:protein binding "Interacting selectively and non-covalently with any protein or protein complex [a complex of two or more proteins that may include other nonprotein molecules]." [GOC:go_curators](GO:0005515)	K17710 pentatricopeptide repeat domain-containing protein 1 | (RefSeq) hypothetical protein (A)	RAL51660.1 hypothetical protein DM860_010378 [Cuscuta australis]	Pentatricopeptide repeat-containing protein At1g76280 OS=Arabidopsis thaliana OX=3702 GN=At1g76280 PE=2 SV=2
evm.model.Chr14.2638	PF01535(PPR repeat):PPR repeat;PF13041(PPR repeat family):PPR repeat family ;PF14432(DYW family of nucleic acid deaminases):DYW family of nucleic acid deaminases	molecular_function:protein binding "Interacting selectively and non-covalently with any protein or protein complex [a complex of two or more proteins that may include other nonprotein molecules]." [GOC:go_curators](GO:0005515),molecular_function:zinc ion binding "Interacting selectively and non-covalently with zinc [Zn] ions." [GOC:ai](GO:0008270)	K22733 magnesium transporter | (RefSeq) hypothetical protein (A)	PON99350.1 DYW domain containing protein [Trema orientale]	Pentatricopeptide repeat-containing protein At4g30700 OS=Arabidopsis thaliana OX=3702 GN=DYW9 PE=2 SV=1
evm.model.Chr15.2323	PF00694(Aconitase C-terminal domain):Aconitase C-terminal domain	NA	K01704 3-isopropylmalate/(R)-2-methylmalate dehydratase small subunit [EC:4.2.1.33 4.2.1.35] | (RefSeq) 3-isopropylmalate dehydratase small subunit 3-like (A)	MBL6842505.1 3-isopropylmalate dehydratase [Verrucomicrobiae bacterium] HAO67486.1 3-isopropylmalate dehydratase [Verrucomicrobiales bacterium] HAQ98882.1 3-isopropylmalate dehydratase [Verrucomicrobiales bacterium] HAW00754.1 3-isopropylmalate dehydratase [Verrucomicrobiales bacterium] HBP54722.1 3-isopropylmalate dehydratase [Verrucomicrobiales bacterium]	3-isopropylmalate dehydratase small subunit 2 OS=Arabidopsis thaliana OX=3702 GN=SSU2 PE=1 SV=1
[truncated: 682 more rows]
