# Supplementary material for: Chromosome-level genome assembly of Origanum vulgare subsp. hirtum reveals evolutionary insights and regulatory modules in terpenoid biosynthesis
Source: Hortic Res. 2026 Jan 30;13(5):uhag030. doi: 10.1093/hr/uhag030 (PMC13161556; doi:10.1093/hr/uhag030)
Supplement: Web_Material_uhag030 [file web_material_uhag030.zip › Material S3.xlsx]

## Sheet: species-specific genes
Material S2. 270 specific genes in Greek oregano.
#ID	PFAM	GO	KEGG	NR	Swissprot
evm.model.Chr5.900	NA	NA	NA	PIN24687.1 Apoptotic ATPase [Handroanthus impetiginosus]	NA
evm.model.Chr12.487	NA	NA	K08857 NIMA (never in mitosis gene a)-related kinase 1/4/5 [EC:2.7.11.1] | (RefSeq) serine/threonine-protein kinase Nek6-like (A)	GER53861.1 transposon protein [Striga asiatica]	NA
evm.model.Chr12.1992	PF09793(Anticodon-binding domain):Anticodon-binding domain	molecular_function:nucleic acid binding "Interacting selectively and non-covalently with any nucleic acid." [GOC:jl](GO:0003676)	NA	XP_020889747.1 uncharacterized protein LOC9323352 [Arabidopsis lyrata subsp. lyrata]	NA
evm.model.Chr15.2032	NA	NA	NA	KAF4400791.1 hypothetical protein G4B88_001346 [Cannabis sativa]	NA
evm.model.Chr15.973	NA	NA	K22696 protein-lysine N-methyltransferase EEF2KMT [EC:2.1.1.-] | (RefSeq) uncharacterized protein LOC108202480 isoform X1 (A)	XP_009846531.1 hypothetical protein H257_19079, partial [Aphanomyces astaci] ETV63986.1 hypothetical protein H257_19079, partial [Aphanomyces astaci]	NA
evm.model.Chr1.824	PF03078(ATHILA ORF-1 family):ATHILA ORF-1 family	NA	NA	CAB4083289.1 unnamed protein product [Lactuca saligna]	NA
evm.model.Chr7.1554	NA	NA	NA	CAE5959296.1 unnamed protein product [Arabidopsis arenosa]	NA
evm.model.Chr2.1005	PF01370(NAD dependent epimerase/dehydratase family):NAD dependent epimerase/dehydratase family	molecular_function:catalytic activity "Catalysis of a biochemical reaction at physiological temperatures. In biologically catalyzed reactions, the reactants are known as substrates, and the catalysts are naturally occurring macromolecular substances known as enzymes. Enzymes possess specific binding sites for substrates, and are usually composed wholly or largely of protein, but RNA that has cata…	K01784 UDP-glucose 4-epimerase [EC:5.1.3.2] | (RefSeq) bifunctional UDP-glucose 4-epimerase and UDP-xylose 4-epimerase 1-like (A)	KAF3609685.1 hypothetical protein DY000_02045105 [Brassica cretica]	UDP-glucose 4-epimerase OS=Pisum sativum OX=3888 GN=GALE PE=2 SV=1
evm.model.CTG_221.1	NA	NA	NA	KZV47268.1 hypothetical protein F511_07691 [Dorcoceras hygrometricum]	NA
evm.model.CTG_90.7	NA	NA	NA	KZV47268.1 hypothetical protein F511_07691 [Dorcoceras hygrometricum]	NA
evm.model.Chr3.972	NA	NA	NA	GFP82524.1 hypothetical protein PHJA_000395400 [Phtheirospermum japonicum]	NA
evm.model.Chr15.2387	PF02902(Ulp1 protease family, C-terminal catalytic domain):Ulp1 protease family, C-terminal catalytic domain	biological_process:proteolysis "The hydrolysis of proteins into smaller polypeptides and/or amino acids by cleavage of their peptide bonds." [GOC:bf, GOC:mah](GO:0006508),molecular_function:cysteine-type peptidase activity "Catalysis of the hydrolysis of peptide bonds in a polypeptide chain by a mechanism in which the sulfhydryl group of a cysteine residue at the active center acts as a nucleophi…	NA	XP_013628163.1 PREDICTED: uncharacterized protein LOC106334427 [Brassica oleracea var. oleracea]	NA
evm.model.Chr1.70	PF03083(Sugar efflux transporter for intercellular exchange):Sugar efflux transporter for intercellular exchange	cellular_component:integral component of membrane "The component of a membrane consisting of the gene products and protein complexes having at least some part of their peptide sequence embedded in the hydrophobic region of the membrane." [GOC:dos, GOC:go_curators](GO:0016021)	K15382 solute carrier family 50 (sugar transporter) | (RefSeq) bidirectional sugar transporter SWEET6b (A)	XP_021594233.1 bidirectional sugar transporter SWEET6a [Manihot esculenta] OAY29932.1 hypothetical protein MANES_15G183200 [Manihot esculenta]	Bidirectional sugar transporter SWEET5 OS=Arabidopsis thaliana OX=3702 GN=SWEET5 PE=1 SV=2
evm.model.Chr14.1116	NA	NA	K04733 interleukin-1 receptor-associated kinase 4 [EC:2.7.11.1] | (RefSeq) LEAF RUST 10 DISEASE-RESISTANCE LOCUS RECEPTOR-LIKE PROTEIN KINASE-like 1.5 (A)	XP_022884361.1 LEAF RUST 10 DISEASE-RESISTANCE LOCUS RECEPTOR-LIKE PROTEIN KINASE-like 1.3 [Olea europaea var. sylvestris]	LEAF RUST 10 DISEASE-RESISTANCE LOCUS RECEPTOR-LIKE PROTEIN KINASE-like 1.5 OS=Arabidopsis thaliana OX=3702 GN=LRK10L-1.5 PE=3 SV=1
evm.model.Chr10.152	NA	NA	K22696 protein-lysine N-methyltransferase EEF2KMT [EC:2.1.1.-] | (RefSeq) uncharacterized protein LOC108202480 isoform X1 (A)	XP_006660177.3 uncharacterized protein LOC102711726 [Oryza brachyantha]	NA
evm.model.Chr4.1640	PF03108(MuDR family transposase):MuDR family transposase	NA	NA	NA	NA
evm.model.Chr2.1379	PF02902(Ulp1 protease family, C-terminal catalytic domain):Ulp1 protease family, C-terminal catalytic domain	biological_process:proteolysis "The hydrolysis of proteins into smaller polypeptides and/or amino acids by cleavage of their peptide bonds." [GOC:bf, GOC:mah](GO:0006508),molecular_function:cysteine-type peptidase activity "Catalysis of the hydrolysis of peptide bonds in a polypeptide chain by a mechanism in which the sulfhydryl group of a cysteine residue at the active center acts as a nucleophi…	NA	XP_019189717.1 PREDICTED: uncharacterized protein LOC109184124 [Ipomoea nil]	NA
evm.model.Chr6.931	PF10551(MULE transposase domain):MULE transposase domain	NA	K17604 zinc finger SWIM domain-containing protein 3 | (RefSeq) hypothetical protein (A)	XP_017972972.1 PREDICTED: uncharacterized protein LOC108661351 [Theobroma cacao]	NA
evm.model.Chr11.534	NA	NA	NA	GFP82524.1 hypothetical protein PHJA_000395400 [Phtheirospermum japonicum]	NA
evm.model.Chr1.1118	NA	NA	NA	GER37361.1 ribonuclease 3 [Striga asiatica]	NA
evm.model.Chr14.1393	NA	molecular_function:protein binding "Interacting selectively and non-covalently with any protein or protein complex [a complex of two or more proteins that may include other nonprotein molecules]." [GOC:go_curators](GO:0005515)	NA	XP_030451824.1 WD repeat-containing protein GTS1 isoform X1 [Syzygium oleosum]	WD repeat-containing protein GTS1 OS=Arabidopsis thaliana OX=3702 GN=GTS1 PE=2 SV=1
evm.model.Chr9.1898	NA	NA	K22696 protein-lysine N-methyltransferase EEF2KMT [EC:2.1.1.-] | (RefSeq) uncharacterized protein LOC108202480 isoform X1 (A)	XP_025879877.1 uncharacterized protein LOC107276200 isoform X1 [Oryza sativa Japonica Group]	NA
evm.model.Chr11.1002	PF04720(PDDEXK-like family of unknown function):PDDEXK-like family of unknown function	NA	NA	QCE06272.1 hypothetical protein DEO72_LG9g1283 [Vigna unguiculata]	NA
evm.model.Chr4.889	PF09331(Domain of unknown function (DUF1985)):Domain of unknown function (DUF1985)	NA	NA	TYK12922.1 uncharacterized protein E5676_scaffold255G005170 [Cucumis melo var. makuwa]	NA
evm.model.CTG_417.1	NA	NA	NA	KZV47268.1 hypothetical protein F511_07691 [Dorcoceras hygrometricum]	NA
evm.model.Chr15.1796	PF10551(MULE transposase domain):MULE transposase domain	molecular_function:zinc ion binding "Interacting selectively and non-covalently with zinc [Zn] ions." [GOC:ai](GO:0008270)	K17604 zinc finger SWIM domain-containing protein 3 | (RefSeq) uncharacterized LOC109165518 (A)	XP_022560212.1 uncharacterized protein LOC106357335 [Brassica napus]	NA
evm.model.CTG_362.1	NA	NA	NA	KZV47268.1 hypothetical protein F511_07691 [Dorcoceras hygrometricum]	NA
evm.model.Chr13.1199	PF00400(WD domain, G-beta repeat):WD domain, G-beta repeat	molecular_function:protein binding "Interacting selectively and non-covalently with any protein or protein complex [a complex of two or more proteins that may include other nonprotein molecules]." [GOC:go_curators](GO:0005515),molecular_function:anaphase-promoting complex binding "Interacting selectively and non-covalently with an anaphase-promoting complex. A ubiquitin ligase complex that degrad…	K03363 cell division cycle 20, cofactor of APC complex | (RefSeq) cell division cycle 20.2, cofactor of APC complex-like (A)	KAG6416006.1 hypothetical protein SASPL_123427 [Salvia splendens]	Cell division cycle 20.5, cofactor of APC complex OS=Arabidopsis thaliana OX=3702 GN=CDC20-5 PE=1 SV=3
evm.model.Chr15.466	PF00515(Tetratricopeptide repeat):Tetratricopeptide repeat	molecular_function:protein binding "Interacting selectively and non-covalently with any protein or protein complex [a complex of two or more proteins that may include other nonprotein molecules]." [GOC:go_curators](GO:0005515)	K09527 DnaJ homolog subfamily C member 7 | (RefSeq) TPR repeat-containing thioredoxin TTL1-like (A)	KAG6637174.1 hypothetical protein CIPAW_11G161500 [Carya illinoinensis] KAG6637175.1 hypothetical protein CIPAW_11G161500 [Carya illinoinensis]	TPR repeat-containing thioredoxin TTL1 OS=Arabidopsis thaliana OX=3702 GN=TTL1 PE=1 SV=1
evm.model.Chr15.463	NA	NA	NA	GER51955.1 S-acyl fatty acid synthase thioesterase [Striga asiatica]	NA
evm.model.Chr11.379	NA	NA	K03062 26S proteasome regulatory subunit T2 | (RefSeq) 26S proteasome regulatory subunit 4 homolog A-like (A)	GER46084.1 26S protease regulatory subunit [Striga asiatica]	NA
evm.model.CTG_142.5	NA	NA	K14826 FK506-binding nuclear protein [EC:5.2.1.8] | (RefSeq) LOW QUALITY PROTEIN: peptidyl-prolyl cis-trans isomerase FKBP43-like (A)	KYP52745.1 hypothetical protein KK1_025490 [Cajanus cajan]	NA
evm.model.Chr13.330	PF03078(ATHILA ORF-1 family):ATHILA ORF-1 family	NA	K00026 malate dehydrogenase [EC:1.1.1.37] | (RefSeq) malate dehydrogenase, chloroplastic-like (A)	KAF3526985.1 hypothetical protein F2Q69_00048741 [Brassica cretica]	NA
evm.model.Chr6.989	PF01080(Presenilin):Presenilin	molecular_function:aspartic-type endopeptidase activity "Catalysis of the hydrolysis of internal, alpha-peptide bonds in a polypeptide chain by a mechanism in which a water molecule bound by the side chains of aspartic residues at the active center acts as a nucleophile." [ISBN:0198506732](GO:0004190),cellular_component:integral component of membrane "The component of a membrane consisting of the…	K04505 presenilin 1 [EC:3.4.23.-] | (RefSeq) presenilin-like protein At2g29900 (A)	XP_006437265.1 presenilin-like protein At1g08700 isoform X1 [Citrus clementina] ESR50505.1 hypothetical protein CICLE_v10031453mg [Citrus clementina]	Presenilin-like protein At1g08700 OS=Arabidopsis thaliana OX=3702 GN=At1g08700 PE=1 SV=1
evm.model.Chr5.850	PF13516(Leucine Rich repeat):Leucine Rich repeat;PF08263(Leucine rich repeat N-terminal domain):Leucine rich repeat N-terminal domain	molecular_function:protein binding "Interacting selectively and non-covalently with any protein or protein complex [a complex of two or more proteins that may include other nonprotein molecules]." [GOC:go_curators](GO:0005515)	K13415 protein brassinosteroid insensitive 1 [EC:2.7.10.1 2.7.11.1] | (RefSeq) brassinosteroid LRR receptor kinase-like (A)	RVW55273.1 Systemin receptor SR160 [Vitis vinifera]	Brassinosteroid LRR receptor kinase OS=Solanum lycopersicum OX=4081 GN=CURL3 PE=1 SV=1
evm.model.CTG_578.7	NA	NA	K14826 FK506-binding nuclear protein [EC:5.2.1.8] | (RefSeq) LOW QUALITY PROTEIN: peptidyl-prolyl cis-trans isomerase FKBP43-like (A)	KYP52745.1 hypothetical protein KK1_025490 [Cajanus cajan]	NA
evm.model.Chr4.2111	NA	NA	NA	KAB1225239.1 Chalcone synthase [Morella rubra]	NA
evm.model.Chr4.1725	NA	NA	NA	WP_017309067.1 pentapeptide repeat-containing protein [Fischerella sp. PCC 9339]	NA
evm.model.Chr8.1407	NA	NA	NA	XP_017974535.1 PREDICTED: uncharacterized protein LOC108661596 [Theobroma cacao]	NA
evm.model.Chr14.2396	PF03108(MuDR family transposase):MuDR family transposase	NA	K17604 zinc finger SWIM domain-containing protein 3 | (RefSeq) uncharacterized protein LOC107888359 (A)	XP_025651946.1 uncharacterized protein LOC112747952 [Arachis hypogaea]	NA
evm.model.CTG_258.1	NA	NA	K14826 FK506-binding nuclear protein [EC:5.2.1.8] | (RefSeq) LOW QUALITY PROTEIN: peptidyl-prolyl cis-trans isomerase FKBP43-like (A)	KYP52745.1 hypothetical protein KK1_025490 [Cajanus cajan]	NA
evm.model.Chr4.1033	NA	molecular_function:zinc ion binding "Interacting selectively and non-covalently with zinc [Zn] ions." [GOC:ai](GO:0008270)	K04733 interleukin-1 receptor-associated kinase 4 [EC:2.7.11.1] | (RefSeq) L-type lectin-domain containing receptor kinase IX.2-like (A)	XP_040373060.1 uncharacterized protein LOC112194869 [Rosa chinensis]	NA
evm.model.Chr10.639	NA	NA	NA	XP_013709401.1 glutathione S-transferase T3-like [Brassica napus]	NA
evm.model.CTG_272.12	PF05695(Plant protein of unknown function (DUF825)):Plant protein of unknown function (DUF825)	NA	NA	KAG6382274.1 hypothetical protein SASPL_158093 [Salvia splendens]	Protein Ycf2 OS=Populus trichocarpa OX=3694 GN=ycf2-1 PE=3 SV=1
evm.model.Chr10.1116	PF03078(ATHILA ORF-1 family):ATHILA ORF-1 family	NA	NA	XP_024013860.1 uncharacterized protein LOC112087972 [Eutrema salsugineum]	NA
evm.model.Chr5.1641	PF02536(mTERF):mTERF	molecular_function:double-stranded DNA binding "Interacting selectively and non-covalently with double-stranded DNA." [GOC:elh, GOC:vw](GO:0003690),biological_process:regulation of transcription, DNA-templated "Any process that modulates the frequency, rate or extent of cellular DNA-templated transcription." [GOC:go_curators, GOC:txnOH](GO:0006355)	K15032 mTERF domain-containing protein, mitochondrial | (RefSeq) transcription termination factor MTERF2, chloroplastic-like (A)	KAF6152359.1 hypothetical protein GIB67_006013 [Kingdonia uniflora]	Transcription termination factor MTEF1, chloroplastic OS=Arabidopsis thaliana OX=3702 GN=MTERF1 PE=2 SV=2
evm.model.Chr14.2259	PF01398(JAB1/Mov34/MPN/PAD-1 ubiquitin protease):JAB1/Mov34/MPN/PAD-1 ubiquitin protease	molecular_function:protein binding "Interacting selectively and non-covalently with any protein or protein complex [a complex of two or more proteins that may include other nonprotein molecules]." [GOC:go_curators](GO:0005515),molecular_function:metallopeptidase activity "Catalysis of the hydrolysis of peptide bonds by a mechanism in which water acts as a nucleophile, one or two metal ions hold t…	K03249 translation initiation factor 3 subunit F | (RefSeq) eukaryotic translation initiation factor 3 subunit F-like (A)	CAF2094631.1 unnamed protein product [Brassica napus]	Eukaryotic translation initiation factor 3 subunit F OS=Arabidopsis thaliana OX=3702 GN=TIF3F1 PE=1 SV=1
evm.model.Chr11.687	NA	NA	K07466 replication factor A1 | (RefSeq) uncharacterized LOC100500983 isoform X1 (A)	XP_032798546.1 zinc finger MYM-type protein 1-like isoform X1 [Daphnia magna] XP_032798547.1 zinc finger MYM-type protein 1-like isoform X1 [Daphnia magna]	Zinc finger MYM-type protein 1 OS=Homo sapiens OX=9606 GN=ZMYM1 PE=1 SV=1
evm.model.Chr1.2314	PF13041(PPR repeat family):PPR repeat family	molecular_function:protein binding "Interacting selectively and non-covalently with any protein or protein complex [a complex of two or more proteins that may include other nonprotein molecules]." [GOC:go_curators](GO:0005515)	K01873 valyl-tRNA synthetase [EC:6.1.1.9] | (RefSeq) valine--tRNA ligase, mitochondrial-like (A)	KAG5229879.1 pentatricopeptide repeat-containing protein [Salix suchowensis]	Putative pentatricopeptide repeat-containing protein At1g26500 OS=Arabidopsis thaliana OX=3702 GN=At1g26500 PE=3 SV=1
evm.model.Chr15.462	NA	NA	NA	GER51955.1 S-acyl fatty acid synthase thioesterase [Striga asiatica]	NA
evm.model.CTG_317.8	NA	NA	K14826 FK506-binding nuclear protein [EC:5.2.1.8] | (RefSeq) LOW QUALITY PROTEIN: peptidyl-prolyl cis-trans isomerase FKBP43-like (A)	KYP52745.1 hypothetical protein KK1_025490 [Cajanus cajan]	NA
evm.model.Chr5.2071	PF03078(ATHILA ORF-1 family):ATHILA ORF-1 family	NA	K00026 malate dehydrogenase [EC:1.1.1.37] | (RefSeq) malate dehydrogenase, chloroplastic-like (A)	PLY78879.1 hypothetical protein LSAT_5X167341 [Lactuca sativa]	NA
evm.model.Chr12.298	NA	NA	K22696 protein-lysine N-methyltransferase EEF2KMT [EC:2.1.1.-] | (RefSeq) uncharacterized protein LOC108202480 isoform X1 (A)	VFQ75508.1 unnamed protein product [Cuscuta campestris]	NA
evm.model.Chr9.2283	PF13041(PPR repeat family):PPR repeat family	molecular_function:protein binding "Interacting selectively and non-covalently with any protein or protein complex [a complex of two or more proteins that may include other nonprotein molecules]." [GOC:go_curators](GO:0005515)	K17964 leucine-rich PPR motif-containing protein, mitochondrial | (RefSeq) pentatricopeptide repeat-containing protein At5g65560-like (A)	TYG50181.1 hypothetical protein ES288_D10G154200v1 [Gossypium darwinii]	Putative pentatricopeptide repeat-containing protein At1g12700, mitochondrial OS=Arabidopsis thaliana OX=3702 GN=At1g12700 PE=3 SV=1
evm.model.Chr14.2362	PF10551(MULE transposase domain):MULE transposase domain	molecular_function:zinc ion binding "Interacting selectively and non-covalently with zinc [Zn] ions." [GOC:ai](GO:0008270)	K17604 zinc finger SWIM domain-containing protein 3 | (RefSeq) uncharacterized LOC109165518 (A)	XP_017973139.1 PREDICTED: uncharacterized protein LOC108661376 [Theobroma cacao]	Protein FAR-RED ELONGATED HYPOCOTYL 3 OS=Arabidopsis thaliana OX=3702 GN=FHY3 PE=1 SV=1
evm.model.CTG_573.1	NA	NA	NA	KZV47268.1 hypothetical protein F511_07691 [Dorcoceras hygrometricum]	NA
evm.model.Chr13.1530	PF09331(Domain of unknown function (DUF1985)):Domain of unknown function (DUF1985)	NA	NA	KAF8082652.1 hypothetical protein N665_0815s0002 [Sinapis alba]	NA
evm.model.Chr10.690	NA	NA	K22696 protein-lysine N-methyltransferase EEF2KMT [EC:2.1.1.-] | (RefSeq) uncharacterized protein LOC108202480 isoform X1 (A)	VFQ83711.1 unnamed protein product [Cuscuta campestris]	NA
evm.model.Chr10.1846	PF00646(F-box domain):F-box domain	molecular_function:protein binding "Interacting selectively and non-covalently with any protein or protein complex [a complex of two or more proteins that may include other nonprotein molecules]." [GOC:go_curators](GO:0005515)	K10268 F-box and leucine-rich repeat protein 2/20 | (RefSeq) putative F-box/LRR-repeat protein 23 (A)	XP_017220560.1 PREDICTED: putative F-box/LRR-repeat protein 9 [Daucus carota subsp. sativus] KZM84704.1 hypothetical protein DCAR_027874 [Daucus carota subsp. sativus]	F-box protein SKIP19 OS=Arabidopsis thaliana OX=3702 GN=SKIP19 PE=1 SV=1
evm.model.Chr14.2400	NA	NA	NA	GFQ02388.1 hypothetical protein PHJA_002382800 [Phtheirospermum japonicum]	NA
evm.model.Chr2.230	NA	NA	K22696 protein-lysine N-methyltransferase EEF2KMT [EC:2.1.1.-] | (RefSeq) uncharacterized protein LOC108202480 isoform X1 (A)	KAG4251615.1 hypothetical protein PC116_g697 [Phytophthora cactorum]	NA
evm.model.Chr11.57	PF04607(Region found in RelA / SpoT proteins):Region found in RelA / SpoT proteins;PF13328(HD domain):HD domain	biological_process:guanosine tetraphosphate metabolic process "The chemical reactions and pathways involving guanine tetraphosphate [5'-ppGpp-3'], a derivative of guanine riboside with four phosphates." [GOC:ai](GO:0015969)	K00951 GTP pyrophosphokinase [EC:2.7.6.5] | (RefSeq) putative GTP diphosphokinase RSH1, chloroplastic (A)	XP_013676992.1 putative GTP diphosphokinase RSH1, chloroplastic isoform X4 [Brassica napus]	Putative GTP diphosphokinase RSH1, chloroplastic OS=Arabidopsis thaliana OX=3702 GN=RSH1 PE=1 SV=1
evm.model.Chr14.1427	PF10551(MULE transposase domain):MULE transposase domain	biological_process:regulation of transcription, DNA-templated "Any process that modulates the frequency, rate or extent of cellular DNA-templated transcription." [GOC:go_curators, GOC:txnOH](GO:0006355)	K17604 zinc finger SWIM domain-containing protein 3 | (RefSeq) protein FAR1-RELATED SEQUENCE 5-like (A)	KAF3677085.1 hypothetical protein FXO37_04971 [Capsicum annuum] PHT78996.1 hypothetical protein T459_17048 [Capsicum annuum]	Protein FAR1-RELATED SEQUENCE 5 OS=Arabidopsis thaliana OX=3702 GN=FRS5 PE=1 SV=1
evm.model.Chr6.1122	PF03108(MuDR family transposase):MuDR family transposase	NA	K17604 zinc finger SWIM domain-containing protein 3 | (RefSeq) uncharacterized protein LOC110797247 (A)	XP_022860655.1 uncharacterized protein LOC111381146 [Olea europaea var. sylvestris]	NA
evm.model.Chr7.1741	PF00847(AP2 domain):AP2 domain	molecular_function:DNA binding "Any molecular function by which a gene product interacts selectively and non-covalently with DNA [deoxyribonucleic acid]." [GOC:dph, GOC:jl, GOC:tb, GOC:vw](GO:0003677),molecular_function:DNA-binding transcription factor activity "A protein or a member of a complex that interacts selectively and non-covalently with a specific DNA sequence [sometimes referred to as …	K14517 ethylene-responsive transcription factor 2 | (RefSeq) ethylene-responsive transcription factor ERF098-like (A)	XP_030946695.1 ethylene-responsive transcription factor 2 [Quercus lobata]	Ethylene-responsive transcription factor 13 OS=Arabidopsis thaliana OX=3702 GN=ERF13 PE=1 SV=2
evm.model.Chr9.2495	NA	NA	K13080 flavanone 7-O-glucoside 2''-O-beta-L-rhamnosyltransferase [EC:2.4.1.236] | (RefSeq) flavanone 7-O-glucoside 2''-O-beta-L-rhamnosyltransferase (A)	XP_022031352.1 UDP-glucosyltransferase 29 [Helianthus annuus]	UDP-glucosyltransferase 29 OS=Panax ginseng OX=4054 GN=UGT29 PE=1 SV=1
evm.model.Chr7.2798	PF02902(Ulp1 protease family, C-terminal catalytic domain):Ulp1 protease family, C-terminal catalytic domain	biological_process:proteolysis "The hydrolysis of proteins into smaller polypeptides and/or amino acids by cleavage of their peptide bonds." [GOC:bf, GOC:mah](GO:0006508),molecular_function:cysteine-type peptidase activity "Catalysis of the hydrolysis of peptide bonds in a polypeptide chain by a mechanism in which the sulfhydryl group of a cysteine residue at the active center acts as a nucleophi…	K08596 sentrin-specific protease 7 [EC:3.4.22.68] | (RefSeq) probable ubiquitin-like-specific protease 2B isoform X1 (A)	XP_022151166.1 ubiquitin-like-specific protease 1D isoform X3 [Momordica charantia]	Ubiquitin-like-specific protease 2 OS=Schizosaccharomyces pombe (strain 972 / ATCC 24843) OX=284812 GN=ulp2 PE=1 SV=2
evm.model.Chr14.1138	PF02362(B3 DNA binding domain):B3 DNA binding domain	molecular_function:DNA binding "Any molecular function by which a gene product interacts selectively and non-covalently with DNA [deoxyribonucleic acid]." [GOC:dph, GOC:jl, GOC:tb, GOC:vw](GO:0003677)	NA	XP_015080050.1 B3 domain-containing protein Os04g0386900-like [Solanum pennellii]	NA
evm.model.Chr9.1998	NA	NA	NA	GFP82523.1 hypothetical protein PHJA_000395300 [Phtheirospermum japonicum]	NA
evm.model.CTG_179.2	NA	NA	K14826 FK506-binding nuclear protein [EC:5.2.1.8] | (RefSeq) LOW QUALITY PROTEIN: peptidyl-prolyl cis-trans isomerase FKBP43-like (A)	AOE07976.1 hypothetical protein [uncultured bacterium]	NA
evm.model.Chr1.1022	PF06101(Vacuolar protein sorting-associated protein 62):Vacuolar protein sorting-associated protein 62	NA	K13217 pre-mRNA-processing factor 39 | (RefSeq) hypothetical protein (A)	KAG6682124.1 hypothetical protein I3842_13G122500 [Carya illinoinensis]	NA
evm.model.Chr13.1452	NA	NA	K22696 protein-lysine N-methyltransferase EEF2KMT [EC:2.1.1.-] | (RefSeq) uncharacterized protein LOC108202480 isoform X1 (A)	XP_010681216.1 PREDICTED: uncharacterized protein LOC104896197 [Beta vulgaris subsp. vulgaris]	NA
evm.model.CTG_39.21	PF13855(Leucine rich repeat):Leucine rich repeat;PF00560(Leucine Rich Repeat):Leucine Rich Repeat	molecular_function:protein binding "Interacting selectively and non-covalently with any protein or protein complex [a complex of two or more proteins that may include other nonprotein molecules]." [GOC:go_curators](GO:0005515)	K19613 leucine-rich repeat protein SHOC2 | (RefSeq) receptor-like protein 12 (A)	MBA0824274.1 hypothetical protein [Gossypium armourianum]	Receptor like protein 26 OS=Arabidopsis thaliana OX=3702 GN=RLP26 PE=2 SV=1
evm.model.Chr11.721	NA	NA	K22696 protein-lysine N-methyltransferase EEF2KMT [EC:2.1.1.-] | (RefSeq) uncharacterized protein LOC108202480 isoform X1 (A)	KAF7115853.1 hypothetical protein RHSIM_RhsimUnG0046200 [Rhododendron simsii]	NA
evm.model.CTG_45.9	PF01693(Caulimovirus viroplasmin):Caulimovirus viroplasmin	NA	K03469 ribonuclease HI [EC:3.1.26.4] | (Kazusa) Lj1g3v4604390.2; - (A)	MBR6481953.1 ribonuclease H family protein [Bacteroidaceae bacterium]	Ribonuclease H OS=Crithidia fasciculata OX=5656 GN=RNH1 PE=3 SV=1
evm.model.Chr15.2354	NA	NA	NA	GER28739.1 AP2/B3-like transcriptional factor family protein [Striga asiatica]	NA
evm.model.Chr5.1868	PF01080(Presenilin):Presenilin	molecular_function:aspartic-type endopeptidase activity "Catalysis of the hydrolysis of internal, alpha-peptide bonds in a polypeptide chain by a mechanism in which a water molecule bound by the side chains of aspartic residues at the active center acts as a nucleophile." [ISBN:0198506732](GO:0004190),cellular_component:integral component of membrane "The component of a membrane consisting of the…	K04505 presenilin 1 [EC:3.4.23.-] | (RefSeq) presenilin-like protein At2g29900 (A)	KAF2558075.1 hypothetical protein F2Q68_00013073 [Brassica cretica]	Presenilin-like protein At1g08700 OS=Arabidopsis thaliana OX=3702 GN=At1g08700 PE=1 SV=1
evm.model.Chr15.2741	NA	NA	NA	KZV29378.1 hypothetical protein F511_15910 [Dorcoceras hygrometricum]	NA
evm.model.Chr4.998	PF09331(Domain of unknown function (DUF1985)):Domain of unknown function (DUF1985)	NA	NA	GEU71925.1 phospholipase-like protein [Tanacetum cinerariifolium]	NA
evm.model.Chr11.922	NA	NA	K22696 protein-lysine N-methyltransferase EEF2KMT [EC:2.1.1.-] | (RefSeq) uncharacterized protein LOC108202480 isoform X1 (A)	XP_021856181.1 uncharacterized protein LOC110795476 [Spinacia oleracea]	NA
evm.model.Chr1.703	NA	NA	NA	XP_021674489.1 uncharacterized protein LOC110660469 [Hevea brasiliensis]	NA
evm.model.Chr7.1420	NA	NA	K01963 acetyl-CoA carboxylase carboxyl transferase subunit beta [EC:6.4.1.2 2.1.3.15] | (RefSeq) uncharacterized protein LOC109823134 (A)	XP_022548381.1 glutathione S-transferase T3-like [Brassica napus] XP_022549666.1 glutathione S-transferase T3-like [Brassica napus]	Glutathione S-transferase T3 OS=Arabidopsis thaliana OX=3702 GN=GSTT3 PE=2 SV=1
evm.model.CTG_418.4	NA	NA	NA	KZV47268.1 hypothetical protein F511_07691 [Dorcoceras hygrometricum]	NA
evm.model.Chr10.1340	PF00646(F-box domain):F-box domain	molecular_function:protein binding "Interacting selectively and non-covalently with any protein or protein complex [a complex of two or more proteins that may include other nonprotein molecules]." [GOC:go_curators](GO:0005515)	K10268 F-box and leucine-rich repeat protein 2/20 | (RefSeq) putative F-box/LRR-repeat protein 23 isoform X1 (A)	XP_010431383.1 PREDICTED: F-box protein SKIP19-like isoform X1 [Camelina sativa] XP_010431388.1 PREDICTED: F-box protein SKIP19-like isoform X2 [Camelina sativa] XP_010431393.1 PREDICTED: F-box protein SKIP19-like isoform X3 [Camelina sativa] XP_019089282.1 PREDICTED: F-box protein SKIP19-like isoform X1 [Camelina sativa]	Putative F-box/LRR-repeat protein 23 OS=Arabidopsis thaliana OX=3702 GN=FBL23 PE=4 SV=1
evm.model.CTG_76.12	NA	NA	K14826 FK506-binding nuclear protein [EC:5.2.1.8] | (RefSeq) LOW QUALITY PROTEIN: peptidyl-prolyl cis-trans isomerase FKBP43-like (A)	KYP52745.1 hypothetical protein KK1_025490 [Cajanus cajan]	NA
evm.model.Chr1.1191	NA	NA	K03549 KUP system potassium uptake protein | (RefSeq) potassium transporter 19-like (A)	XP_020424512.1 uncharacterized protein LOC109950356 [Prunus persica]	NA
evm.model.Chr4.876	NA	NA	NA	KAF5195085.1 hypothetical protein FRX31_015326 [Thalictrum thalictroides]	NA
evm.model.Chr12.965	PF04434(SWIM zinc finger):SWIM zinc finger;PF03108(MuDR family transposase):MuDR family transposase;PF10551(MULE transposase domain):MULE transposase domain	molecular_function:zinc ion binding "Interacting selectively and non-covalently with zinc [Zn] ions." [GOC:ai](GO:0008270)	K17604 zinc finger SWIM domain-containing protein 3 | (RefSeq) uncharacterized protein LOC110701239 (A)	ERN18432.1 hypothetical protein AMTR_s00832p00002090 [Amborella trichopoda]	NA
evm.model.Chr13.1692	NA	NA	NA	KAA0039081.1 uncharacterized protein E6C27_scaffold84G001790 [Cucumis melo var. makuwa]	NA
evm.model.Chr10.1726	NA	NA	NA	XP_012853664.1 PREDICTED: uncharacterized protein At2g29880-like [Erythranthe guttata]	NA
evm.model.Chr14.2644	NA	NA	NA	XP_022951803.1 putative pentatricopeptide repeat-containing protein At1g26500 isoform X2 [Cucurbita moschata]	Putative pentatricopeptide repeat-containing protein At1g26500 OS=Arabidopsis thaliana OX=3702 GN=At1g26500 PE=3 SV=1
evm.model.CTG_606.7	NA	NA	NA	KZV47268.1 hypothetical protein F511_07691 [Dorcoceras hygrometricum]	NA
evm.model.Chr5.1582	PF03078(ATHILA ORF-1 family):ATHILA ORF-1 family	NA	K05387 glutamate receptor, ionotropic, plant | (RefSeq) glutamate receptor 3.2-like (A)	CAB4102310.1 unnamed protein product [Lactuca saligna]	NA
evm.model.Chr15.2691	PF14547(Hydrophobic seed protein):Hydrophobic seed protein	NA	NA	XP_022852702.1 lipid transfer protein EARLI 1-like [Olea europaea var. sylvestris]	Putative lipid-binding protein AIR1B OS=Arabidopsis thaliana OX=3702 GN=AIR1B PE=3 SV=1
evm.model.Chr14.1875	NA	NA	K05909 laccase [EC:1.10.3.2] | (RefSeq) laccase-1-like (A)	XP_024011660.1 protein FAR1-RELATED SEQUENCE 12 isoform X2 [Eutrema salsugineum]	Protein FAR1-RELATED SEQUENCE 7 OS=Arabidopsis thaliana OX=3702 GN=FRS7 PE=2 SV=1
evm.model.Chr14.1540	PF03078(ATHILA ORF-1 family):ATHILA ORF-1 family	NA	K00026 malate dehydrogenase [EC:1.1.1.37] | (RefSeq) malate dehydrogenase, chloroplastic-like (A)	KAF2544629.1 hypothetical protein F2Q68_00032728 [Brassica cretica]	NA
evm.model.Chr11.439	PF14291(Domain of unknown function (DUF4371)):Domain of unknown function (DUF4371)	NA	K07466 replication factor A1 | (RefSeq) uncharacterized LOC100500983 isoform X1 (A)	XP_012851777.1 PREDICTED: zinc finger MYM-type protein 1-like isoform X1 [Erythranthe guttata] XP_012851778.1 PREDICTED: zinc finger MYM-type protein 1-like isoform X2 [Erythranthe guttata]	Zinc finger MYM-type protein 1 OS=Homo sapiens OX=9606 GN=ZMYM1 PE=1 SV=1
evm.model.Chr7.1816	NA	NA	NA	KAG6391310.1 hypothetical protein SASPL_149064 [Salvia splendens]	NA
evm.model.Chr15.1553	NA	NA	NA	TXG57443.1 hypothetical protein EZV62_018756 [Acer yangbiense]	NA
evm.model.Chr9.2992	PF00168(C2 domain):C2 domain	NA	NA	KAG2694790.1 hypothetical protein I3760_08G161100 [Carya illinoinensis]	Protein SRC2 homolog OS=Arabidopsis thaliana OX=3702 GN=SRC2 PE=1 SV=1
evm.model.CTG_197.1	NA	NA	NA	KZV47268.1 hypothetical protein F511_07691 [Dorcoceras hygrometricum]	NA
evm.model.Chr6.1509	PF09331(Domain of unknown function (DUF1985)):Domain of unknown function (DUF1985)	NA	NA	GER32190.1 hypothetical protein STAS_08245, partial [Striga asiatica]	NA
evm.model.Chr3.836	NA	NA	NA	XP_021650013.1 uncharacterized protein LOC110642325 isoform X1 [Hevea brasiliensis] KAF2301053.1 hypothetical protein GH714_019690 [Hevea brasiliensis]	NA
evm.model.Chr15.1953	NA	NA	NA	XP_013674021.1 uncharacterized protein LOC106378441 [Brassica napus]	NA
evm.model.Chr11.1883	PF00190(Cupin):Cupin	molecular_function:nutrient reservoir activity "Functions in the storage of nutritious substrates." [GOC:ai](GO:0045735)	K01569 oxalate decarboxylase [EC:4.1.1.2] | (RefSeq) hypothetical protein (A)	QHB15546.1 11S globulin seed storage protein 2-like protein [Bemisia tabaci]	11S globulin seed storage protein Ana o 2.0101 (Fragment) OS=Anacardium occidentale OX=171929 PE=1 SV=1
evm.model.Chr9.2241	PF13041(PPR repeat family):PPR repeat family	molecular_function:protein binding "Interacting selectively and non-covalently with any protein or protein complex [a complex of two or more proteins that may include other nonprotein molecules]." [GOC:go_curators](GO:0005515)	K17710 pentatricopeptide repeat domain-containing protein 1 | (RefSeq) putative pentatricopeptide repeat-containing protein At1g12700, mitochondrial (A)	XP_022029992.1 putative pentatricopeptide repeat-containing protein At1g12700, mitochondrial [Helianthus annuus] KAF5816502.1 putative tetratricopeptide-like helical domain superfamily [Helianthus annuus]	Putative pentatricopeptide repeat-containing protein At1g12700, mitochondrial OS=Arabidopsis thaliana OX=3702 GN=At1g12700 PE=3 SV=1
evm.model.CTG_303.3	NA	NA	NA	AAO18644.1 hypothetical protein [Lactuca sativa] AAY57522.1 unknown [Lactuca sativa] PLY68380.1 hypothetical protein LSAT_7X380 [Lactuca sativa]	NA
evm.model.CTG_161.1	NA	NA	NA	KZV47268.1 hypothetical protein F511_07691 [Dorcoceras hygrometricum]	NA
evm.model.Chr6.1553	NA	NA	NA	KDP46014.1 hypothetical protein JCGZ_14921 [Jatropha curcas]	NA
evm.model.Chr15.2885	NA	NA	NA	CAD6272331.1 unnamed protein product [Miscanthus lutarioriparius]	NA
evm.model.Chr14.1455	NA	NA	K01213 galacturan 1,4-alpha-galacturonidase [EC:3.2.1.67] | (RefSeq) exopolygalacturonase-like (A)	RVW33283.1 Retrovirus-related Pol polyprotein from transposon RE1 [Vitis vinifera]	NA
evm.model.Chr15.2267	NA	NA	NA	XP_030479151.1 uncharacterized protein LOC115696390 [Cannabis sativa]	NA
evm.model.CTG_470.1	NA	NA	NA	KZV47268.1 hypothetical protein F511_07691 [Dorcoceras hygrometricum]	NA
evm.model.Chr8.1384	PF10551(MULE transposase domain):MULE transposase domain	NA	K17604 zinc finger SWIM domain-containing protein 3 | (RefSeq) uncharacterized protein LOC111284411 (A)	CAA7033856.1 unnamed protein product, partial [Microthlaspi erraticum]	NA
evm.model.CTG_496.3	NA	NA	NA	KZV47268.1 hypothetical protein F511_07691 [Dorcoceras hygrometricum]	NA
evm.model.CTG_244.1	NA	NA	K14826 FK506-binding nuclear protein [EC:5.2.1.8] | (RefSeq) LOW QUALITY PROTEIN: peptidyl-prolyl cis-trans isomerase FKBP43-like (A)	KYP52745.1 hypothetical protein KK1_025490 [Cajanus cajan]	NA
evm.model.CTG_500.6	NA	NA	K14826 FK506-binding nuclear protein [EC:5.2.1.8] | (RefSeq) LOW QUALITY PROTEIN: peptidyl-prolyl cis-trans isomerase FKBP43-like (A)	KYP52745.1 hypothetical protein KK1_025490 [Cajanus cajan]	NA
evm.model.CTG_355.1	NA	NA	K14826 FK506-binding nuclear protein [EC:5.2.1.8] | (RefSeq) LOW QUALITY PROTEIN: peptidyl-prolyl cis-trans isomerase FKBP43-like (A)	KYP52745.1 hypothetical protein KK1_025490 [Cajanus cajan]	NA
evm.model.Chr10.2515	PF00080(Copper/zinc superoxide dismutase (SODC)):Copper/zinc superoxide dismutase (SODC)	biological_process:superoxide metabolic process "The chemical reactions and pathways involving superoxide, the superoxide anion O2- [superoxide free radical], or any compound containing this species." [CHEBI:18421, GOC:jl](GO:0006801),molecular_function:metal ion binding "Interacting selectively and non-covalently with any metal ion." [GOC:ai](GO:0046872)	K04565 superoxide dismutase, Cu-Zn family [EC:1.15.1.1] | (RefSeq) superoxide dismutase [Cu-Zn] (A)	CAB4285205.1 unnamed protein product [Prunus armeniaca]	Superoxide dismutase [Cu-Zn] OS=Paulownia kawakamii OX=70770 GN=SODCC PE=2 SV=1
evm.model.Chr13.2295	NA	NA	NA	EYU41849.1 hypothetical protein MIMGU_mgv1a005853mg [Erythranthe guttata]	NA
evm.model.Chr11.969	NA	NA	K22696 protein-lysine N-methyltransferase EEF2KMT [EC:2.1.1.-] | (RefSeq) uncharacterized protein LOC108202480 isoform X1 (A)	XP_010691758.1 PREDICTED: uncharacterized protein LOC104905014 [Beta vulgaris subsp. vulgaris]	NA
evm.model.CTG_579.10	NA	NA	NA	AAO18644.1 hypothetical protein [Lactuca sativa] AAY57522.1 unknown [Lactuca sativa] PLY68380.1 hypothetical protein LSAT_7X380 [Lactuca sativa]	NA
evm.model.Chr3.1949	NA	NA	K22696 protein-lysine N-methyltransferase EEF2KMT [EC:2.1.1.-] | (RefSeq) uncharacterized protein LOC108202480 isoform X1 (A)	XP_034605446.1 uncharacterized protein LOC117865369 [Setaria viridis]	NA
evm.model.CTG_345.2	PF00940(DNA-dependent RNA polymerase):DNA-dependent RNA polymerase	molecular_function:DNA binding "Any molecular function by which a gene product interacts selectively and non-covalently with DNA [deoxyribonucleic acid]." [GOC:dph, GOC:jl, GOC:tb, GOC:vw](GO:0003677),molecular_function:DNA-directed 5'-3' RNA polymerase activity "Catalysis of the reaction: nucleoside triphosphate + RNA[n] = diphosphate + RNA[n+1]. Utilizes a DNA template, i.e. the catalysis of DN…	K10908 DNA-directed RNA polymerase, mitochondrial [EC:2.7.7.6] | (RefSeq) uncharacterized protein LOC106797980 (A)	YP_588297.1 hypothetical protein ZeamMp035 [Zea mays subsp. mays] AAR91170.1 hypothetical protein [Zea mays]	Probable DNA-directed RNA polymerase OS=Zea mays OX=4577 PE=3 SV=1
evm.model.CTG_389.6	NA	NA	K14826 FK506-binding nuclear protein [EC:5.2.1.8] | (RefSeq) LOW QUALITY PROTEIN: peptidyl-prolyl cis-trans isomerase FKBP43-like (A)	TYJ98325.1 hypothetical protein E5676_scaffold232G00490 [Cucumis melo var. makuwa]	NA
evm.model.Chr6.468	NA	NA	K22696 protein-lysine N-methyltransferase EEF2KMT [EC:2.1.1.-] | (RefSeq) uncharacterized protein LOC108202480 isoform X1 (A)	XP_039847615.1 uncharacterized protein LOC120706925 isoform X1 [Panicum virgatum]	NA
evm.model.Chr1.876	NA	NA	K22696 protein-lysine N-methyltransferase EEF2KMT [EC:2.1.1.-] | (RefSeq) uncharacterized protein LOC108202480 isoform X1 (A)	KAG2528726.1 hypothetical protein JM16_002569 [Phytophthora kernoviae]	NA
evm.model.Chr10.1507	PF04434(SWIM zinc finger):SWIM zinc finger	molecular_function:zinc ion binding "Interacting selectively and non-covalently with zinc [Zn] ions." [GOC:ai](GO:0008270)	K17604 zinc finger SWIM domain-containing protein 3 | (RefSeq) uncharacterized protein LOC107408527 (A)	KAG5250513.1 Mudr family transposase [Salix suchowensis]	NA
evm.model.Chr5.872	PF03108(MuDR family transposase):MuDR family transposase	NA	NA	NA	NA
evm.model.Chr3.774	NA	molecular_function:zinc ion binding "Interacting selectively and non-covalently with zinc [Zn] ions." [GOC:ai](GO:0008270)	K17086 transmembrane 9 superfamily member 2/4 | (RefSeq) uncharacterized LOC101300290 (A)	XP_028790319.1 uncharacterized protein LOC114746257 [Prosopis alba] XP_028790320.1 uncharacterized protein LOC114746257 [Prosopis alba]	NA
evm.model.Chr15.281	PF00413(Matrixin):Matrixin	molecular_function:metalloendopeptidase activity "Catalysis of the hydrolysis of internal, alpha-peptide bonds in a polypeptide chain by a mechanism in which water acts as a nucleophile, one or two metal ions hold the water molecule in place, and charged amino acid side chains are ligands for the metal ions." [GOC:mah, http://merops.sanger.ac.uk/about/glossary.htm#CATTYPE, http://merops.sanger.ac…	K01388 matrix metalloproteinase-1 (interstitial collagenase) [EC:3.4.24.7] | (RefSeq) metalloendoproteinase 2-MMP-like (A)	XP_014508608.1 metalloendoproteinase 1-like [Vigna radiata var. radiata]	Metalloendoproteinase 5-MMP OS=Arabidopsis thaliana OX=3702 GN=5MMP PE=1 SV=1
evm.model.Chr3.686	PF02902(Ulp1 protease family, C-terminal catalytic domain):Ulp1 protease family, C-terminal catalytic domain	biological_process:proteolysis "The hydrolysis of proteins into smaller polypeptides and/or amino acids by cleavage of their peptide bonds." [GOC:bf, GOC:mah](GO:0006508),molecular_function:cysteine-type peptidase activity "Catalysis of the hydrolysis of peptide bonds in a polypeptide chain by a mechanism in which the sulfhydryl group of a cysteine residue at the active center acts as a nucleophi…	NA	VVA36329.1 PREDICTED: ubiquitin-like-specific protease, partial [Prunus dulcis]	NA
evm.model.Chr12.1029	PF04434(SWIM zinc finger):SWIM zinc finger	molecular_function:zinc ion binding "Interacting selectively and non-covalently with zinc [Zn] ions." [GOC:ai](GO:0008270)	K17604 zinc finger SWIM domain-containing protein 3 | (RefSeq) uncharacterized protein LOC107408527 (A)	XP_016443953.1 PREDICTED: uncharacterized protein LOC107769259 [Nicotiana tabacum]	NA
evm.model.CTG_547.6	NA	NA	NA	KZV47268.1 hypothetical protein F511_07691 [Dorcoceras hygrometricum]	NA
evm.model.Chr12.1582	NA	NA	K14573 nucleolar protein 4 | (RefSeq) RNA-binding protein 28 isoform X1 (A)	XP_027354277.1 RNA-binding protein 28 isoform X2 [Abrus precatorius]	NA
evm.model.CTG_435.1	NA	NA	NA	KZV47268.1 hypothetical protein F511_07691 [Dorcoceras hygrometricum]	NA
evm.model.CTG_602.2	NA	NA	K14826 FK506-binding nuclear protein [EC:5.2.1.8] | (RefSeq) LOW QUALITY PROTEIN: peptidyl-prolyl cis-trans isomerase FKBP43-like (A)	ATC54081.1 hypothetical protein CKX30_04730 [Brucella abortus]	NA
evm.model.Chr9.1689	PF03078(ATHILA ORF-1 family):ATHILA ORF-1 family	NA	NA	KAG5374210.1 hypothetical protein IGI04_042498 [Brassica rapa subsp. trilocularis]	NA
evm.model.Chr11.1144	NA	NA	K22696 protein-lysine N-methyltransferase EEF2KMT [EC:2.1.1.-] | (RefSeq) uncharacterized protein LOC108202480 isoform X1 (A)	ETP42718.1 hypothetical protein F442_10394, partial [Phytophthora parasitica P10297]	NA
evm.model.Chr1.293	NA	NA	NA	XP_002951565.1 hypothetical protein VOLCADRAFT_92191 [Volvox carteri f. nagariensis] EFJ47376.1 hypothetical protein VOLCADRAFT_92191 [Volvox carteri f. nagariensis]	NA
evm.model.Chr7.2691	NA	NA	NA	XP_019177120.1 PREDICTED: uncharacterized protein LOC109172424 [Ipomoea nil]	NA
evm.model.Chr13.821	PF10551(MULE transposase domain):MULE transposase domain	molecular_function:zinc ion binding "Interacting selectively and non-covalently with zinc [Zn] ions." [GOC:ai](GO:0008270)	K17604 zinc finger SWIM domain-containing protein 3 | (RefSeq) uncharacterized protein LOC104095672 (A)	KAG5250513.1 Mudr family transposase [Salix suchowensis]	Protein FAR1-RELATED SEQUENCE 4 OS=Arabidopsis thaliana OX=3702 GN=FRS4 PE=2 SV=2
evm.model.Chr12.1021	PF00141(Peroxidase):Peroxidase	molecular_function:peroxidase activity "Catalysis of the reaction: donor + hydrogen peroxide = oxidized donor + 2 H2O." [EC:1.11.1.7](GO:0004601),biological_process:response to oxidative stress "Any process that results in a change in state or activity of a cell or an organism [in terms of movement, secretion, enzyme production, gene expression, etc.] as a result of oxidative stress, a state ofte…	K00430 peroxidase [EC:1.11.1.7] | (RefSeq) peroxidase 31 (A)	KAG6510341.1 hypothetical protein ZIOFF_028351 [Zingiber officinale] KAG6514054.1 hypothetical protein ZIOFF_024393 [Zingiber officinale]	Peroxidase 63 OS=Arabidopsis thaliana OX=3702 GN=PER63 PE=2 SV=1
evm.model.Chr2.205	NA	NA	K21383 anthocyanidin 3-O-glucoside 6''-O-acyltransferase [EC:2.3.1.215] | (RefSeq) anthocyanidin 3-O-glucoside 6''-O-acyltransferase-like (A)	AAL50565.1 malonyl CoA:anthocyanin 5-O-glucoside-6'''-O-malonyltransferase [Perilla frutescens]	NA
evm.model.Chr9.1342	PF03078(ATHILA ORF-1 family):ATHILA ORF-1 family	NA	K00026 malate dehydrogenase [EC:1.1.1.37] | (RefSeq) malate dehydrogenase, chloroplastic-like (A)	CAB4087223.1 unnamed protein product [Lactuca saligna]	NA
evm.model.Chr11.1015	NA	NA	NA	KAG6392710.1 hypothetical protein SASPL_146934 [Salvia splendens]	NA
evm.model.Chr7.1283	PF14291(Domain of unknown function (DUF4371)):Domain of unknown function (DUF4371)	NA	K07466 replication factor A1 | (RefSeq) uncharacterized LOC100500983 isoform X1 (A)	XP_012851777.1 PREDICTED: zinc finger MYM-type protein 1-like isoform X1 [Erythranthe guttata] XP_012851778.1 PREDICTED: zinc finger MYM-type protein 1-like isoform X2 [Erythranthe guttata]	Zinc finger MYM-type protein 5 OS=Macaca fascicularis OX=9541 GN=ZMYM5 PE=2 SV=3
evm.model.Chr3.1341	NA	NA	K17604 zinc finger SWIM domain-containing protein 3 | (RefSeq) uncharacterized protein LOC111284411 (A)	XP_013601560.1 PREDICTED: uncharacterized protein LOC106309016 [Brassica oleracea var. oleracea]	NA
evm.model.Chr7.1287	PF09331(Domain of unknown function (DUF1985)):Domain of unknown function (DUF1985)	NA	NA	BBG99433.1 hypothetical protein Prudu_009126 [Prunus dulcis]	NA
evm.model.CTG_496.1	NA	NA	NA	PKA50518.1 hypothetical protein AXF42_Ash013733 [Apostasia shenzhenica]	NA
evm.model.Chr5.798	NA	NA	K22696 protein-lysine N-methyltransferase EEF2KMT [EC:2.1.1.-] | (RefSeq) uncharacterized protein LOC108202480 isoform X1 (A)	VFQ96629.1 unnamed protein product [Cuscuta campestris]	NA
evm.model.Chr15.2302	NA	NA	NA	XP_017233746.1 PREDICTED: uncharacterized protein LOC108207825 [Daucus carota subsp. sativus]	NA
evm.model.CTG_404.3	NA	NA	NA	KZV47268.1 hypothetical protein F511_07691 [Dorcoceras hygrometricum]	NA
evm.model.Chr7.2124	NA	NA	NA	XP_008440212.1 PREDICTED: uncharacterized protein LOC103484737 isoform X5 [Cucumis melo]	NA
evm.model.Chr4.1399	NA	NA	K22696 protein-lysine N-methyltransferase EEF2KMT [EC:2.1.1.-] | (RefSeq) uncharacterized protein LOC108202480 isoform X1 (A)	POM70363.1 Hypothetical protein PHPALM_13209 [Phytophthora palmivora var. palmivora]	NA
evm.model.Chr1.1854	NA	NA	NA	KAG6397200.1 hypothetical protein SASPL_143366 [Salvia splendens]	NA
evm.model.Chr12.667	PF02362(B3 DNA binding domain):B3 DNA binding domain	molecular_function:DNA binding "Any molecular function by which a gene product interacts selectively and non-covalently with DNA [deoxyribonucleic acid]." [GOC:dph, GOC:jl, GOC:tb, GOC:vw](GO:0003677)	NA	AES90031.2 B3 DNA-binding domain protein [Medicago truncatula]	B3 domain-containing protein Os06g0112300 OS=Oryza sativa subsp. japonica OX=39947 GN=Os06g0112300 PE=2 SV=1
evm.model.Chr2.1252	NA	NA	NA	GER43440.1 senescence-associated protein [Striga asiatica]	NA
evm.model.Chr4.1237	NA	NA	NA	VMY51845.1 zinc metalloprotease ZmpB [Streptococcus pneumoniae]	NA
evm.model.Chr12.1379	NA	NA	K17604 zinc finger SWIM domain-containing protein 3 | (RefSeq) uncharacterized protein LOC105647375 (A)	XP_013751439.1 uncharacterized protein LOC106453775 [Brassica napus]	NA
evm.model.Chr10.520	NA	NA	K22696 protein-lysine N-methyltransferase EEF2KMT [EC:2.1.1.-] | (RefSeq) uncharacterized protein LOC108202480 isoform X1 (A)	AAP06879.1 unknown protein [Oryza sativa Japonica Group] ABF95150.1 transposon protein, putative, Mariner sub-class [Oryza sativa Japonica Group]	NA
evm.model.CTG_389.1	NA	NA	NA	KZV47268.1 hypothetical protein F511_07691 [Dorcoceras hygrometricum]	NA
evm.model.Chr14.1644	PF02902(Ulp1 protease family, C-terminal catalytic domain):Ulp1 protease family, C-terminal catalytic domain	biological_process:proteolysis "The hydrolysis of proteins into smaller polypeptides and/or amino acids by cleavage of their peptide bonds." [GOC:bf, GOC:mah](GO:0006508),molecular_function:cysteine-type peptidase activity "Catalysis of the hydrolysis of peptide bonds in a polypeptide chain by a mechanism in which the sulfhydryl group of a cysteine residue at the active center acts as a nucleophi…	NA	VVA41642.1 PREDICTED: PRUPE_6G193600, partial [Prunus dulcis]	NA
evm.model.CTG_244.6	NA	NA	NA	AAO18644.1 hypothetical protein [Lactuca sativa] AAY57522.1 unknown [Lactuca sativa] PLY68380.1 hypothetical protein LSAT_7X380 [Lactuca sativa]	NA
evm.model.Chr15.243	NA	NA	NA	KAG6405896.1 hypothetical protein SASPL_133490 [Salvia splendens]	NA
evm.model.Chr12.895	NA	NA	K01904 4-coumarate--CoA ligase [EC:6.2.1.12] | (RefSeq) 4-coumarate--CoA ligase 2 (A)	XP_025983117.1 uncharacterized protein LOC113000693 [Glycine max]	NA
evm.model.Chr10.531	NA	molecular_function:zinc ion binding "Interacting selectively and non-covalently with zinc [Zn] ions." [GOC:ai](GO:0008270)	K17604 zinc finger SWIM domain-containing protein 3 | (RefSeq) uncharacterized protein LOC106772824 (A)	XP_019261962.1 PREDICTED: uncharacterized protein LOC109239827, partial [Nicotiana attenuata]	NA
evm.model.Chr6.1106	PF03078(ATHILA ORF-1 family):ATHILA ORF-1 family	NA	NA	RHN51569.1 hypothetical protein MtrunA17_Chr6g0470121 [Medicago truncatula]	NA
evm.model.Chr7.2471	PF00295(Glycosyl hydrolases family 28):Glycosyl hydrolases family 28	molecular_function:polygalacturonase activity "Catalysis of the random hydrolysis of [1->4]-alpha-D-galactosiduronic linkages in pectate and other galacturonans." [EC:3.2.1.15](GO:0004650),biological_process:carbohydrate metabolic process "The chemical reactions and pathways involving carbohydrates, any of a group of organic compounds based of the general formula Cx[H2O]y. Includes the formation …	K01184 polygalacturonase [EC:3.2.1.15] | (RefSeq) polygalacturonase-like (A)	XP_030937169.1 polygalacturonase-like [Quercus lobata]	Probable polygalacturonase At2g43860 OS=Arabidopsis thaliana OX=3702 GN=At2g43860 PE=2 SV=1
evm.model.CTG_484.7	NA	NA	NA	KZV47268.1 hypothetical protein F511_07691 [Dorcoceras hygrometricum]	NA
evm.model.Chr13.2072	NA	NA	K22696 protein-lysine N-methyltransferase EEF2KMT [EC:2.1.1.-] | (RefSeq) uncharacterized protein LOC108202480 isoform X1 (A)	KAG3115012.1 hypothetical protein PI125_g5938 [Phytophthora idaei] KAG3162948.1 hypothetical protein PI126_g5790 [Phytophthora idaei] KAG3254641.1 hypothetical protein PI124_g741 [Phytophthora idaei]	NA
evm.model.Chr3.2173	NA	NA	NA	PIN20675.1 hypothetical protein CDL12_06633 [Handroanthus impetiginosus]	NA
evm.model.Chr13.635	PF03078(ATHILA ORF-1 family):ATHILA ORF-1 family	NA	NA	CAE6218829.1 unnamed protein product [Arabidopsis arenosa]	NA
evm.model.CTG_433.1	NA	NA	NA	KZV47268.1 hypothetical protein F511_07691 [Dorcoceras hygrometricum]	NA
evm.model.CTG_39.25	PF03078(ATHILA ORF-1 family):ATHILA ORF-1 family	NA	NA	GER33385.1 hypothetical protein STAS_09519 [Striga asiatica]	NA
evm.model.Chr7.1214	PF02902(Ulp1 protease family, C-terminal catalytic domain):Ulp1 protease family, C-terminal catalytic domain	biological_process:proteolysis "The hydrolysis of proteins into smaller polypeptides and/or amino acids by cleavage of their peptide bonds." [GOC:bf, GOC:mah](GO:0006508),molecular_function:cysteine-type peptidase activity "Catalysis of the hydrolysis of peptide bonds in a polypeptide chain by a mechanism in which the sulfhydryl group of a cysteine residue at the active center acts as a nucleophi…	NA	VVA40629.1 PREDICTED: ubiquitin-like-specific protease, partial [Prunus dulcis]	NA
evm.model.Chr3.1515	PF03078(ATHILA ORF-1 family):ATHILA ORF-1 family	NA	NA	XP_021645807.1 proline-rich extensin-like protein EPR1 [Hevea brasiliensis] XP_021665279.1 proline-rich extensin-like protein EPR1 [Hevea brasiliensis]	NA
evm.model.Chr3.922	NA	NA	K22696 protein-lysine N-methyltransferase EEF2KMT [EC:2.1.1.-] | (RefSeq) uncharacterized protein LOC108202480 isoform X1 (A)	XP_021864966.1 uncharacterized protein LOC110803739 [Spinacia oleracea]	NA
evm.model.Chr6.276	NA	NA	K22696 protein-lysine N-methyltransferase EEF2KMT [EC:2.1.1.-] | (RefSeq) uncharacterized protein LOC108202480 isoform X1 (A)	XP_017221385.1 PREDICTED: uncharacterized protein LOC108198123 [Daucus carota subsp. sativus]	NA
evm.model.CTG_663.6	NA	NA	NA	KZV47268.1 hypothetical protein F511_07691 [Dorcoceras hygrometricum]	NA
evm.model.Chr5.1841	NA	NA	NA	KZV13826.1 hypothetical protein F511_44993 [Dorcoceras hygrometricum]	NA
evm.model.Chr1.771	PF03078(ATHILA ORF-1 family):ATHILA ORF-1 family	NA	K00026 malate dehydrogenase [EC:1.1.1.37] | (RefSeq) malate dehydrogenase, chloroplastic-like (A)	KAF3526985.1 hypothetical protein F2Q69_00048741 [Brassica cretica]	NA
evm.model.CTG_52.1	NA	NA	NA	KZV47268.1 hypothetical protein F511_07691 [Dorcoceras hygrometricum]	NA
evm.model.Chr13.1673	PF03108(MuDR family transposase):MuDR family transposase	NA	K17604 zinc finger SWIM domain-containing protein 3 | (RefSeq) uncharacterized protein LOC110797247 (A)	XP_022897897.1 uncharacterized protein LOC111411611 isoform X2 [Olea europaea var. sylvestris] XP_022897898.1 uncharacterized protein LOC111411611 isoform X2 [Olea europaea var. sylvestris]	NA
evm.model.Chr6.337	NA	NA	K13457 disease resistance protein RPM1 | (RefSeq) putative late blight resistance protein homolog R1B-14 (A)	XP_020548698.1 putative late blight resistance protein homolog R1B-16 isoform X2 [Sesamum indicum]	Putative late blight resistance protein homolog R1B-8 OS=Solanum demissum OX=50514 GN=R1B-8 PE=5 SV=1
evm.model.CTG_462.1	NA	NA	K14826 FK506-binding nuclear protein [EC:5.2.1.8] | (RefSeq) LOW QUALITY PROTEIN: peptidyl-prolyl cis-trans isomerase FKBP43-like (A)	KYP52745.1 hypothetical protein KK1_025490 [Cajanus cajan]	NA
evm.model.Chr8.1017	NA	NA	NA	KAF7112541.1 hypothetical protein RHSIM_RhsimUnG0218400 [Rhododendron simsii]	NA
evm.model.Chr10.1518	NA	NA	K08857 NIMA (never in mitosis gene a)-related kinase 1/4/5 [EC:2.7.11.1] | (RefSeq) serine/threonine-protein kinase Nek6-like (A)	XP_028110495.1 uncharacterized protein LOC114309006 isoform X2 [Camellia sinensis]	NA
evm.model.Chr1.969	PF03078(ATHILA ORF-1 family):ATHILA ORF-1 family	NA	NA	CAB4102399.1 unnamed protein product [Lactuca saligna]	NA
evm.model.Chr10.1004	NA	NA	K17356 tetraspanin-13/31 | (RefSeq) tetraspanin-8-like (A)	ABK23290.1 unknown [Picea sitchensis]	Tetraspanin-3 OS=Arabidopsis thaliana OX=3702 GN=TET3 PE=1 SV=1
evm.model.Chr4.736	NA	NA	NA	PON66433.1 hypothetical protein TorRG33x02_267810 [Trema orientale]	NA
evm.model.Chr12.1130	NA	NA	K22696 protein-lysine N-methyltransferase EEF2KMT [EC:2.1.1.-] | (RefSeq) uncharacterized protein LOC108202480 isoform X1 (A)	XP_039819600.1 uncharacterized protein LOC120681964 [Panicum virgatum] KAG2564505.1 hypothetical protein PVAP13_7NG118085 [Panicum virgatum]	NA
evm.model.Chr15.1181	PF09331(Domain of unknown function (DUF1985)):Domain of unknown function (DUF1985)	NA	NA	XP_026415147.1 uncharacterized protein LOC113310636 isoform X1 [Papaver somniferum]	NA
evm.model.Chr4.690	PF05699(hAT family C-terminal dimerisation region):hAT family C-terminal dimerisation region	molecular_function:protein dimerization activity "The formation of a protein dimer, a macromolecular structure consists of two noncovalently associated identical or nonidentical subunits." [ISBN:0198506732](GO:0046983)	K23260 scopoletin glucosyltransferase [EC:2.4.1.128] | (RefSeq) scopoletin glucosyltransferase-like (A)	KAG5547121.1 hypothetical protein RHGRI_012968 [Rhododendron griersonianum]	Zinc finger MYM-type protein 5 OS=Macaca fascicularis OX=9541 GN=ZMYM5 PE=2 SV=3
evm.model.Chr13.862	NA	NA	NA	GFP80738.1 hypothetical protein PHJA_000217100 [Phtheirospermum japonicum]	NA
evm.model.Chr2.1155	NA	NA	NA	KAG6436498.1 hypothetical protein SASPL_101399 [Salvia splendens]	NA
evm.model.CTG_518.1	NA	NA	NA	KZV47268.1 hypothetical protein F511_07691 [Dorcoceras hygrometricum]	NA
evm.model.Chr5.1824	PF09331(Domain of unknown function (DUF1985)):Domain of unknown function (DUF1985)	NA	NA	KAG2298150.1 hypothetical protein Bca52824_034622 [Brassica carinata]	NA
evm.model.Chr1.1907	NA	NA	NA	XP_030447065.1 O-fucosyltransferase 16 isoform X3 [Syzygium oleosum]	O-fucosyltransferase 16 OS=Arabidopsis thaliana OX=3702 GN=OFUT16 PE=2 SV=1
evm.model.Chr15.2236	PF03078(ATHILA ORF-1 family):ATHILA ORF-1 family	NA	NA	CAA7016960.1 unnamed protein product [Microthlaspi erraticum]	NA
evm.model.Chr4.613	PF13041(PPR repeat family):PPR repeat family	molecular_function:protein binding "Interacting selectively and non-covalently with any protein or protein complex [a complex of two or more proteins that may include other nonprotein molecules]." [GOC:go_curators](GO:0005515)	K01873 valyl-tRNA synthetase [EC:6.1.1.9] | (RefSeq) valine--tRNA ligase, mitochondrial-like (A)	PQP92683.1 putative pentatricopeptide repeat-containing protein [Prunus yedoensis var. nudiflora]	Putative pentatricopeptide repeat-containing protein At1g26500 OS=Arabidopsis thaliana OX=3702 GN=At1g26500 PE=3 SV=1
evm.model.CTG_748.6	NA	NA	NA	KZV47268.1 hypothetical protein F511_07691 [Dorcoceras hygrometricum]	NA
evm.model.Chr1.360	PF00931(NB-ARC domain):NB-ARC domain	molecular_function:ADP binding "Interacting selectively and non-covalently with ADP, adenosine 5'-diphosphate." [GOC:jl](GO:0043531)	K13457 disease resistance protein RPM1 | (RefSeq) disease resistance protein RPP8-like (A)	XP_019258539.1 PREDICTED: putative disease resistance RPP13-like protein 3 [Nicotiana attenuata]	Putative late blight resistance protein homolog R1A-3 OS=Solanum demissum OX=50514 GN=R1A-3 PE=5 SV=2
evm.model.Chr3.1014	PF04827(Plant transposon protein):Plant transposon protein	molecular_function:hydrolase activity, acting on ester bonds "Catalysis of the hydrolysis of any ester bond." [GOC:jl](GO:0016788)	K23222 nuclease HARBI1 [EC:3.1.-.-] | (RefSeq) protein ALP1-like isoform X1 (A)	XP_012700665.2 uncharacterized protein LOC105913508 [Setaria italica]	NA
evm.model.Chr5.1938	NA	NA	K01807 ribose 5-phosphate isomerase A [EC:5.3.1.6] | (RefSeq) ribose-5-phosphate isomerase (A)	KAA0062548.1 retrotransposon protein [Cucumis melo var. makuwa] TYK28770.1 retrotransposon protein [Cucumis melo var. makuwa]	NA
evm.model.Chr15.1526	NA	NA	NA	GER43956.1 hypothetical protein STAS_20829 [Striga asiatica]	NA
evm.model.Chr11.653	PF09331(Domain of unknown function (DUF1985)):Domain of unknown function (DUF1985)	NA	NA	XP_019251157.1 PREDICTED: uncharacterized protein LOC109230080 [Nicotiana attenuata]	NA
evm.model.Chr1.1280	NA	NA	NA	XP_038679444.1 zinc finger BED domain-containing protein RICESLEEPER 2-like [Tripterygium wilfordii]	NA
evm.model.Chr3.1367	NA	NA	NA	XP_040248169.1 protein rad9-like [Aegilops tauschii subsp. strangulata]	NA
evm.model.Chr5.2124	NA	NA	NA	GER33385.1 hypothetical protein STAS_09519 [Striga asiatica]	NA
evm.model.Chr10.1348	NA	NA	NA	PHU10007.1 hypothetical protein BC332_21867 [Capsicum chinense]	NA
evm.model.CTG_620.2	NA	NA	NA	KZV47268.1 hypothetical protein F511_07691 [Dorcoceras hygrometricum]	NA
evm.model.Chr15.1574	PF14547(Hydrophobic seed protein):Hydrophobic seed protein	NA	NA	KAF8113839.1 hypothetical protein N665_0045s0078 [Sinapis alba]	Putative lipid-binding protein AIR1B OS=Arabidopsis thaliana OX=3702 GN=AIR1B PE=3 SV=1
evm.model.Chr4.1464	NA	biological_process:regulation of transcription, DNA-templated "Any process that modulates the frequency, rate or extent of cellular DNA-templated transcription." [GOC:go_curators, GOC:txnOH](GO:0006355)	K05909 laccase [EC:1.10.3.2] | (RefSeq) laccase-1-like (A)	XP_017228146.1 PREDICTED: protein FAR1-RELATED SEQUENCE 5-like, partial [Daucus carota subsp. sativus]	Protein FAR1-RELATED SEQUENCE 5 OS=Arabidopsis thaliana OX=3702 GN=FRS5 PE=1 SV=1
evm.model.Chr13.1562	PF14223(gag-polypeptide of LTR copia-type):gag-polypeptide of LTR copia-type	NA	K20279 synaptojanin [EC:3.1.3.36] | (RefSeq) type IV inositol polyphosphate 5-phosphatase 6-like (A)	GEV23535.1 putative zinc finger, CCHC-type [Tanacetum cinerariifolium]	NA
evm.model.Chr14.1749	NA	NA	K14445 solute carrier family 13 (sodium-dependent dicarboxylate transporter), member 2/3/5 | (RefSeq) tonoplast dicarboxylate transporter (A)	XP_010481306.1 PREDICTED: tonoplast dicarboxylate transporter isoform X1 [Camelina sativa] XP_010481307.1 PREDICTED: tonoplast dicarboxylate transporter isoform X2 [Camelina sativa]	Tonoplast dicarboxylate transporter OS=Arabidopsis thaliana OX=3702 GN=TDT PE=2 SV=2
evm.model.Chr12.1577	PF03078(ATHILA ORF-1 family):ATHILA ORF-1 family	NA	NA	XP_013650805.1 uncharacterized protein LOC106355388 [Brassica napus]	NA
evm.model.Chr7.1331	PF10551(MULE transposase domain):MULE transposase domain	molecular_function:zinc ion binding "Interacting selectively and non-covalently with zinc [Zn] ions." [GOC:ai](GO:0008270)	K17604 zinc finger SWIM domain-containing protein 3 | (RefSeq) uncharacterized protein LOC111409841 (A)	XP_010534315.1 PREDICTED: uncharacterized protein LOC104809906 [Tarenaya hassleriana] XP_010534316.1 PREDICTED: uncharacterized protein LOC104809906 [Tarenaya hassleriana]	NA
evm.model.Chr10.1665	NA	molecular_function:chorismate mutase activity "Catalysis of the reaction: chorismate = prephenate." [EC:5.4.99.5, RHEA:13897](GO:0004106),biological_process:aromatic amino acid family biosynthetic process "The chemical reactions and pathways resulting in the formation of aromatic amino acid family, amino acids with aromatic ring [phenylalanine, tyrosine, tryptophan]." [GOC:go_curators](GO:0009073…	K01850 chorismate mutase [EC:5.4.99.5] | (RefSeq) chorismate mutase 1, chloroplastic-like (A)	KAF7820502.1 chorismate mutase 1, chloroplastic-like [Senna tora]	Chorismate mutase 1, chloroplastic OS=Petunia hybrida OX=4102 GN=CM1 PE=1 SV=1
evm.model.Chr5.1464	NA	NA	K08857 NIMA (never in mitosis gene a)-related kinase 1/4/5 [EC:2.7.11.1] | (RefSeq) serine/threonine-protein kinase Nek6-like (A)	XP_008917024.1 hypothetical protein PPTG_20137 [Phytophthora parasitica INRA-310] ETM97676.1 hypothetical protein PPTG_20137 [Phytophthora parasitica INRA-310]	NA
evm.model.Chr3.1064	NA	NA	NA	RVW71664.1 Formin-like protein 4 [Vitis vinifera]	NA
evm.model.Chr6.1263	NA	NA	NA	XP_034227574.1 uncharacterized protein LOC117636955 [Prunus dulcis]	NA
evm.model.Chr5.1624	NA	NA	NA	XP_012841708.1 PREDICTED: desiccation protectant protein Lea14 homolog [Erythranthe guttata] EYU33584.1 hypothetical protein MIMGU_mgv1a015175mg [Erythranthe guttata]	NA
evm.model.Chr14.1753	PF03078(ATHILA ORF-1 family):ATHILA ORF-1 family	NA	NA	CAB4094844.1 unnamed protein product [Lactuca saligna]	NA
evm.model.Chr15.2325	NA	molecular_function:protein binding "Interacting selectively and non-covalently with any protein or protein complex [a complex of two or more proteins that may include other nonprotein molecules]." [GOC:go_curators](GO:0005515)	NA	XP_021609022.1 WD repeat-containing protein 89 homolog isoform X2 [Manihot esculenta]	WD repeat-containing protein GTS1 OS=Arabidopsis thaliana OX=3702 GN=GTS1 PE=2 SV=1
evm.model.Chr2.229	NA	NA	NA	XP_012852432.1 PREDICTED: protein NDR1-like [Erythranthe guttata] EYU24887.1 hypothetical protein MIMGU_mgv1a014537mg [Erythranthe guttata]	NA
evm.model.Chr12.869	PF03078(ATHILA ORF-1 family):ATHILA ORF-1 family	NA	NA	CAA7053147.1 unnamed protein product [Microthlaspi erraticum]	NA
evm.model.CTG_280.1	NA	NA	NA	KZV47268.1 hypothetical protein F511_07691 [Dorcoceras hygrometricum]	NA
evm.model.Chr8.1223	PF03078(ATHILA ORF-1 family):ATHILA ORF-1 family	NA	NA	KAF5757326.1 hypothetical protein HanXRQr2_Chr17g0825301 [Helianthus annuus]	NA
evm.model.Chr6.1123	NA	NA	K17604 zinc finger SWIM domain-containing protein 3 | (RefSeq) uncharacterized protein LOC107893500 (A)	BBN69263.1 hypothetical protein Prudu_860S000100 [Prunus dulcis]	NA
evm.model.Chr13.1260	NA	NA	NA	GER55465.1 pentatricopeptide (PPR) repeat-containing protein [Striga asiatica]	NA
evm.model.CTG_236.1	NA	NA	NA	KZV47268.1 hypothetical protein F511_07691 [Dorcoceras hygrometricum]	NA
evm.model.Chr15.1299	PF17766(Fibronectin type-III domain):-;PF05922(Peptidase inhibitor I9):Peptidase inhibitor I9;PF00082(Subtilase family):Subtilase family	molecular_function:serine-type endopeptidase activity "Catalysis of the hydrolysis of internal, alpha-peptide bonds in a polypeptide chain by a catalytic mechanism that involves a catalytic triad consisting of a serine nucleophile that is activated by a proton relay involving an acidic residue [e.g. aspartate or glutamate] and a basic residue [usually histidine]." [GOC:mah, http://merops.sanger.a…	K15333 tRNA guanosine-2'-O-methyltransferase [EC:2.1.1.34] | (RefSeq) uncharacterized protein LOC104224633 (A)	PPD92127.1 hypothetical protein GOBAR_DD10954 [Gossypium barbadense]	Cucumisin OS=Cucumis melo OX=3656 PE=1 SV=1
evm.model.Chr6.1292	NA	NA	NA	KAF5811609.1 hypothetical protein HanXRQr2_Chr04g0183341 [Helianthus annuus]	NA
evm.model.CTG_229.1	NA	NA	NA	KZV47268.1 hypothetical protein F511_07691 [Dorcoceras hygrometricum]	NA
evm.model.Chr5.2134	PF03108(MuDR family transposase):MuDR family transposase;PF10551(MULE transposase domain):MULE transposase domain	molecular_function:zinc ion binding "Interacting selectively and non-covalently with zinc [Zn] ions." [GOC:ai](GO:0008270)	K17604 zinc finger SWIM domain-containing protein 3 | (RefSeq) uncharacterized LOC109165518 (A)	XP_013727266.1 uncharacterized protein LOC106431014 [Brassica napus]	Protein FAR-RED ELONGATED HYPOCOTYL 3 OS=Arabidopsis thaliana OX=3702 GN=FHY3 PE=1 SV=1
evm.model.Chr14.2220	PF03101(FAR1 DNA-binding domain):FAR1 DNA-binding domain	NA	K05909 laccase [EC:1.10.3.2] | (RefSeq) laccase-1-like (A)	XP_021719683.1 protein FAR1-RELATED SEQUENCE 5-like [Chenopodium quinoa] XP_021739074.1 protein FAR1-RELATED SEQUENCE 5-like [Chenopodium quinoa]	Protein FAR1-RELATED SEQUENCE 5 OS=Arabidopsis thaliana OX=3702 GN=FRS5 PE=1 SV=1
evm.model.Chr5.602	PF03018(Dirigent-like protein):Dirigent-like protein	NA	K01870 isoleucyl-tRNA synthetase [EC:6.1.1.5] | (RefSeq) isoleucine--tRNA ligase, chloroplastic/mitochondrial-like (A)	XP_011039496.1 PREDICTED: dirigent protein 22-like [Populus euphratica]	Dirigent protein 7 OS=Arabidopsis thaliana OX=3702 GN=DIR7 PE=2 SV=1
evm.model.Chr4.827	NA	molecular_function:DNA binding "Any molecular function by which a gene product interacts selectively and non-covalently with DNA [deoxyribonucleic acid]." [GOC:dph, GOC:jl, GOC:tb, GOC:vw](GO:0003677),biological_process:regulation of transcription, DNA-templated "Any process that modulates the frequency, rate or extent of cellular DNA-templated transcription." [GOC:go_curators, GOC:txnOH](GO:0006…	NA	KAG2680665.1 hypothetical protein I3760_11G108600 [Carya illinoinensis] KAG6688166.1 hypothetical protein I3842_11G110300 [Carya illinoinensis]	NAC domain-containing protein 43 OS=Arabidopsis thaliana OX=3702 GN=NAC043 PE=2 SV=2
evm.model.Chr9.3000	PF00168(C2 domain):C2 domain	NA	K22733 magnesium transporter | (RefSeq) LOW QUALITY PROTEIN: uncharacterized protein LOC110812962 (A)	KAG6422804.1 hypothetical protein SASPL_113185 [Salvia splendens]	Protein SRC2 OS=Glycine max OX=3847 GN=SRC2 PE=2 SV=1
evm.model.Chr9.3053	PF10250(GDP-fucose protein O-fucosyltransferase):GDP-fucose protein O-fucosyltransferase	NA	K23280 rhamnogalacturonan I rhamnosyltransferase [EC:2.4.1.351] | (RefSeq) uncharacterized protein At1g04910-like (A)	CAF2084523.1 unnamed protein product [Brassica napus]	O-fucosyltransferase 6 OS=Arabidopsis thaliana OX=3702 GN=OFUT6 PE=2 SV=1
evm.model.Chr15.2734	NA	molecular_function:protein binding "Interacting selectively and non-covalently with any protein or protein complex [a complex of two or more proteins that may include other nonprotein molecules]." [GOC:go_curators](GO:0005515)	K09527 DnaJ homolog subfamily C member 7 | (RefSeq) TPR repeat-containing thioredoxin TTL1-like (A)	THU59527.1 hypothetical protein C4D60_Mb07t03040 [Musa balbisiana]	TPR repeat-containing thioredoxin TTL2 OS=Arabidopsis thaliana OX=3702 GN=TTL2 PE=2 SV=2
evm.model.CTG_344.6	NA	NA	K14826 FK506-binding nuclear protein [EC:5.2.1.8] | (RefSeq) LOW QUALITY PROTEIN: peptidyl-prolyl cis-trans isomerase FKBP43-like (A)	KYP52745.1 hypothetical protein KK1_025490 [Cajanus cajan]	NA
evm.model.Chr11.361	NA	NA	K08332 vacuolar protein 8 | (RefSeq) U-box domain-containing protein 38-like (A)	XP_012831175.1 PREDICTED: U-box domain-containing protein 38-like [Erythranthe guttata] EYU42527.1 hypothetical protein MIMGU_mgv11b020149mg [Erythranthe guttata]	U-box domain-containing protein 40 OS=Arabidopsis thaliana OX=3702 GN=PUB40 PE=2 SV=2
evm.model.Chr8.687	NA	NA	K22696 protein-lysine N-methyltransferase EEF2KMT [EC:2.1.1.-] | (RefSeq) uncharacterized protein LOC108202480 isoform X1 (A)	XP_025879877.1 uncharacterized protein LOC107276200 isoform X1 [Oryza sativa Japonica Group]	NA
evm.model.Chr15.2776	PF02902(Ulp1 protease family, C-terminal catalytic domain):Ulp1 protease family, C-terminal catalytic domain	biological_process:proteolysis "The hydrolysis of proteins into smaller polypeptides and/or amino acids by cleavage of their peptide bonds." [GOC:bf, GOC:mah](GO:0006508),molecular_function:cysteine-type peptidase activity "Catalysis of the hydrolysis of peptide bonds in a polypeptide chain by a mechanism in which the sulfhydryl group of a cysteine residue at the active center acts as a nucleophi…	NA	ONI11204.1 hypothetical protein PRUPE_4G092400 [Prunus persica]	NA
evm.model.CTG_39.37	NA	NA	NA	XP_024023477.1 uncharacterized protein LOC112092213 [Morus notabilis]	NA
evm.model.Chr8.818	PF09331(Domain of unknown function (DUF1985)):Domain of unknown function (DUF1985)	NA	NA	TYK22588.1 protein Ycf2-like [Cucumis melo var. makuwa]	NA
evm.model.Chr6.1235	NA	NA	K22696 protein-lysine N-methyltransferase EEF2KMT [EC:2.1.1.-] | (RefSeq) uncharacterized protein LOC108202480 isoform X1 (A)	XP_021752459.1 uncharacterized protein LOC110717965 [Chenopodium quinoa]	NA
evm.model.Chr2.1308	PF14291(Domain of unknown function (DUF4371)):Domain of unknown function (DUF4371)	NA	K23222 nuclease HARBI1 [EC:3.1.-.-] | (RefSeq) zinc finger MYM-type protein 1-like (A)	XP_020198312.2 zinc finger MYM-type protein 1-like [Aegilops tauschii subsp. strangulata]	Zinc finger MYM-type protein 1 OS=Homo sapiens OX=9606 GN=ZMYM1 PE=1 SV=1
evm.model.CTG_102.1	NA	NA	NA	KZV47268.1 hypothetical protein F511_07691 [Dorcoceras hygrometricum]	NA
evm.model.Chr6.1059	NA	NA	NA	PRQ56738.1 putative transposase, Ptta/En/Spm, plant [Rosa chinensis]	NA
evm.model.Chr11.610	PF00400(WD domain, G-beta repeat):WD domain, G-beta repeat	molecular_function:protein binding "Interacting selectively and non-covalently with any protein or protein complex [a complex of two or more proteins that may include other nonprotein molecules]." [GOC:go_curators](GO:0005515)	K14753 guanine nucleotide-binding protein subunit beta-2-like 1 protein | (RefSeq) guanine nucleotide-binding protein subunit beta-like protein (A)	KAA8541321.1 hypothetical protein F0562_025284 [Nyssa sinensis]	Guanine nucleotide-binding protein subunit beta-like protein OS=Medicago sativa OX=3879 GN=GB1 PE=2 SV=1
evm.model.Chr11.748	PF14372(Domain of unknown function (DUF4413)):Domain of unknown function (DUF4413)	molecular_function:DNA binding "Any molecular function by which a gene product interacts selectively and non-covalently with DNA [deoxyribonucleic acid]." [GOC:dph, GOC:jl, GOC:tb, GOC:vw](GO:0003677)	K04460 serine/threonine-protein phosphatase 5 [EC:3.1.3.16] | (RefSeq) zinc finger BED domain-containing protein RICESLEEPER 2-like isoform X1 (A)	XP_019252839.1 PREDICTED: zinc finger BED domain-containing protein RICESLEEPER 2-like [Nicotiana attenuata]	Putative AC transposase OS=Zea mays OX=4577 PE=2 SV=2
evm.model.Chr2.1433	NA	NA	NA	XP_025625190.1 uncharacterized protein LOC112717343 [Arachis hypogaea]	NA
evm.model.Chr15.1373	NA	NA	NA	PIN19005.1 hypothetical protein CDL12_08319 [Handroanthus impetiginosus]	NA
evm.model.Chr5.1845	PF04827(Plant transposon protein):Plant transposon protein	molecular_function:hydrolase activity, acting on ester bonds "Catalysis of the hydrolysis of any ester bond." [GOC:jl](GO:0016788)	K23222 nuclease HARBI1 [EC:3.1.-.-] | (RefSeq) putative nuclease HARBI1 (A)	XP_018487899.1 PREDICTED: uncharacterized protein LOC108858480 [Raphanus sativus]	NA
evm.model.Chr6.1746	NA	NA	K22696 protein-lysine N-methyltransferase EEF2KMT [EC:2.1.1.-] | (RefSeq) uncharacterized protein LOC108202480 isoform X1 (A)	XP_026453291.1 uncharacterized protein LOC113354056 [Papaver somniferum]	NA
evm.model.Chr10.1617	NA	NA	K22696 protein-lysine N-methyltransferase EEF2KMT [EC:2.1.1.-] | (RefSeq) uncharacterized protein LOC108202480 isoform X1 (A)	XP_026429052.1 uncharacterized protein LOC113325023 [Papaver somniferum] XP_026458388.1 uncharacterized protein LOC113358882 [Papaver somniferum]	NA
evm.model.Chr9.1053	PF03078(ATHILA ORF-1 family):ATHILA ORF-1 family	NA	NA	CAB4091564.1 unnamed protein product [Lactuca saligna]	NA
evm.model.Chr1.435	NA	NA	NA	KAG6405542.1 hypothetical protein SASPL_133132 [Salvia splendens]	NA
evm.model.Chr1.2036	NA	NA	K22696 protein-lysine N-methyltransferase EEF2KMT [EC:2.1.1.-] | (RefSeq) uncharacterized protein LOC108202480 isoform X1 (A)	XP_026429052.1 uncharacterized protein LOC113325023 [Papaver somniferum] XP_026458388.1 uncharacterized protein LOC113358882 [Papaver somniferum]	NA
evm.model.Chr11.829	PF03078(ATHILA ORF-1 family):ATHILA ORF-1 family	NA	NA	CAA7053662.1 unnamed protein product [Microthlaspi erraticum]	NA
evm.model.Chr11.821	NA	NA	NA	GER42946.1 ribosomal protein L4 [Striga asiatica]	NA
evm.model.Chr10.1611	NA	NA	K17604 zinc finger SWIM domain-containing protein 3 | (RefSeq) hypothetical protein (A)	XP_013639282.1 PREDICTED: uncharacterized protein LOC106344451 [Brassica oleracea var. oleracea]	NA
evm.model.CTG_669.1	NA	NA	NA	KZV47268.1 hypothetical protein F511_07691 [Dorcoceras hygrometricum]	NA
evm.model.CTG_39.2	NA	cellular_component:extracellular region "The space external to the outermost structure of a cell. For cells without external protective or external encapsulating structures this refers to space outside of the plasma membrane. This term covers the host cell environment outside an intracellular parasite." [GOC:go_curators](GO:0005576),biological_process:plant-type cell wall organization "A process …	K20628 expansin | (RefSeq) expansin-A2 (A)	KAF3556640.1 hypothetical protein F2Q69_00017769 [Brassica cretica]	Expansin-A8 OS=Arabidopsis thaliana OX=3702 GN=EXPA8 PE=2 SV=1
evm.model.CTG_688.8	NA	NA	K14826 FK506-binding nuclear protein [EC:5.2.1.8] | (RefSeq) LOW QUALITY PROTEIN: peptidyl-prolyl cis-trans isomerase FKBP43-like (A)	KYP52745.1 hypothetical protein KK1_025490 [Cajanus cajan]	NA
evm.model.Chr1.1074	NA	NA	NA	KAG6388332.1 hypothetical protein SASPL_149757 [Salvia splendens]	NA
evm.model.Chr11.1364	PF01080(Presenilin):Presenilin	molecular_function:aspartic-type endopeptidase activity "Catalysis of the hydrolysis of internal, alpha-peptide bonds in a polypeptide chain by a mechanism in which a water molecule bound by the side chains of aspartic residues at the active center acts as a nucleophile." [ISBN:0198506732](GO:0004190),cellular_component:integral component of membrane "The component of a membrane consisting of the…	K04505 presenilin 1 [EC:3.4.23.-] | (RefSeq) presenilin-like protein At2g29900 (A)	OBZ84245.1 Presenilin-2 [Choanephora cucurbitarum]	Presenilin-like protein At2g29900 OS=Arabidopsis thaliana OX=3702 GN=At2g29900 PE=2 SV=1
evm.model.CTG_558.3	NA	NA	NA	VVW92639.1 unnamed protein product, partial [Nymphaea colorata]	NA
evm.model.Chr15.2686	PF14547(Hydrophobic seed protein):Hydrophobic seed protein	NA	NA	KAG2295390.1 hypothetical protein Bca52824_042059 [Brassica carinata] VDC91567.1 unnamed protein product [Brassica oleracea]	pEARLI1-like lipid transfer protein 1 OS=Arabidopsis thaliana OX=3702 GN=AZI1 PE=1 SV=1
evm.model.Chr7.469	NA	NA	K13680 beta-mannan synthase [EC:2.4.1.32] | (RefSeq) glucomannan 4-beta-mannosyltransferase 9 (A)	XP_021731466.1 glucomannan 4-beta-mannosyltransferase 9-like isoform X2 [Chenopodium quinoa]	Glucomannan 4-beta-mannosyltransferase 9 OS=Arabidopsis thaliana OX=3702 GN=CSLA9 PE=1 SV=1
evm.model.Chr14.1602	PF00400(WD domain, G-beta repeat):WD domain, G-beta repeat	molecular_function:protein binding "Interacting selectively and non-covalently with any protein or protein complex [a complex of two or more proteins that may include other nonprotein molecules]." [GOC:go_curators](GO:0005515)	K14753 guanine nucleotide-binding protein subunit beta-2-like 1 protein | (RefSeq) guanine nucleotide-binding protein subunit beta-like protein (A)	WP_017715273.1 caspase family protein [Oscillatoria sp. PCC 10802]	Guanine nucleotide-binding protein subunit beta-like protein OS=Nicotiana plumbaginifolia OX=4092 PE=2 SV=1
evm.model.CTG_687.6	NA	NA	NA	KZV47268.1 hypothetical protein F511_07691 [Dorcoceras hygrometricum]	NA
evm.model.Chr13.1874	NA	NA	NA	KAF4354593.1 hypothetical protein G4B88_026878 [Cannabis sativa]	NA
evm.model.Chr10.439	NA	NA	NA	XP_010669055.1 PREDICTED: uncharacterized protein LOC104886291 [Beta vulgaris subsp. vulgaris]	NA
evm.model.Chr9.1802	NA	NA	K05909 laccase [EC:1.10.3.2] | (RefSeq) laccase-1-like (A)	XP_019162011.1 PREDICTED: protein FAR1-RELATED SEQUENCE 5-like [Ipomoea nil]	NA
evm.model.CTG_39.36	PF07851(TMPIT-like protein):TMPIT-like protein;PF14111(Domain of unknown function (DUF4283)):Domain of unknown function (DUF4283)	cellular_component:integral component of membrane "The component of a membrane consisting of the gene products and protein complexes having at least some part of their peptide sequence embedded in the hydrophobic region of the membrane." [GOC:dos, GOC:go_curators](GO:0016021)	K05956 geranylgeranyl transferase type-2 subunit beta [EC:2.5.1.60] | (RefSeq) geranylgeranyl transferase type-2 subunit beta 1-like (A)	MBC9846224.1 hypothetical protein [Adiantum capillus-veneris]	Transmembrane protein 120 homolog OS=Dictyostelium discoideum OX=44689 GN=tmem120 PE=3 SV=1
evm.model.Chr14.1969	PF06101(Vacuolar protein sorting-associated protein 62):Vacuolar protein sorting-associated protein 62	NA	K13217 pre-mRNA-processing factor 39 | (RefSeq) hypothetical protein (A)	RWR77691.1 Vacuolar protein sorting-associated protein 62 [Cinnamomum micranthum f. kanehirae]	NA
evm.model.CTG_525.6	NA	NA	NA	KZV47268.1 hypothetical protein F511_07691 [Dorcoceras hygrometricum]	NA
evm.model.Chr15.921	PF08268(F-box associated domain):F-box associated domain	NA	NA	ADE43153.1 SFBBdelta protein, partial [Pyrus communis]	NA
evm.model.CTG_655.8	NA	NA	NA	KZV47268.1 hypothetical protein F511_07691 [Dorcoceras hygrometricum]	NA
evm.model.Chr10.1227	PF09331(Domain of unknown function (DUF1985)):Domain of unknown function (DUF1985)	NA	NA	ESR44581.1 hypothetical protein CICLE_v10003531mg, partial [Citrus clementina] GAY64206.1 hypothetical protein CUMW_231840, partial [Citrus unshiu]	NA
evm.model.Chr5.1776	NA	biological_process:regulation of transcription, DNA-templated "Any process that modulates the frequency, rate or extent of cellular DNA-templated transcription." [GOC:go_curators, GOC:txnOH](GO:0006355),molecular_function:zinc ion binding "Interacting selectively and non-covalently with zinc [Zn] ions." [GOC:ai](GO:0008270)	K17604 zinc finger SWIM domain-containing protein 3 | (RefSeq) protein FAR1-RELATED SEQUENCE 5-like isoform X1 (A)	KAF3603082.1 hypothetical protein F2Q69_00037517 [Brassica cretica]	Putative protein FAR1-RELATED SEQUENCE 10 OS=Arabidopsis thaliana OX=3702 GN=FRS10 PE=2 SV=2
evm.model.Chr11.1222	NA	NA	NA	GAY31716.1 hypothetical protein CUMW_287880, partial [Citrus unshiu]	NA
evm.model.Chr5.1058	NA	NA	K23048 RING finger protein unkempt | (RefSeq) zinc finger CCCH domain-containing protein 29 (A)	XP_022890952.1 zinc finger CCCH domain-containing protein 29-like [Olea europaea var. sylvestris]	Zinc finger CCCH domain-containing protein 33 OS=Oryza sativa subsp. japonica OX=39947 GN=Os05g0128200 PE=2 SV=1
evm.model.Chr4.1184	NA	molecular_function:protein binding "Interacting selectively and non-covalently with any protein or protein complex [a complex of two or more proteins that may include other nonprotein molecules]." [GOC:go_curators](GO:0005515)	K01873 valyl-tRNA synthetase [EC:6.1.1.9] | (RefSeq) valine--tRNA ligase, mitochondrial-like (A)	XP_020599343.1 putative pentatricopeptide repeat-containing protein At1g26500 [Phalaenopsis equestris]	Putative pentatricopeptide repeat-containing protein At1g26500 OS=Arabidopsis thaliana OX=3702 GN=At1g26500 PE=3 SV=1
evm.model.CTG_608.1	NA	NA	NA	KZV47268.1 hypothetical protein F511_07691 [Dorcoceras hygrometricum]	NA
evm.model.Chr3.1708	PF00646(F-box domain):F-box domain	molecular_function:protein binding "Interacting selectively and non-covalently with any protein or protein complex [a complex of two or more proteins that may include other nonprotein molecules]." [GOC:go_curators](GO:0005515)	K03424 TatD DNase family protein [EC:3.1.21.-] | (RefSeq) uncharacterized protein LOC110812819 isoform X1 (A)	XP_009373589.1 PREDICTED: F-box protein At3g07870-like isoform X1 [Pyrus x bretschneideri]	NA
evm.model.Chr2.1692	PF14372(Domain of unknown function (DUF4413)):Domain of unknown function (DUF4413)	molecular_function:DNA binding "Any molecular function by which a gene product interacts selectively and non-covalently with DNA [deoxyribonucleic acid]." [GOC:dph, GOC:jl, GOC:tb, GOC:vw](GO:0003677)	K04460 serine/threonine-protein phosphatase 5 [EC:3.1.3.16] | (RefSeq) zinc finger BED domain-containing protein RICESLEEPER 2-like isoform X1 (A)	RLN12206.1 hypothetical protein C2845_PM09G17740 [Panicum miliaceum]	Putative AC transposase OS=Zea mays OX=4577 PE=2 SV=2
evm.model.Chr10.263	PF04780(Protein of unknown function (DUF629)):Protein of unknown function (DUF629);PF04781(Protein of unknown function (DUF627)):Protein of unknown function (DUF627)	NA	NA	XP_013624685.1 PREDICTED: uncharacterized protein LOC106330821 [Brassica oleracea var. oleracea]	Inactive ubiquitin carboxyl-terminal hydrolase 54 OS=Rattus norvegicus OX=10116 GN=Usp54 PE=1 SV=2
evm.model.Chr8.879	NA	NA	K17604 zinc finger SWIM domain-containing protein 3 | (RefSeq) hypothetical protein (A)	XP_023644496.1 uncharacterized protein LOC111832414 [Capsella rubella]	NA
evm.model.Chr12.815	NA	NA	K10268 F-box and leucine-rich repeat protein 2/20 | (RefSeq) putative F-box/LRR-repeat protein 23 isoform X1 (A)	TKY71945.1 putative F-box/LRR-repeat protein 23 [Spatholobus suberectus]	Putative F-box/LRR-repeat protein 23 OS=Arabidopsis thaliana OX=3702 GN=FBL23 PE=4 SV=1
evm.model.CTG_520.6	NA	NA	NA	KZV47268.1 hypothetical protein F511_07691 [Dorcoceras hygrometricum]	NA
evm.model.Chr11.666	PF03108(MuDR family transposase):MuDR family transposase	NA	NA	XP_030964189.1 uncharacterized protein LOC115985389 [Quercus lobata]	NA
evm.model.Chr12.1710	NA	NA	NA	KAG6406595.1 hypothetical protein SASPL_134201 [Salvia splendens]	NA
evm.model.Chr14.773	PF02458(Transferase family):Transferase family	molecular_function:transferase activity, transferring acyl groups other than amino-acyl groups "Catalysis of the transfer of an acyl group, other than amino-acyl, from one compound [donor] to another [acceptor]." [GOC:jl](GO:0016747)	K13065 shikimate O-hydroxycinnamoyltransferase [EC:2.3.1.133] | (RefSeq) vinorine synthase-like (A)	KAG6713754.1 hypothetical protein I3842_05G169500 [Carya illinoinensis]	Stemmadenine O-acetyltransferase OS=Catharanthus roseus OX=4058 GN=SAT PE=1 SV=1
evm.model.Chr10.819	NA	NA	K14445 solute carrier family 13 (sodium-dependent dicarboxylate transporter), member 2/3/5 | (RefSeq) tonoplast dicarboxylate transporter (A)	XP_022036842.1 tonoplast dicarboxylate transporter [Helianthus annuus]	Tonoplast dicarboxylate transporter OS=Arabidopsis thaliana OX=3702 GN=TDT PE=2 SV=2
evm.model.Chr6.475	PF04780(Protein of unknown function (DUF629)):Protein of unknown function (DUF629);PF00443(Ubiquitin carboxyl-terminal hydrolase):Ubiquitin carboxyl-terminal hydrolase	molecular_function:thiol-dependent ubiquitin-specific protease activity "Catalysis of the thiol-dependent hydrolysis of a peptide bond formed by the C-terminal glycine of ubiquitin and another protein." [GOC:jh2, ISBN:0120793709](GO:0004843),biological_process:protein deubiquitination "The removal of one or more ubiquitin groups from a protein." [GOC:ai](GO:0016579)	K11366 ubiquitin carboxyl-terminal hydrolase 22/27/51 [EC:3.4.19.12] | (RefSeq) ubiquitin carboxyl-terminal hydrolase 22-like (A)	CAA2981412.1 Ubiquitinyl hydrolase 1 [Olea europaea subsp. europaea]	Inactive ubiquitin carboxyl-terminal hydrolase 53 OS=Homo sapiens OX=9606 GN=USP53 PE=1 SV=2
evm.model.Chr12.892	NA	NA	NA	XP_031110476.1 double-stranded RNA-binding protein 1-like [Ipomoea triloba]	NA
evm.model.Chr1.50	PF00139(Legume lectin domain):Legume lectin domain	molecular_function:carbohydrate binding "Interacting selectively and non-covalently with any carbohydrate, which includes monosaccharides, oligosaccharides and polysaccharides as well as substances derived from monosaccharides by reduction of the carbonyl group [alditols], by oxidation of one or more hydroxy groups to afford the corresponding aldehydes, ketones, or carboxylic acids, or by replace…	K04733 interleukin-1 receptor-associated kinase 4 [EC:2.7.11.1] | (RefSeq) L-type lectin-domain containing receptor kinase IX.1-like (A)	KAG6423927.1 hypothetical protein SASPL_114335 [Salvia splendens]	Leucoagglutinating phytohemagglutinin OS=Phaseolus vulgaris OX=3885 GN=PDLEC2 PE=3 SV=1
evm.model.Chr11.1145	NA	NA	K08857 NIMA (never in mitosis gene a)-related kinase 1/4/5 [EC:2.7.11.1] | (RefSeq) serine/threonine-protein kinase Nek6-like (A)	XP_039847615.1 uncharacterized protein LOC120706925 isoform X1 [Panicum virgatum]	NA
evm.model.Chr7.2121	NA	NA	NA	TXG48876.1 hypothetical protein EZV62_024751 [Acer yangbiense]	NA
evm.model.Chr8.943	NA	NA	K23222 nuclease HARBI1 [EC:3.1.-.-] | (RefSeq) uncharacterized protein LOC106339918 (A)	XP_013614555.1 PREDICTED: glutathione S-transferase T3-like [Brassica oleracea var. oleracea]	NA
evm.model.Chr12.1270	NA	NA	NA	KAG6410857.1 hypothetical protein SASPL_128928 [Salvia splendens]	NA
evm.model.Chr7.1558	PF03078(ATHILA ORF-1 family):ATHILA ORF-1 family	NA	K00026 malate dehydrogenase [EC:1.1.1.37] | (RefSeq) malate dehydrogenase, chloroplastic-like (A)	KAF2546374.1 hypothetical protein F2Q70_00022401 [Brassica cretica]	NA
evm.model.CTG_39.40	PF13812(Pentatricopeptide repeat domain):Pentatricopeptide repeat domain;PF13041(PPR repeat family):PPR repeat family ;PF01535(PPR repeat):PPR repeat	molecular_function:protein binding "Interacting selectively and non-covalently with any protein or protein complex [a complex of two or more proteins that may include other nonprotein molecules]." [GOC:go_curators](GO:0005515)	K17964 leucine-rich PPR motif-containing protein, mitochondrial | (RefSeq) pentatricopeptide repeat-containing protein At3g18110, chloroplastic (A)	XP_038725546.1 pentatricopeptide repeat-containing protein At3g18110, chloroplastic [Tripterygium wilfordii] KAF5735418.1 pentatricopeptide repeat-containing protein [Tripterygium wilfordii]	Pentatricopeptide repeat-containing protein At3g18110, chloroplastic OS=Arabidopsis thaliana OX=3702 GN=EMB1270 PE=2 SV=2
evm.model.Chr1.1143	NA	molecular_function:protein binding "Interacting selectively and non-covalently with any protein or protein complex [a complex of two or more proteins that may include other nonprotein molecules]." [GOC:go_curators](GO:0005515)	NA	GFZ06074.1 F-box family protein [Actinidia rufa]	Protein UNUSUAL FLORAL ORGANS OS=Arabidopsis thaliana OX=3702 GN=UFO PE=1 SV=2
evm.model.Chr13.1609	PF09331(Domain of unknown function (DUF1985)):Domain of unknown function (DUF1985)	NA	NA	BBG93532.1 BURP domain-containing protein, partial [Prunus dulcis]	NA
evm.model.Chr9.1516	NA	NA	NA	XP_030487055.1 uncharacterized protein LOC115703970 [Cannabis sativa]	NA
evm.model.CTG_129.1	NA	NA	K14826 FK506-binding nuclear protein [EC:5.2.1.8] | (RefSeq) LOW QUALITY PROTEIN: peptidyl-prolyl cis-trans isomerase FKBP43-like (A)	KYP52745.1 hypothetical protein KK1_025490 [Cajanus cajan]	NA
evm.model.Chr14.2047	NA	NA	NA	EOY26307.1 Uncharacterized protein TCM_027787 [Theobroma cacao]	NA
evm.model.Chr7.1330	NA	NA	K17604 zinc finger SWIM domain-containing protein 3 | (RefSeq) uncharacterized protein LOC110797247 (A)	BAH91710.1 Os02g0511000 [Oryza sativa Japonica Group]	NA
evm.model.Chr6.1388	NA	NA	NA	GFA46721.1 phospholipase-like protein [Tanacetum cinerariifolium]	NA
evm.model.Chr4.802	NA	NA	NA	XP_010686773.1 PREDICTED: uncharacterized protein LOC104900936 [Beta vulgaris subsp. vulgaris] KMT19233.1 hypothetical protein BVRB_1g014150 [Beta vulgaris subsp. vulgaris]	NA
evm.model.CTG_206.1	NA	NA	NA	KZV47268.1 hypothetical protein F511_07691 [Dorcoceras hygrometricum]	NA
evm.model.Chr3.1707	PF12937(F-box-like):F-box-like	molecular_function:protein binding "Interacting selectively and non-covalently with any protein or protein complex [a complex of two or more proteins that may include other nonprotein molecules]." [GOC:go_curators](GO:0005515)	K03424 TatD DNase family protein [EC:3.1.21.-] | (RefSeq) uncharacterized protein LOC110812819 isoform X1 (A)	VVB10999.1 unnamed protein product [Arabis nemorensis]	F-box/kelch-repeat protein At3g04660 OS=Arabidopsis thaliana OX=3702 GN=At3g04660 PE=1 SV=1
evm.model.Chr3.997	PF03078(ATHILA ORF-1 family):ATHILA ORF-1 family	NA	NA	XP_013686656.1 uncharacterized protein LOC106390681 [Brassica napus]	NA
evm.model.Chr2.1274	NA	NA	NA	XP_008440208.1 PREDICTED: uncharacterized protein LOC103484737 isoform X2 [Cucumis melo]	NA
evm.model.Chr11.554	PF10551(MULE transposase domain):MULE transposase domain	NA	K17604 zinc finger SWIM domain-containing protein 3 | (RefSeq) uncharacterized LOC109165518 (A)	XP_022564296.1 uncharacterized protein LOC106408234 [Brassica napus]	NA
evm.model.CTG_538.1	NA	NA	NA	KZV47268.1 hypothetical protein F511_07691 [Dorcoceras hygrometricum]	NA
evm.model.Chr9.2990	PF00168(C2 domain):C2 domain	NA	NA	XP_008367154.2 protein SRC2-like [Malus domestica]	NA
evm.model.Chr12.383	NA	NA	K13495 cis-zeatin O-glucosyltransferase [EC:2.4.1.215] | (RefSeq) zeatin O-glucosyltransferase-like (A)	XP_027070019.1 zeatin O-xylosyltransferase-like [Coffea arabica]	Zeatin O-glucosyltransferase OS=Phaseolus lunatus OX=3884 GN=ZOG1 PE=2 SV=1
evm.model.Chr3.703	NA	NA	NA	XP_019093257.1 PREDICTED: uncharacterized protein LOC109129459 [Camelina sativa]	NA
evm.model.CTG_688.3	NA	NA	NA	AAO18644.1 hypothetical protein [Lactuca sativa] AAY57522.1 unknown [Lactuca sativa] PLY68380.1 hypothetical protein LSAT_7X380 [Lactuca sativa]	NA
evm.model.Chr10.906	PF09331(Domain of unknown function (DUF1985)):Domain of unknown function (DUF1985)	NA	NA	KAF4386564.1 hypothetical protein F8388_006519 [Cannabis sativa]	NA
evm.model.Chr3.709	NA	NA	K22696 protein-lysine N-methyltransferase EEF2KMT [EC:2.1.1.-] | (RefSeq) uncharacterized protein LOC108202480 isoform X1 (A)	CAB1110337.1 unnamed protein product, partial [Ectocarpus sp. CCAP 1310/34]	NA
evm.model.Chr1.638	PF09331(Domain of unknown function (DUF1985)):Domain of unknown function (DUF1985)	NA	NA	XP_016568094.1 PREDICTED: uncharacterized protein LOC107866581 [Capsicum annuum]	NA
evm.model.Chr6.1607	NA	NA	K17604 zinc finger SWIM domain-containing protein 3 | (RefSeq) uncharacterized protein LOC104818751 isoform X1 (A)	XP_030497797.1 uncharacterized protein LOC115713453 [Cannabis sativa]	NA
evm.model.Chr4.1886	NA	NA	NA	KZT75818.1 ATP-dependent zinc metalloprotease FTSH 1, chloroplastic-like [Dorcoceras hygrometricum]	NA
evm.model.Chr10.625	NA	NA	NA	BBN67332.1 hypothetical protein Prudu_45S000200 [Prunus dulcis]	NA
evm.model.CTG_198.3	NA	NA	K05579 NAD(P)H-quinone oxidoreductase subunit H [EC:7.1.1.2] | (RefSeq) uncharacterized protein LOC112504159 (A)	CAF2226375.1 unnamed protein product [Brassica napus]	NA
evm.model.Chr2.1652	NA	NA	K22696 protein-lysine N-methyltransferase EEF2KMT [EC:2.1.1.-] | (RefSeq) uncharacterized protein LOC108202480 isoform X1 (A)	XP_021839791.1 uncharacterized protein LOC110779611 [Spinacia oleracea]	NA
evm.model.Chr4.1650	PF09331(Domain of unknown function (DUF1985)):Domain of unknown function (DUF1985)	NA	NA	CAB4287657.1 unnamed protein product [Prunus armeniaca] CAB4318024.1 unnamed protein product [Prunus armeniaca]	NA
evm.model.Chr9.2385	NA	NA	K12813 pre-mRNA-splicing factor ATP-dependent RNA helicase DHX16 [EC:3.6.4.13] | (RefSeq) pre-mRNA-splicing factor ATP-dependent RNA helicase DEAH1-like isoform X1 (A)	XP_019256156.1 PREDICTED: pre-mRNA-splicing factor ATP-dependent RNA helicase DEAH1-like isoform X2 [Nicotiana attenuata]	Probable pre-mRNA-splicing factor ATP-dependent RNA helicase DEAH6 OS=Arabidopsis thaliana OX=3702 GN=MEE29 PE=2 SV=1
evm.model.Chr8.1027	PF03078(ATHILA ORF-1 family):ATHILA ORF-1 family	NA	K05387 glutamate receptor, ionotropic, plant | (RefSeq) glutamate receptor 3.2-like (A)	CAA7040006.1 unnamed protein product [Microthlaspi erraticum]	NA
evm.model.Chr13.865	NA	NA	K22696 protein-lysine N-methyltransferase EEF2KMT [EC:2.1.1.-] | (RefSeq) uncharacterized protein LOC108202480 isoform X1 (A)	XP_021757431.1 uncharacterized protein LOC110722469 [Chenopodium quinoa]	NA
evm.model.Chr6.141	PF06101(Vacuolar protein sorting-associated protein 62):Vacuolar protein sorting-associated protein 62	NA	K13217 pre-mRNA-processing factor 39 | (RefSeq) hypothetical protein (A)	XP_016458975.1 PREDICTED: uncharacterized protein LOC107782593 [Nicotiana tabacum]	NA
evm.model.Chr1.1026	NA	NA	K12822 RNA-binding protein 25 | (RefSeq) RNA-binding protein 25 isoform X1 (A)	NA	NA
evm.model.CTG_140.1	NA	NA	NA	KZV47268.1 hypothetical protein F511_07691 [Dorcoceras hygrometricum]	NA
evm.model.Chr15.1592	PF14547(Hydrophobic seed protein):Hydrophobic seed protein	NA	NA	KZM83126.1 hypothetical protein DCAR_030695 [Daucus carota subsp. sativus]	NA
evm.model.Chr3.1771	NA	NA	NA	XP_023916883.1 uncharacterized protein LOC112028427 [Quercus suber]	NA
evm.model.Chr11.872	NA	NA	NA	GAY57288.1 hypothetical protein CUMW_178280 [Citrus unshiu]	NA
evm.model.Chr15.1151	PF09331(Domain of unknown function (DUF1985)):Domain of unknown function (DUF1985)	NA	NA	XP_009144181.2 uncharacterized protein LOC103867847 [Brassica rapa]	NA
evm.model.CTG_552.10	NA	NA	K14826 FK506-binding nuclear protein [EC:5.2.1.8] | (RefSeq) LOW QUALITY PROTEIN: peptidyl-prolyl cis-trans isomerase FKBP43-like (A)	KAF3622463.1 hypothetical protein FXO38_31271 [Capsicum annuum]	NA
evm.model.CTG_409.1	NA	NA	K14826 FK506-binding nuclear protein [EC:5.2.1.8] | (RefSeq) LOW QUALITY PROTEIN: peptidyl-prolyl cis-trans isomerase FKBP43-like (A)	KYP52745.1 hypothetical protein KK1_025490 [Cajanus cajan]	NA
evm.model.Chr2.1869	NA	NA	K22696 protein-lysine N-methyltransferase EEF2KMT [EC:2.1.1.-] | (RefSeq) uncharacterized protein LOC108202480 isoform X1 (A)	KAF0682703.1 hypothetical protein As57867_025115 [Aphanomyces stellatus] VFU01821.1 Aste57867_25193 [Aphanomyces stellatus]	NA
evm.model.Chr8.1671	PF10551(MULE transposase domain):MULE transposase domain	biological_process:regulation of transcription, DNA-templated "Any process that modulates the frequency, rate or extent of cellular DNA-templated transcription." [GOC:go_curators, GOC:txnOH](GO:0006355)	K05909 laccase [EC:1.10.3.2] | (RefSeq) laccase-1-like (A)	XP_021742160.1 protein FAR1-RELATED SEQUENCE 5-like [Chenopodium quinoa]	Protein FAR1-RELATED SEQUENCE 5 OS=Arabidopsis thaliana OX=3702 GN=FRS5 PE=1 SV=1
evm.model.CTG_523.1	NA	NA	NA	KZV47268.1 hypothetical protein F511_07691 [Dorcoceras hygrometricum]	NA
evm.model.Chr14.2244	NA	NA	K22696 protein-lysine N-methyltransferase EEF2KMT [EC:2.1.1.-] | (RefSeq) uncharacterized protein LOC108202480 isoform X1 (A)	VFQ65301.1 unnamed protein product [Cuscuta campestris]	NA
evm.model.Chr2.232	NA	molecular_function:structural constituent of ribosome "The action of a molecule that contributes to the structural integrity of the ribosome." [GOC:mah](GO:0003735),cellular_component:ribosome "An intracellular organelle, about 200 A in diameter, consisting of RNA and protein. It is the site of protein biosynthesis resulting from translation of messenger RNA [mRNA]. It consists of two subunits, o…	K02990 small subunit ribosomal protein S6 | (RefSeq) 30S ribosomal protein S6 alpha, chloroplastic isoform X1 (A)	CAA7031931.1 unnamed protein product [Microthlaspi erraticum]	30S ribosomal protein S6 alpha, chloroplastic OS=Arabidopsis thaliana OX=3702 GN=RPS6 PE=2 SV=1
evm.model.Chr3.223	NA	molecular_function:structural constituent of ribosome "The action of a molecule that contributes to the structural integrity of the ribosome." [GOC:mah](GO:0003735),cellular_component:ribosome "An intracellular organelle, about 200 A in diameter, consisting of RNA and protein. It is the site of protein biosynthesis resulting from translation of messenger RNA [mRNA]. It consists of two subunits, o…	K02990 small subunit ribosomal protein S6 | (RefSeq) 30S ribosomal protein S6 alpha, chloroplastic isoform X1 (A)	CAA7031931.1 unnamed protein product [Microthlaspi erraticum]	30S ribosomal protein S6 alpha, chloroplastic OS=Arabidopsis thaliana OX=3702 GN=RPS6 PE=2 SV=1
evm.model.Chr4.960	NA	NA	K17604 zinc finger SWIM domain-containing protein 3 | (RefSeq) uncharacterized protein LOC110797247 (A)	XP_022560025.1 uncharacterized protein LOC106404932 [Brassica napus]	NA
evm.model.Chr11.383	PF03078(ATHILA ORF-1 family):ATHILA ORF-1 family	NA	NA	CAA7040815.1 unnamed protein product [Microthlaspi erraticum]	NA
evm.model.CTG_687.1	NA	NA	K14826 FK506-binding nuclear protein [EC:5.2.1.8] | (RefSeq) LOW QUALITY PROTEIN: peptidyl-prolyl cis-trans isomerase FKBP43-like (A)	KYP52745.1 hypothetical protein KK1_025490 [Cajanus cajan]	NA
evm.model.Chr5.1840	NA	NA	K23222 nuclease HARBI1 [EC:3.1.-.-] | (RefSeq) uncharacterized protein LOC110711193 (A)	KAF7802043.1 Myb/SANT-like DNA-binding domain protein [Senna tora]	NA
evm.model.CTG_6_frag2.1	PF13963(Transposase-associated domain):Transposase-associated domain	NA	K03549 KUP system potassium uptake protein | (RefSeq) potassium transporter 19-like (A)	XP_010275092.1 PREDICTED: uncharacterized protein LOC104610255 [Nelumbo nucifera]	NA
evm.model.CTG_532.3	NA	NA	K14826 FK506-binding nuclear protein [EC:5.2.1.8] | (RefSeq) LOW QUALITY PROTEIN: peptidyl-prolyl cis-trans isomerase FKBP43-like (A)	MBA0881332.1 hypothetical protein [Gossypium schwendimanii]	NA
evm.model.Chr7.1530	NA	NA	NA	KDP42742.1 hypothetical protein JCGZ_23682 [Jatropha curcas]	NA
evm.model.Chr14.2428	PF05699(hAT family C-terminal dimerisation region):hAT family C-terminal dimerisation region	molecular_function:protein dimerization activity "The formation of a protein dimer, a macromolecular structure consists of two noncovalently associated identical or nonidentical subunits." [ISBN:0198506732](GO:0046983)	K11866 STAM-binding protein [EC:3.4.19.12] | (RefSeq) probable ubiquitin thioesterase DG1039 (A)	KYP72214.1 Putative AC transposase [Cajanus cajan]	NA
evm.model.Chr5.2293	PF09331(Domain of unknown function (DUF1985)):Domain of unknown function (DUF1985)	NA	NA	KAF4347396.1 hypothetical protein G4B88_009144 [Cannabis sativa]	NA
evm.model.CTG_678.3	NA	NA	NA	AAO18644.1 hypothetical protein [Lactuca sativa] AAY57522.1 unknown [Lactuca sativa] PLY68380.1 hypothetical protein LSAT_7X380 [Lactuca sativa]	NA
evm.model.CTG_390.1	NA	NA	K14826 FK506-binding nuclear protein [EC:5.2.1.8] | (RefSeq) LOW QUALITY PROTEIN: peptidyl-prolyl cis-trans isomerase FKBP43-like (A)	KYP52745.1 hypothetical protein KK1_025490 [Cajanus cajan]	NA
evm.model.CTG_641.1	NA	NA	NA	KZV47268.1 hypothetical protein F511_07691 [Dorcoceras hygrometricum]	NA
evm.model.CTG_50.1	NA	NA	NA	KZV47268.1 hypothetical protein F511_07691 [Dorcoceras hygrometricum]	NA
evm.model.Chr15.1593	PF14547(Hydrophobic seed protein):Hydrophobic seed protein	NA	NA	NA	NA
evm.model.Chr4.681	NA	NA	NA	XP_024004070.1 uncharacterized protein LOC18027850 [Eutrema salsugineum]	NA
evm.model.Chr6.672	PF09331(Domain of unknown function (DUF1985)):Domain of unknown function (DUF1985)	NA	NA	GEW71569.1 hypothetical protein [Tanacetum cinerariifolium]	NA
evm.model.Chr7.1310	PF10551(MULE transposase domain):MULE transposase domain;PF03101(FAR1 DNA-binding domain):FAR1 DNA-binding domain	biological_process:regulation of transcription, DNA-templated "Any process that modulates the frequency, rate or extent of cellular DNA-templated transcription." [GOC:go_curators, GOC:txnOH](GO:0006355)	K17604 zinc finger SWIM domain-containing protein 3 | (RefSeq) protein FAR1-RELATED SEQUENCE 5-like (A)	XP_021738376.1 protein FAR1-RELATED SEQUENCE 5-like [Chenopodium quinoa]	Protein FAR1-RELATED SEQUENCE 5 OS=Arabidopsis thaliana OX=3702 GN=FRS5 PE=1 SV=1
evm.model.Chr12.328	NA	NA	NA	EEE64678.1 hypothetical protein OsJ_19533 [Oryza sativa Japonica Group]	NA
evm.model.CTG_701.1	NA	NA	NA	KZV47268.1 hypothetical protein F511_07691 [Dorcoceras hygrometricum]	NA
evm.model.Chr13.353	PF13912(C2H2-type zinc finger):C2H2-type zinc finger	NA	K10773 endonuclease III [EC:4.2.99.18] | (RefSeq) putative DNA glycosylase At3g47830 isoform X1 (A)	XP_021910030.1 zinc finger protein 4-like [Carica papaya] XP_021910031.1 zinc finger protein 4-like [Carica papaya] XP_021910032.1 zinc finger protein 4-like [Carica papaya]	Zinc finger protein 1 OS=Arabidopsis thaliana OX=3702 GN=ZFP1 PE=2 SV=1
evm.model.Chr11.1950	NA	NA	K22696 protein-lysine N-methyltransferase EEF2KMT [EC:2.1.1.-] | (RefSeq) uncharacterized protein LOC108202480 isoform X1 (A)	XP_024318862.1 uncharacterized protein CG45076-like isoform X2 [Brachypodium distachyon]	NA
evm.model.Chr2.1094	PF03078(ATHILA ORF-1 family):ATHILA ORF-1 family	NA	NA	CAB4080814.1 unnamed protein product [Lactuca saligna]	NA
evm.model.Chr14.919	NA	NA	NA	KAG4251615.1 hypothetical protein PC116_g697 [Phytophthora cactorum]	NA
evm.model.Chr2.731	PF01080(Presenilin):Presenilin	molecular_function:aspartic-type endopeptidase activity "Catalysis of the hydrolysis of internal, alpha-peptide bonds in a polypeptide chain by a mechanism in which a water molecule bound by the side chains of aspartic residues at the active center acts as a nucleophile." [ISBN:0198506732](GO:0004190),cellular_component:integral component of membrane "The component of a membrane consisting of the…	K04505 presenilin 1 [EC:3.4.23.-] | (RefSeq) presenilin-like protein At2g29900 (A)	TDH68338.1 hypothetical protein CCR75_003251 [Bremia lactucae]	Presenilin-like protein At2g29900 OS=Arabidopsis thaliana OX=3702 GN=At2g29900 PE=2 SV=1
evm.model.CTG_294.7	NA	NA	K14826 FK506-binding nuclear protein [EC:5.2.1.8] | (RefSeq) LOW QUALITY PROTEIN: peptidyl-prolyl cis-trans isomerase FKBP43-like (A)	KYP52745.1 hypothetical protein KK1_025490 [Cajanus cajan]	NA
evm.model.CTG_677.7	NA	NA	K14826 FK506-binding nuclear protein [EC:5.2.1.8] | (RefSeq) LOW QUALITY PROTEIN: peptidyl-prolyl cis-trans isomerase FKBP43-like (A)	AOE07976.1 hypothetical protein [uncultured bacterium]	NA
evm.model.Chr3.855	NA	NA	K22696 protein-lysine N-methyltransferase EEF2KMT [EC:2.1.1.-] | (RefSeq) uncharacterized protein LOC108202480 isoform X1 (A)	CAE04907.2 OSJNBa0082E08.4 [Oryza sativa Japonica Group]	NA
evm.model.Chr15.2492	PF00400(WD domain, G-beta repeat):WD domain, G-beta repeat	molecular_function:protein binding "Interacting selectively and non-covalently with any protein or protein complex [a complex of two or more proteins that may include other nonprotein molecules]." [GOC:go_curators](GO:0005515)	K14753 guanine nucleotide-binding protein subunit beta-2-like 1 protein | (RefSeq) LOW QUALITY PROTEIN: guanine nucleotide-binding protein subunit beta-like protein (A)	KAF7135151.1 hypothetical protein RHSIM_Rhsim08G0129000 [Rhododendron simsii]	Guanine nucleotide-binding protein subunit beta-like protein OS=Nicotiana plumbaginifolia OX=4092 PE=2 SV=1
evm.model.Chr8.1503	NA	molecular_function:zinc ion binding "Interacting selectively and non-covalently with zinc [Zn] ions." [GOC:ai](GO:0008270)	K17604 zinc finger SWIM domain-containing protein 3 | (RefSeq) uncharacterized protein LOC110797247 (A)	XP_030504517.1 uncharacterized protein LOC115719563 [Cannabis sativa] XP_030504518.1 uncharacterized protein LOC115719563 [Cannabis sativa]	NA
evm.model.Chr14.1420	PF04526(Protein of unknown function (DUF568)):Protein of unknown function (DUF568)	NA	NA	KAD3068468.1 hypothetical protein E3N88_36348 [Mikania micrantha]	NA
evm.model.Chr9.2996	PF00168(C2 domain):C2 domain	NA	K22733 magnesium transporter | (RefSeq) LOW QUALITY PROTEIN: uncharacterized protein LOC110812962 (A)	EYU23913.1 hypothetical protein MIMGU_mgv1a024879mg, partial [Erythranthe guttata]	Protein SRC2 homolog OS=Arabidopsis thaliana OX=3702 GN=SRC2 PE=1 SV=1
evm.model.Chr14.2147	PF03078(ATHILA ORF-1 family):ATHILA ORF-1 family	NA	NA	RHN51569.1 hypothetical protein MtrunA17_Chr6g0470121 [Medicago truncatula]	NA
evm.model.Chr1.63	PF13639(Ring finger domain):Ring finger domain	NA	K19041 E3 ubiquitin-protein ligase RNF38/44 [EC:2.3.2.27] | (RefSeq) uncharacterized protein LOC105159002 (A)	OAP11143.1 MBR1 [Arabidopsis thaliana]	E3 ubiquitin-protein ligase MBR1 OS=Arabidopsis thaliana OX=3702 GN=MBR1 PE=1 SV=1
evm.model.Chr3.543	PF00293(NUDIX domain):NUDIX domain	molecular_function:hydrolase activity "Catalysis of the hydrolysis of various bonds, e.g. C-O, C-N, C-C, phosphoric anhydride bonds, etc. Hydrolase is the systematic name for any enzyme of EC class 3." [ISBN:0198506732](GO:0016787)	K07766 diphosphoinositol-polyphosphate diphosphatase [EC:3.6.1.52] | (RefSeq) nudix hydrolase 17, mitochondrial (A)	XP_007217269.1 nudix hydrolase 18, mitochondrial [Prunus persica] ONI14951.1 hypothetical protein PRUPE_3G017600 [Prunus persica]	Nudix hydrolase 17, mitochondrial OS=Arabidopsis thaliana OX=3702 GN=NUDT17 PE=2 SV=1
evm.model.Chr4.1617	PF14372(Domain of unknown function (DUF4413)):Domain of unknown function (DUF4413);PF05699(hAT family C-terminal dimerisation region):hAT family C-terminal dimerisation region	molecular_function:DNA binding "Any molecular function by which a gene product interacts selectively and non-covalently with DNA [deoxyribonucleic acid]." [GOC:dph, GOC:jl, GOC:tb, GOC:vw](GO:0003677),molecular_function:protein dimerization activity "The formation of a protein dimer, a macromolecular structure consists of two noncovalently associated identical or nonidentical subunits." [ISBN:019…	K04460 serine/threonine-protein phosphatase 5 [EC:3.1.3.16] | (RefSeq) zinc finger BED domain-containing protein RICESLEEPER 2-like isoform X1 (A)	XP_022870946.1 zinc finger BED domain-containing protein RICESLEEPER 2-like [Olea europaea var. sylvestris]	Putative AC transposase OS=Zea mays OX=4577 PE=2 SV=2
evm.model.Chr14.2216	NA	NA	K22696 protein-lysine N-methyltransferase EEF2KMT [EC:2.1.1.-] | (RefSeq) uncharacterized protein LOC108202480 isoform X1 (A)	VFQ95320.1 unnamed protein product [Cuscuta campestris]	NA
evm.model.Chr5.2056	PF03078(ATHILA ORF-1 family):ATHILA ORF-1 family	NA	NA	XP_039145519.1 LOW QUALITY PROTEIN: uncharacterized protein LOC120282734 [Dioscorea cayenensis subsp. rotundata]	NA
evm.model.CTG_702.3	NA	NA	NA	AAO18644.1 hypothetical protein [Lactuca sativa] AAY57522.1 unknown [Lactuca sativa] PLY68380.1 hypothetical protein LSAT_7X380 [Lactuca sativa]	NA
evm.model.Chr5.1056	PF04434(SWIM zinc finger):SWIM zinc finger	molecular_function:zinc ion binding "Interacting selectively and non-covalently with zinc [Zn] ions." [GOC:ai](GO:0008270)	K11253 histone H3 | (RefSeq) uncharacterized protein LOC110788621 (A)	XP_023753555.1 uncharacterized protein LOC111901928 isoform X2 [Lactuca sativa]	NA
evm.model.Chr15.1333	PF13963(Transposase-associated domain):Transposase-associated domain;PF03004(Plant transposase (Ptta/En/Spm family)):Plant transposase (Ptta/En/Spm family);PF13960(Domain of unknown function (DUF4218)):Domain of unknown function (DUF4218)	NA	K14300 nuclear pore complex protein Nup133 | (RefSeq) LOW QUALITY PROTEIN: nuclear pore complex protein NUP133 (A)	XP_020107841.1 uncharacterized protein LOC109723769 isoform X2 [Ananas comosus]	NA
evm.model.CTG_324.1	NA	NA	NA	KZV47268.1 hypothetical protein F511_07691 [Dorcoceras hygrometricum]	NA
evm.model.Chr11.388	PF00141(Peroxidase):Peroxidase	molecular_function:peroxidase activity "Catalysis of the reaction: donor + hydrogen peroxide = oxidized donor + 2 H2O." [EC:1.11.1.7](GO:0004601),biological_process:response to oxidative stress "Any process that results in a change in state or activity of a cell or an organism [in terms of movement, secretion, enzyme production, gene expression, etc.] as a result of oxidative stress, a state ofte…	K00430 peroxidase [EC:1.11.1.7] | (RefSeq) peroxidase 31 (A)	KAA8529521.1 hypothetical protein F0562_033680 [Nyssa sinensis]	Peroxidase 41 OS=Arabidopsis thaliana OX=3702 GN=PER41 PE=3 SV=1
evm.model.Chr1.2054	NA	NA	K22696 protein-lysine N-methyltransferase EEF2KMT [EC:2.1.1.-] | (RefSeq) uncharacterized protein LOC108202480 isoform X1 (A)	XP_027183878.1 uncharacterized protein LOC113782169 [Coffea eugenioides]	NA
evm.model.Chr2.2006	NA	NA	K04688 ribosomal protein S6 kinase beta [EC:2.7.11.1] | (RefSeq) serine/threonine-protein kinase AtPK2/AtPK19-like (A)	KAF3599092.1 hypothetical protein F2Q69_00038963 [Brassica cretica] CDY22167.1 BnaC01g39340D [Brassica napus]	Serine/threonine-protein kinase AtPK2/AtPK19 OS=Arabidopsis thaliana OX=3702 GN=ATPK2 PE=1 SV=2
evm.model.Chr15.2886	NA	NA	K08857 NIMA (never in mitosis gene a)-related kinase 1/4/5 [EC:2.7.11.1] | (RefSeq) serine/threonine-protein kinase Nek6-like (A)	XP_017221385.1 PREDICTED: uncharacterized protein LOC108198123 [Daucus carota subsp. sativus]	NA
evm.model.CTG_693.1	PF05758(Ycf1):Ycf1	cellular_component:integral component of membrane "The component of a membrane consisting of the gene products and protein complexes having at least some part of their peptide sequence embedded in the hydrophobic region of the membrane." [GOC:dos, GOC:go_curators](GO:0016021)	K14826 FK506-binding nuclear protein [EC:5.2.1.8] | (RefSeq) LOW QUALITY PROTEIN: peptidyl-prolyl cis-trans isomerase FKBP43-like (A)	AFI72649.1 Ycf1, partial [Rhabdocaulon erythrostachys]	Protein TIC 214 OS=Coffea arabica OX=13443 GN=TIC214 PE=3 SV=1
evm.model.CTG_455.1	NA	NA	K14826 FK506-binding nuclear protein [EC:5.2.1.8] | (RefSeq) LOW QUALITY PROTEIN: peptidyl-prolyl cis-trans isomerase FKBP43-like (A)	KYP52745.1 hypothetical protein KK1_025490 [Cajanus cajan]	NA
evm.model.CTG_531.11	NA	NA	NA	KAD4981766.1 hypothetical protein E3N88_18437 [Mikania micrantha]	NA
evm.model.Chr6.1876	NA	NA	K23048 RING finger protein unkempt | (RefSeq) zinc finger CCCH domain-containing protein 29 (A)	XP_040973641.1 zinc finger CCCH domain-containing protein 66-like [Gossypium hirsutum] KAB2073864.1 hypothetical protein ES319_A07G113800v1 [Gossypium barbadense] KAG4191596.1 hypothetical protein ERO13_A07G104433v2 [Gossypium hirsutum] TYH09747.1 hypothetical protein ES288_A07G121600v1 [Gossypium darwinii] TYI18837.1 hypothetical protein ES332_A07G121100v1 [Gossypium tomentosum]	Zinc finger CCCH domain-containing protein 33 OS=Oryza sativa subsp. japonica OX=39947 GN=Os05g0128200 PE=2 SV=1
evm.model.Chr14.2088	NA	NA	K22696 protein-lysine N-methyltransferase EEF2KMT [EC:2.1.1.-] | (RefSeq) uncharacterized protein LOC108202480 isoform X1 (A)	XP_022682264.1 uncharacterized protein LOC111257269 [Setaria italica]	NA
evm.model.Chr4.892	PF09331(Domain of unknown function (DUF1985)):Domain of unknown function (DUF1985)	NA	NA	GEU77636.1 transmembrane protein 56-B [Tanacetum cinerariifolium]	NA
evm.model.Chr5.1561	NA	NA	NA	KAG6402011.1 hypothetical protein SASPL_138880 [Salvia splendens]	NA
evm.model.Chr14.2110	NA	NA	NA	GER37371.1 cortactin-binding protein 2 [Striga asiatica]	NA
evm.model.Chr14.2243	PF09331(Domain of unknown function (DUF1985)):Domain of unknown function (DUF1985)	NA	NA	XP_022548352.1 uncharacterized protein At3g43530-like isoform X2 [Brassica napus]	NA
evm.model.CTG_204.1	NA	NA	K14826 FK506-binding nuclear protein [EC:5.2.1.8] | (RefSeq) LOW QUALITY PROTEIN: peptidyl-prolyl cis-trans isomerase FKBP43-like (A)	KYP52745.1 hypothetical protein KK1_025490 [Cajanus cajan]	NA
evm.model.Chr9.1177	NA	NA	NA	XP_027081029.1 uncharacterized protein LOC113703750 [Coffea arabica] XP_027081030.1 uncharacterized protein LOC113703750 [Coffea arabica]	NA
evm.model.Chr9.370	NA	NA	K22696 protein-lysine N-methyltransferase EEF2KMT [EC:2.1.1.-] | (RefSeq) uncharacterized protein LOC108202480 isoform X1 (A)	KAG3108379.1 hypothetical protein PI125_g11884 [Phytophthora idaei] KAG3247406.1 hypothetical protein PI124_g7910 [Phytophthora idaei]	NA
evm.model.Chr7.1591	PF01107(Viral movement protein (MP)):Viral movement protein (MP)	NA	NA	CAA55970.1 unnamed protein product [Cauliflower mosaic virus]	Movement protein OS=Cauliflower mosaic virus (strain Strasbourg) OX=10648 GN=ORF I PE=1 SV=1
evm.model.Chr13.1506	NA	NA	NA	KAG6397200.1 hypothetical protein SASPL_143366 [Salvia splendens]	NA
evm.model.Chr2.2272	NA	molecular_function:zinc ion binding "Interacting selectively and non-covalently with zinc [Zn] ions." [GOC:ai](GO:0008270)	K17604 zinc finger SWIM domain-containing protein 3 | (RefSeq) uncharacterized LOC109165518 (A)	XP_022547661.1 uncharacterized protein LOC106393189 [Brassica napus]	NA
evm.model.Chr2.1232	NA	NA	NA	KAG6397200.1 hypothetical protein SASPL_143366 [Salvia splendens]	NA
evm.model.Chr13.1306	PF03078(ATHILA ORF-1 family):ATHILA ORF-1 family	NA	K00026 malate dehydrogenase [EC:1.1.1.37] | (RefSeq) malate dehydrogenase, chloroplastic-like (A)	KAF3512925.1 hypothetical protein F2Q69_00009933 [Brassica cretica]	NA
evm.model.Chr1.445	PF04720(PDDEXK-like family of unknown function):PDDEXK-like family of unknown function	NA	NA	THU52308.1 hypothetical protein C4D60_Mb10t02640 [Musa balbisiana]	NA
evm.model.Chr2.1464	NA	NA	NA	TYK12922.1 uncharacterized protein E5676_scaffold255G005170 [Cucumis melo var. makuwa]	NA
evm.model.Chr6.1016	NA	NA	NA	PWA82470.1 uridine kinase-like protein [Artemisia annua]	NA
evm.model.Chr11.783	NA	NA	NA	KAG3168280.1 hypothetical protein PI126_g3403 [Phytophthora idaei] KAG3251484.1 hypothetical protein PI124_g3895 [Phytophthora idaei]	NA
evm.model.CTG_659.7	NA	NA	NA	AAO18644.1 hypothetical protein [Lactuca sativa] AAY57522.1 unknown [Lactuca sativa] PLY68380.1 hypothetical protein LSAT_7X380 [Lactuca sativa]	NA
evm.model.CTG_212.1	NA	NA	K14826 FK506-binding nuclear protein [EC:5.2.1.8] | (RefSeq) LOW QUALITY PROTEIN: peptidyl-prolyl cis-trans isomerase FKBP43-like (A)	KYP52745.1 hypothetical protein KK1_025490 [Cajanus cajan]	NA
evm.model.CTG_125.9	PF05758(Ycf1):Ycf1	cellular_component:integral component of membrane "The component of a membrane consisting of the gene products and protein complexes having at least some part of their peptide sequence embedded in the hydrophobic region of the membrane." [GOC:dos, GOC:go_curators](GO:0016021)	K14826 FK506-binding nuclear protein [EC:5.2.1.8] | (RefSeq) LOW QUALITY PROTEIN: peptidyl-prolyl cis-trans isomerase FKBP43-like (A)	XP_007161040.1 hypothetical protein PHAVU_001G037800g [Phaseolus vulgaris] ESW33034.1 hypothetical protein PHAVU_001G037800g [Phaseolus vulgaris]	Protein TIC 214 OS=Epifagus virginiana OX=4177 GN=TIC214 PE=3 SV=1
evm.model.Chr2.1549	NA	NA	K08857 NIMA (never in mitosis gene a)-related kinase 1/4/5 [EC:2.7.11.1] | (RefSeq) serine/threonine-protein kinase Nek6-like (A)	KAE8929591.1 hypothetical protein PF009_g20296 [Phytophthora fragariae] KAE8973997.1 hypothetical protein PF011_g25026 [Phytophthora fragariae] KAE9064830.1 hypothetical protein PF007_g29055 [Phytophthora fragariae] KAE9073207.1 hypothetical protein PF010_g25165 [Phytophthora fragariae] KAE9089007.1 hypothetical protein PF006_g25454 [Phytophthora fragariae]	NA
evm.model.Chr1.1244	NA	NA	K22696 protein-lysine N-methyltransferase EEF2KMT [EC:2.1.1.-] | (RefSeq) uncharacterized protein LOC108202480 isoform X1 (A)	RHY19607.1 hypothetical protein DYB25_003242 [Aphanomyces astaci] RHY46331.1 hypothetical protein DYB38_002680 [Aphanomyces astaci] RHY76617.1 hypothetical protein DYB30_013647 [Aphanomyces astaci]	NA
evm.model.Chr8.834	PF09331(Domain of unknown function (DUF1985)):Domain of unknown function (DUF1985)	NA	NA	XP_034202602.1 uncharacterized protein LOC117617369 [Prunus dulcis]	NA
evm.model.Chr2.1002	PF05970(PIF1-like helicase):PIF1-like helicase	biological_process:telomere maintenance "Any process that contributes to the maintenance of proper telomeric length and structure by affecting and monitoring the activity of telomeric proteins, the length of telomeric DNA and the replication and repair of the DNA. These processes includes those that shorten, lengthen, replicate and repair the telomeric DNA sequences." [GOC:BHF, GOC:BHF_telomere, …	K15255 ATP-dependent DNA helicase PIF1 [EC:3.6.4.12] | (RefSeq) uncharacterized protein LOC110882888 (A)	OIT29000.1 hypothetical protein A4A49_62162 [Nicotiana attenuata]	NA
evm.model.Chr13.1933	NA	NA	NA	KAG6432298.1 hypothetical protein SASPL_103873 [Salvia splendens]	NA
evm.model.Chr10.1804	NA	molecular_function:zinc ion binding "Interacting selectively and non-covalently with zinc [Zn] ions." [GOC:ai](GO:0008270)	K18466 vacuolar protein sorting-associated protein 26 | (RefSeq) vacuolar protein sorting-associated protein 26A-like (A)	XP_009761225.1 PREDICTED: uncharacterized protein LOC104213425 [Nicotiana sylvestris]	NA
evm.model.CTG_537.2	NA	NA	K14826 FK506-binding nuclear protein [EC:5.2.1.8] | (RefSeq) LOW QUALITY PROTEIN: peptidyl-prolyl cis-trans isomerase FKBP43-like (A)	AOE07976.1 hypothetical protein [uncultured bacterium]	NA
evm.model.Chr6.1221	PF03078(ATHILA ORF-1 family):ATHILA ORF-1 family	NA	NA	CAB4076877.1 unnamed protein product [Lactuca saligna]	NA
evm.model.Chr2.1596	PF03078(ATHILA ORF-1 family):ATHILA ORF-1 family	NA	NA	CAB4080891.1 unnamed protein product [Lactuca saligna]	NA
evm.model.Chr7.1483	PF09331(Domain of unknown function (DUF1985)):Domain of unknown function (DUF1985)	NA	NA	TYK22556.1 Ulp1-like peptidase [Cucumis melo var. makuwa]	NA
evm.model.CTG_344.1	NA	NA	NA	KZV47268.1 hypothetical protein F511_07691 [Dorcoceras hygrometricum]	NA
evm.model.Chr4.1444	NA	NA	NA	XP_009769621.1 PREDICTED: uncharacterized protein LOC104220446, partial [Nicotiana sylvestris]	NA
evm.model.Chr13.1218	PF09331(Domain of unknown function (DUF1985)):Domain of unknown function (DUF1985)	NA	K11090 lupus La protein | (RefSeq) la protein 1 (A)	KRH54398.1 hypothetical protein GLYMA_06G182400v4 [Glycine max]	Uncharacterized protein At2g29880 OS=Arabidopsis thaliana OX=3702 GN=At2g29880 PE=2 SV=1
evm.model.Chr9.1071	NA	NA	NA	XP_026383354.1 uncharacterized protein LOC113278834 [Papaver somniferum]	NA
evm.model.Chr3.609	NA	NA	NA	XP_033144961.1 uncharacterized protein LOC117133054 [Brassica rapa]	NA
evm.model.Chr10.142	PF00931(NB-ARC domain):NB-ARC domain	molecular_function:ADP binding "Interacting selectively and non-covalently with ADP, adenosine 5'-diphosphate." [GOC:jl](GO:0043531)	K13457 disease resistance protein RPM1 | (RefSeq) putative late blight resistance protein homolog R1B-14 (A)	KAG6388151.1 hypothetical protein SASPL_153350 [Salvia splendens]	Putative late blight resistance protein homolog R1B-14 OS=Solanum demissum OX=50514 GN=R1B-14 PE=3 SV=1
evm.model.Chr2.1154	NA	NA	K23222 nuclease HARBI1 [EC:3.1.-.-] | (RefSeq) putative nuclease HARBI1 isoform X1 (A)	PPE01099.1 hypothetical protein GOBAR_DD01869 [Gossypium barbadense]	NA
evm.model.Chr3.1309	NA	NA	K01807 ribose 5-phosphate isomerase A [EC:5.3.1.6] | (RefSeq) ribose-5-phosphate isomerase (A)	KZV46920.1 hypothetical protein F511_06162 [Dorcoceras hygrometricum]	NA
evm.model.CTG_677.12	NA	NA	NA	AAO18644.1 hypothetical protein [Lactuca sativa] AAY57522.1 unknown [Lactuca sativa] PLY68380.1 hypothetical protein LSAT_7X380 [Lactuca sativa]	NA
evm.model.Chr13.1282	PF10551(MULE transposase domain):MULE transposase domain	biological_process:regulation of transcription, DNA-templated "Any process that modulates the frequency, rate or extent of cellular DNA-templated transcription." [GOC:go_curators, GOC:txnOH](GO:0006355)	K05909 laccase [EC:1.10.3.2] | (RefSeq) laccase-1-like (A)	XP_020259009.1 protein FAR1-RELATED SEQUENCE 5-like [Asparagus officinalis]	Protein FAR1-RELATED SEQUENCE 5 OS=Arabidopsis thaliana OX=3702 GN=FRS5 PE=1 SV=1
evm.model.CTG_155.1	NA	NA	K14826 FK506-binding nuclear protein [EC:5.2.1.8] | (RefSeq) LOW QUALITY PROTEIN: peptidyl-prolyl cis-trans isomerase FKBP43-like (A)	ATC54081.1 hypothetical protein CKX30_04730 [Brucella abortus]	NA
evm.model.Chr7.2692	PF02902(Ulp1 protease family, C-terminal catalytic domain):Ulp1 protease family, C-terminal catalytic domain	biological_process:proteolysis "The hydrolysis of proteins into smaller polypeptides and/or amino acids by cleavage of their peptide bonds." [GOC:bf, GOC:mah](GO:0006508),molecular_function:cysteine-type peptidase activity "Catalysis of the hydrolysis of peptide bonds in a polypeptide chain by a mechanism in which the sulfhydryl group of a cysteine residue at the active center acts as a nucleophi…	NA	XP_040364172.1 uncharacterized protein LOC121049888 [Rosa chinensis]	NA
evm.model.Chr2.1474	PF03078(ATHILA ORF-1 family):ATHILA ORF-1 family	NA	K05387 glutamate receptor, ionotropic, plant | (RefSeq) glutamate receptor 3.2-like (A)	KDP30110.1 hypothetical protein JCGZ_18398 [Jatropha curcas]	NA
evm.model.Chr10.1843	NA	NA	NA	XP_013612224.1 PREDICTED: GDSL esterase/lipase At4g10955 [Brassica oleracea var. oleracea]	NA
evm.model.Chr9.2384	NA	NA	K12813 pre-mRNA-splicing factor ATP-dependent RNA helicase DHX16 [EC:3.6.4.13] | (RefSeq) putative pre-mRNA-splicing factor ATP-dependent RNA helicase DHX16 (A)	KAF8675571.1 hypothetical protein HU200_047640 [Digitaria exilis]	Pre-mRNA-splicing factor ATP-dependent RNA helicase DEAH1 OS=Arabidopsis thaliana OX=3702 GN=ESP3 PE=1 SV=1
evm.model.Chr9.1605	PF03078(ATHILA ORF-1 family):ATHILA ORF-1 family	NA	K00026 malate dehydrogenase [EC:1.1.1.37] | (RefSeq) malate dehydrogenase, chloroplastic-like (A)	PPR85196.1 hypothetical protein GOBAR_AA35495 [Gossypium barbadense]	NA
evm.model.Chr9.1356	NA	NA	NA	GER33385.1 hypothetical protein STAS_09519 [Striga asiatica]	NA
evm.model.Chr5.1167	NA	biological_process:regulation of transcription, DNA-templated "Any process that modulates the frequency, rate or extent of cellular DNA-templated transcription." [GOC:go_curators, GOC:txnOH](GO:0006355)	K17604 zinc finger SWIM domain-containing protein 3 | (RefSeq) protein FAR1-RELATED SEQUENCE 5-like isoform X1 (A)	PNY03617.1 G-type lectin S-receptor-like serine/threonine-protein kinase [Trifolium pratense]	Protein FAR1-RELATED SEQUENCE 5 OS=Arabidopsis thaliana OX=3702 GN=FRS5 PE=1 SV=1
evm.model.CTG_739.1	NA	NA	K14826 FK506-binding nuclear protein [EC:5.2.1.8] | (RefSeq) LOW QUALITY PROTEIN: peptidyl-prolyl cis-trans isomerase FKBP43-like (A)	KYP52745.1 hypothetical protein KK1_025490 [Cajanus cajan]	NA
evm.model.Chr2.1138	PF03078(ATHILA ORF-1 family):ATHILA ORF-1 family	NA	NA	XP_022006781.1 receptor-like protein EIX2 [Helianthus annuus]	NA
evm.model.Chr1.791	PF10536(Plant mobile domain):Plant mobile domain	NA	NA	TYK21863.1 uncharacterized protein E5676_scaffold836G00160 [Cucumis melo var. makuwa]	NA
evm.model.Chr2.317	PF00646(F-box domain):F-box domain;PF07734(F-box associated):F-box associated	molecular_function:protein binding "Interacting selectively and non-covalently with any protein or protein complex [a complex of two or more proteins that may include other nonprotein molecules]." [GOC:go_curators](GO:0005515)	K04079 molecular chaperone HtpG | (RefSeq) F-box/kelch-repeat protein At3g06240-like isoform X1 (A)	BAQ18933.1 S7-locus linked F-box protein type-3 [Petunia x hybrida]	F-box protein At3g07870 OS=Arabidopsis thaliana OX=3702 GN=At3g07870 PE=2 SV=1
evm.model.CTG_503.6	NA	NA	NA	AAO18644.1 hypothetical protein [Lactuca sativa] AAY57522.1 unknown [Lactuca sativa] PLY68380.1 hypothetical protein LSAT_7X380 [Lactuca sativa]	NA
evm.model.Chr2.1230	NA	NA	NA	TXG60737.1 hypothetical protein EZV62_012100 [Acer yangbiense]	NA
evm.model.Chr14.2	PF04137(Endoplasmic Reticulum Oxidoreductin 1 (ERO1)):Endoplasmic Reticulum Oxidoreductin 1 (ERO1)	molecular_function:protein disulfide isomerase activity "Catalysis of the rearrangement of both intrachain and interchain disulfide bonds in proteins." [EC:5.3.4.1, GOC:vw, http://en.wikipedia.org/wiki/Protein_disulfide-isomerase#Function](GO:0003756),cellular_component:endoplasmic reticulum "The irregular network of unit membranes, visible only by electron microscopy, that occurs in the cytoplas…	K10950 ERO1-like protein alpha [EC:1.8.4.-] | (RefSeq) endoplasmic reticulum oxidoreductin-1 (A)	XP_022926862.1 endoplasmic reticulum oxidoreductin-1-like [Cucurbita moschata] XP_022926863.1 endoplasmic reticulum oxidoreductin-1-like [Cucurbita moschata]	Endoplasmic reticulum oxidoreductin-1 OS=Arabidopsis thaliana OX=3702 GN=AERO1 PE=1 SV=1
evm.model.CTG_135.5	NA	NA	K14826 FK506-binding nuclear protein [EC:5.2.1.8] | (RefSeq) LOW QUALITY PROTEIN: peptidyl-prolyl cis-trans isomerase FKBP43-like (A)	KYP52745.1 hypothetical protein KK1_025490 [Cajanus cajan]	NA
evm.model.Chr11.555	NA	NA	NA	XP_022876839.1 uncharacterized protein LOC111395047 [Olea europaea var. sylvestris]	NA
evm.model.CTG_410.1	NA	NA	K14826 FK506-binding nuclear protein [EC:5.2.1.8] | (RefSeq) LOW QUALITY PROTEIN: peptidyl-prolyl cis-trans isomerase FKBP43-like (A)	KYP52745.1 hypothetical protein KK1_025490 [Cajanus cajan]	NA
evm.model.CTG_418.1	NA	NA	NA	KAG6467614.1 hypothetical protein ZIOFF_074565 [Zingiber officinale] KAG6467617.1 hypothetical protein ZIOFF_074575 [Zingiber officinale] KAG6510407.1 hypothetical protein ZIOFF_028419 [Zingiber officinale] KAG6510414.1 hypothetical protein ZIOFF_028431 [Zingiber officinale]	NA
evm.model.CTG_772.2	NA	NA	K14826 FK506-binding nuclear protein [EC:5.2.1.8] | (RefSeq) LOW QUALITY PROTEIN: peptidyl-prolyl cis-trans isomerase FKBP43-like (A)	PNT08296.1 hypothetical protein POPTR_013G139900, partial [Populus trichocarpa]	NA
evm.model.Chr9.1910	NA	NA	NA	KMS64713.1 hypothetical protein BVRB_017440 [Beta vulgaris subsp. vulgaris]	NA
evm.model.Chr14.1982	NA	NA	NA	XP_031743206.1 uncharacterized protein LOC101221625 isoform X18 [Cucumis sativus]	NA
evm.model.Chr15.1912	NA	NA	NA	KAF4376043.1 hypothetical protein F8388_022564 [Cannabis sativa]	NA
evm.model.Chr6.778	NA	NA	NA	KZT75818.1 ATP-dependent zinc metalloprotease FTSH 1, chloroplastic-like [Dorcoceras hygrometricum]	NA
evm.model.Chr10.1220	PF03078(ATHILA ORF-1 family):ATHILA ORF-1 family	NA	NA	CAB4093010.1 unnamed protein product [Lactuca saligna]	NA
evm.model.CTG_532.1	NA	NA	NA	KAD4981766.1 hypothetical protein E3N88_18437 [Mikania micrantha]	NA
evm.model.Chr6.1346	PF03078(ATHILA ORF-1 family):ATHILA ORF-1 family	NA	NA	CAB4093010.1 unnamed protein product [Lactuca saligna]	NA
evm.model.Chr7.1205	NA	NA	NA	KAG6406595.1 hypothetical protein SASPL_134201 [Salvia splendens]	NA
evm.model.CTG_503.1	NA	NA	K14826 FK506-binding nuclear protein [EC:5.2.1.8] | (RefSeq) LOW QUALITY PROTEIN: peptidyl-prolyl cis-trans isomerase FKBP43-like (A)	TYJ98325.1 hypothetical protein E5676_scaffold232G00490 [Cucumis melo var. makuwa]	NA
evm.model.CTG_213.1	NA	NA	NA	KZV47268.1 hypothetical protein F511_07691 [Dorcoceras hygrometricum]	NA
evm.model.CTG_235.6	NA	NA	K14826 FK506-binding nuclear protein [EC:5.2.1.8] | (RefSeq) LOW QUALITY PROTEIN: peptidyl-prolyl cis-trans isomerase FKBP43-like (A)	TYJ98325.1 hypothetical protein E5676_scaffold232G00490 [Cucumis melo var. makuwa]	NA
evm.model.Chr1.833	PF03078(ATHILA ORF-1 family):ATHILA ORF-1 family	NA	K00026 malate dehydrogenase [EC:1.1.1.37] | (RefSeq) malate dehydrogenase, chloroplastic-like (A)	KAF3487334.1 hypothetical protein F2Q69_00053679 [Brassica cretica]	NA
evm.model.Chr3.1913	PF13639(Ring finger domain):Ring finger domain	NA	K11982 E3 ubiquitin-protein ligase RNF115/126 [EC:2.3.2.27] | (RefSeq) uncharacterized protein LOC111400177 (A)	XP_022938800.1 uncharacterized protein LOC111444905 isoform X2 [Cucurbita moschata]	E3 ubiquitin-protein ligase RING1 OS=Gossypium hirsutum OX=3635 GN=RING1 PE=1 SV=1
evm.model.Chr4.894	NA	molecular_function:nucleic acid binding "Interacting selectively and non-covalently with any nucleic acid." [GOC:jl](GO:0003676),molecular_function:zinc ion binding "Interacting selectively and non-covalently with zinc [Zn] ions." [GOC:ai](GO:0008270)	NA	XP_016540682.1 PREDICTED: uncharacterized protein LOC107841214 [Capsicum annuum]	NA
evm.model.Chr8.2471	NA	NA	K22696 protein-lysine N-methyltransferase EEF2KMT [EC:2.1.1.-] | (RefSeq) uncharacterized protein LOC108202480 isoform X1 (A)	XP_021857165.1 uncharacterized protein LOC110796412 [Spinacia oleracea]	NA
evm.model.CTG_530.6	NA	NA	K14826 FK506-binding nuclear protein [EC:5.2.1.8] | (RefSeq) LOW QUALITY PROTEIN: peptidyl-prolyl cis-trans isomerase FKBP43-like (A)	KAG5057325.1 hypothetical protein JHK86_012321 [Glycine max]	NA
evm.model.CTG_587.1	NA	NA	K14826 FK506-binding nuclear protein [EC:5.2.1.8] | (RefSeq) LOW QUALITY PROTEIN: peptidyl-prolyl cis-trans isomerase FKBP43-like (A)	TYJ98325.1 hypothetical protein E5676_scaffold232G00490 [Cucumis melo var. makuwa]	NA
evm.model.Chr3.2297	NA	NA	NA	XP_011080366.1 zinc finger CCCH domain-containing protein 22-like [Sesamum indicum] XP_020550741.1 zinc finger CCCH domain-containing protein 22-like [Sesamum indicum]	NA
evm.model.CTG_361.5	NA	NA	NA	KZV47268.1 hypothetical protein F511_07691 [Dorcoceras hygrometricum]	NA
evm.model.Chr9.1239	NA	NA	NA	KAG6431241.1 hypothetical protein SASPL_109319 [Salvia splendens]	NA
evm.model.Chr14.1272	PF09331(Domain of unknown function (DUF1985)):Domain of unknown function (DUF1985)	NA	NA	PHT97604.1 hypothetical protein BC332_33484 [Capsicum chinense]	NA
evm.model.CTG_545.1	PF05758(Ycf1):Ycf1	cellular_component:integral component of membrane "The component of a membrane consisting of the gene products and protein complexes having at least some part of their peptide sequence embedded in the hydrophobic region of the membrane." [GOC:dos, GOC:go_curators](GO:0016021)	NA	AUF34036.1 Ycf1 [Mastixia caudatilimba]	Protein TIC 214 OS=Coffea arabica OX=13443 GN=TIC214 PE=3 SV=1
evm.model.Chr4.1247	NA	NA	NA	KAG6397200.1 hypothetical protein SASPL_143366 [Salvia splendens]	NA
evm.model.Chr10.1803	NA	NA	K01051 pectinesterase [EC:3.1.1.11] | (RefSeq) pectinesterase/pectinesterase inhibitor 18-like (A)	XP_010431300.1 PREDICTED: uncharacterized protein LOC104715606 [Camelina sativa]	NA
evm.model.Chr10.1332	NA	NA	K10268 F-box and leucine-rich repeat protein 2/20 | (RefSeq) putative F-box/LRR-repeat protein 23 (A)	CAE6137835.1 unnamed protein product [Arabidopsis arenosa]	Putative F-box/LRR-repeat protein 23 OS=Arabidopsis thaliana OX=3702 GN=FBL23 PE=4 SV=1
evm.model.Chr3.2038	NA	NA	NA	XP_011088897.1 double-stranded RNA-binding protein 1 [Sesamum indicum]	NA
evm.model.CTG_253.3	NA	NA	NA	AAO18644.1 hypothetical protein [Lactuca sativa] AAY57522.1 unknown [Lactuca sativa] PLY68380.1 hypothetical protein LSAT_7X380 [Lactuca sativa]	NA
evm.model.Chr8.1092	PF10551(MULE transposase domain):MULE transposase domain	biological_process:regulation of transcription, DNA-templated "Any process that modulates the frequency, rate or extent of cellular DNA-templated transcription." [GOC:go_curators, GOC:txnOH](GO:0006355)	K17604 zinc finger SWIM domain-containing protein 3 | (RefSeq) protein FAR1-RELATED SEQUENCE 5-like (A)	XP_019172831.1 PREDICTED: protein FAR1-RELATED SEQUENCE 5-like [Ipomoea nil]	Protein FAR1-RELATED SEQUENCE 5 OS=Arabidopsis thaliana OX=3702 GN=FRS5 PE=1 SV=1
evm.model.Chr13.2736	NA	molecular_function:protein binding "Interacting selectively and non-covalently with any protein or protein complex [a complex of two or more proteins that may include other nonprotein molecules]." [GOC:go_curators](GO:0005515)	NA	KAG6393314.1 hypothetical protein SASPL_147553 [Salvia splendens]	NA
evm.model.CTG_201.8	NA	NA	K14826 FK506-binding nuclear protein [EC:5.2.1.8] | (RefSeq) LOW QUALITY PROTEIN: peptidyl-prolyl cis-trans isomerase FKBP43-like (A)	KYP52745.1 hypothetical protein KK1_025490 [Cajanus cajan]	NA
evm.model.Chr8.1915	NA	NA	NA	KAB8117024.1 hypothetical protein EE612_058546 [Oryza sativa] BAT16442.1 Os12g0231600 [Oryza sativa Japonica Group]	NA
evm.model.Chr15.1048	NA	NA	K23222 nuclease HARBI1 [EC:3.1.-.-] | (RefSeq) uncharacterized protein LOC113279988 (A)	XP_021841673.1 uncharacterized protein LOC110781933 isoform X2 [Spinacia oleracea] KNA03299.1 hypothetical protein SOVF_210410 isoform A [Spinacia oleracea]	NA
evm.model.Chr15.1913	PF03108(MuDR family transposase):MuDR family transposase	molecular_function:zinc ion binding "Interacting selectively and non-covalently with zinc [Zn] ions." [GOC:ai](GO:0008270)	K17604 zinc finger SWIM domain-containing protein 3 | (RefSeq) uncharacterized protein LOC110622485 (A)	KAG5250513.1 Mudr family transposase [Salix suchowensis]	NA
evm.model.Chr6.529	NA	NA	K15084 solute carrier family 25 (mitochondrial carrier protein), member 16 | (RefSeq) mitochondrial carrier protein CoAc1-like (A)	PPD98196.1 hypothetical protein GOBAR_DD04767 [Gossypium barbadense]	NA
evm.model.Chr14.2002	PF02902(Ulp1 protease family, C-terminal catalytic domain):Ulp1 protease family, C-terminal catalytic domain	biological_process:proteolysis "The hydrolysis of proteins into smaller polypeptides and/or amino acids by cleavage of their peptide bonds." [GOC:bf, GOC:mah](GO:0006508),molecular_function:cysteine-type peptidase activity "Catalysis of the hydrolysis of peptide bonds in a polypeptide chain by a mechanism in which the sulfhydryl group of a cysteine residue at the active center acts as a nucleophi…	K08592 sentrin-specific protease 1 [EC:3.4.22.68] | (RefSeq) ubiquitin-like-specific protease 1A (A)	VVA39946.1 PREDICTED: LOC110873199 isoform, partial [Prunus dulcis]	Sentrin-specific protease OS=Caenorhabditis elegans OX=6239 GN=ulp-1 PE=2 SV=3
evm.model.CTG_602.7	NA	NA	NA	AAO18644.1 hypothetical protein [Lactuca sativa] AAY57522.1 unknown [Lactuca sativa] PLY68380.1 hypothetical protein LSAT_7X380 [Lactuca sativa]	NA
evm.model.CTG_559.11	NA	NA	K14826 FK506-binding nuclear protein [EC:5.2.1.8] | (RefSeq) LOW QUALITY PROTEIN: peptidyl-prolyl cis-trans isomerase FKBP43-like (A)	KYP52745.1 hypothetical protein KK1_025490 [Cajanus cajan]	NA
evm.model.Chr9.1842	PF09331(Domain of unknown function (DUF1985)):Domain of unknown function (DUF1985)	NA	NA	GER33384.1 Ulp1 protease family protein, partial [Striga asiatica]	NA
evm.model.CTG_473.1	NA	NA	NA	KZV47268.1 hypothetical protein F511_07691 [Dorcoceras hygrometricum]	NA
evm.model.Chr15.1614	PF14291(Domain of unknown function (DUF4371)):Domain of unknown function (DUF4371)	NA	K07466 replication factor A1 | (RefSeq) uncharacterized LOC100500983 isoform X1 (A)	XP_026416473.1 zinc finger MYM-type protein 1-like [Papaver somniferum]	Zinc finger MYM-type protein 1 OS=Homo sapiens OX=9606 GN=ZMYM1 PE=1 SV=1
evm.model.CTG_188.3	NA	NA	NA	AAO18644.1 hypothetical protein [Lactuca sativa] AAY57522.1 unknown [Lactuca sativa] PLY68380.1 hypothetical protein LSAT_7X380 [Lactuca sativa]	NA
evm.model.Chr6.1118	NA	NA	NA	KAG6397200.1 hypothetical protein SASPL_143366 [Salvia splendens]	NA
evm.model.Chr1.362	NA	NA	NA	KAG6413750.1 hypothetical protein SASPL_126464 [Salvia splendens]	NA
evm.model.CTG_293.3	NA	NA	NA	AAO18644.1 hypothetical protein [Lactuca sativa] AAY57522.1 unknown [Lactuca sativa] PLY68380.1 hypothetical protein LSAT_7X380 [Lactuca sativa]	NA
evm.model.Chr2.1388	NA	NA	NA	XP_040946766.1 uncharacterized protein LOC121215932 [Gossypium hirsutum]	NA
evm.model.Chr6.853	NA	NA	K04460 serine/threonine-protein phosphatase 5 [EC:3.1.3.16] | (RefSeq) zinc finger BED domain-containing protein RICESLEEPER 2-like isoform X1 (A)	KAF7112957.1 hypothetical protein RHSIM_RhsimUnG0175500 [Rhododendron simsii]	Putative AC transposase OS=Zea mays OX=4577 PE=2 SV=2
evm.model.Chr5.2073	PF03078(ATHILA ORF-1 family):ATHILA ORF-1 family	NA	K00026 malate dehydrogenase [EC:1.1.1.37] | (RefSeq) malate dehydrogenase, chloroplastic-like (A)	CAB4108061.1 unnamed protein product [Lactuca saligna]	NA
evm.model.Chr2.1641	PF03078(ATHILA ORF-1 family):ATHILA ORF-1 family	NA	K00026 malate dehydrogenase [EC:1.1.1.37] | (RefSeq) malate dehydrogenase, chloroplastic-like (A)	KNA06522.1 hypothetical protein SOVF_180340, partial [Spinacia oleracea]	NA
evm.model.Chr12.891	NA	molecular_function:double-stranded RNA binding "Interacting selectively and non-covalently with double-stranded RNA." [GOC:jl](GO:0003725)	NA	CAD59425.1 dsRNA-binding protein [Brassica oleracea var. botrytis]	Double-stranded RNA-binding protein 1 OS=Arabidopsis thaliana OX=3702 GN=DRB1 PE=1 SV=1
evm.model.Chr12.912	PF03078(ATHILA ORF-1 family):ATHILA ORF-1 family	NA	K00026 malate dehydrogenase [EC:1.1.1.37] | (RefSeq) malate dehydrogenase, chloroplastic-like (A)	CAA7053177.1 unnamed protein product [Microthlaspi erraticum]	NA
evm.model.Chr10.569	NA	NA	NA	CAA3012249.1 Hypothetical predicted protein [Olea europaea subsp. europaea]	NA
evm.model.Chr10.828	PF09801(Integral membrane protein S linking to the trans Golgi network):Integral membrane protein S linking to the trans Golgi network	NA	K20318 protein SYS1 | (RefSeq) protein SYS1 homolog (A)	XP_002455879.1 protein SYS1 homolog [Sorghum bicolor] KAG0538299.1 hypothetical protein BDA96_03G223600 [Sorghum bicolor] OQU87098.1 hypothetical protein SORBI_3003G205501 [Sorghum bicolor]	NA
evm.model.Chr2.1364	NA	NA	NA	XP_022863493.1 uncharacterized protein LOC111383609 [Olea europaea var. sylvestris]	NA
evm.model.Chr14.1447	NA	NA	K11820 N-hydroxythioamide S-beta-glucosyltransferase [EC:2.4.1.195] | (RefSeq) UDP-glycosyltransferase 74B1 (A)	OMO66899.1 UDP-glucuronosyl/UDP-glucosyltransferase [Corchorus olitorius]	UDP-glycosyltransferase 73B3 OS=Arabidopsis thaliana OX=3702 GN=UGT73B3 PE=2 SV=1
evm.model.CTG_526.1	NA	NA	K14826 FK506-binding nuclear protein [EC:5.2.1.8] | (RefSeq) LOW QUALITY PROTEIN: peptidyl-prolyl cis-trans isomerase FKBP43-like (A)	KYP52745.1 hypothetical protein KK1_025490 [Cajanus cajan]	NA
evm.model.Chr4.1001	PF09331(Domain of unknown function (DUF1985)):Domain of unknown function (DUF1985)	NA	NA	KAF4384682.1 hypothetical protein F8388_003989 [Cannabis sativa]	NA
evm.model.Chr15.1176	NA	NA	K22696 protein-lysine N-methyltransferase EEF2KMT [EC:2.1.1.-] | (RefSeq) uncharacterized protein LOC108202480 isoform X1 (A)	XP_010677755.1 PREDICTED: uncharacterized protein LOC104893357 [Beta vulgaris subsp. vulgaris]	NA
evm.model.Chr14.350	NA	NA	NA	XP_004487156.1 uncharacterized protein LOC101499726 isoform X2 [Cicer arietinum]	NA
evm.model.Chr3.1155	PF03078(ATHILA ORF-1 family):ATHILA ORF-1 family	NA	NA	CAA7034115.1 unnamed protein product [Microthlaspi erraticum]	NA
evm.model.Chr9.1469	PF03108(MuDR family transposase):MuDR family transposase;PF10551(MULE transposase domain):MULE transposase domain	molecular_function:zinc ion binding "Interacting selectively and non-covalently with zinc [Zn] ions." [GOC:ai](GO:0008270)	K17604 zinc finger SWIM domain-containing protein 3 | (RefSeq) uncharacterized protein LOC104456899 (A)	CAA7048823.1 unnamed protein product [Microthlaspi erraticum]	Protein FAR-RED ELONGATED HYPOCOTYL 3 OS=Arabidopsis thaliana OX=3702 GN=FHY3 PE=1 SV=1
evm.model.Chr13.1258	PF03078(ATHILA ORF-1 family):ATHILA ORF-1 family	NA	NA	CAA7041329.1 unnamed protein product [Microthlaspi erraticum]	NA
evm.model.Chr6.1367	PF03078(ATHILA ORF-1 family):ATHILA ORF-1 family	NA	NA	XP_021650014.1 uncharacterized protein LOC110642325 isoform X2 [Hevea brasiliensis]	NA
evm.model.Chr14.1043	PF13359(DDE superfamily endonuclease):DDE superfamily endonuclease	NA	K23222 nuclease HARBI1 [EC:3.1.-.-] | (RefSeq) uncharacterized LOC102583785 (A)	XP_025615213.1 protein ALP1-like isoform X1 [Arachis hypogaea] QHO32037.1 uncharacterized protein DS421_8g246570 [Arachis hypogaea]	Protein ALP1-like OS=Arabidopsis thaliana OX=3702 GN=At3g55350 PE=2 SV=1
evm.model.Chr6.1760	PF09331(Domain of unknown function (DUF1985)):Domain of unknown function (DUF1985)	NA	NA	PWA61425.1 phospholipase-like protein [Artemisia annua]	NA
evm.model.Chr2.1779	PF04827(Plant transposon protein):Plant transposon protein	molecular_function:hydrolase activity, acting on ester bonds "Catalysis of the hydrolysis of any ester bond." [GOC:jl](GO:0016788)	K23222 nuclease HARBI1 [EC:3.1.-.-] | (RefSeq) uncharacterized protein LOC110901467 (A)	XP_021764607.1 putative nuclease HARBI1 [Chenopodium quinoa]	NA
evm.model.Chr14.2192	NA	NA	NA	KAG6784291.1 hypothetical protein POTOM_009982 [Populus tomentosa]	Protein PHOSPHATE-INDUCED 1 OS=Nicotiana tabacum OX=4097 GN=PHI-1 PE=2 SV=1
evm.model.Chr15.282	PF00413(Matrixin):Matrixin;PF01471(Putative peptidoglycan binding domain):Putative peptidoglycan binding domain	molecular_function:metalloendopeptidase activity "Catalysis of the hydrolysis of internal, alpha-peptide bonds in a polypeptide chain by a mechanism in which water acts as a nucleophile, one or two metal ions hold the water molecule in place, and charged amino acid side chains are ligands for the metal ions." [GOC:mah, http://merops.sanger.ac.uk/about/glossary.htm#CATTYPE, http://merops.sanger.ac…	K07999 matrix metalloproteinase-20 (enamelysin) [EC:3.4.24.-] | (RefSeq) metalloendoproteinase 4-MMP (A)	XP_021296591.1 metalloendoproteinase 1-like [Herrania umbratica]	Metalloendoproteinase 2-MMP OS=Arabidopsis thaliana OX=3702 GN=2MMP PE=1 SV=1
evm.model.CTG_724.7	NA	NA	NA	KZV47268.1 hypothetical protein F511_07691 [Dorcoceras hygrometricum]	NA
evm.model.Chr1.767	PF03108(MuDR family transposase):MuDR family transposase	NA	K17604 zinc finger SWIM domain-containing protein 3 | (RefSeq) uncharacterized protein LOC110622485 (A)	PNX97090.1 protein FAR1-related sequence 8-like [Trifolium pratense]	NA
evm.model.Chr1.261	NA	NA	NA	RZC82804.1 hypothetical protein C5167_045587 [Papaver somniferum]	NA
evm.model.Chr1.174	PF04827(Plant transposon protein):Plant transposon protein	molecular_function:hydrolase activity, acting on ester bonds "Catalysis of the hydrolysis of any ester bond." [GOC:jl](GO:0016788)	K23222 nuclease HARBI1 [EC:3.1.-.-] | (RefSeq) uncharacterized protein LOC109824200 (A)	XP_020262703.1 uncharacterized protein LOC109838693 [Asparagus officinalis]	NA
evm.model.CTG_576.7	NA	NA	NA	KZV47268.1 hypothetical protein F511_07691 [Dorcoceras hygrometricum]	NA
evm.model.Chr8.581	PF04720(PDDEXK-like family of unknown function):PDDEXK-like family of unknown function	NA	NA	KAG2672620.1 hypothetical protein I3760_13G050600 [Carya illinoinensis]	NA
evm.model.Chr2.1427	NA	NA	NA	KAG6397200.1 hypothetical protein SASPL_143366 [Salvia splendens]	NA
evm.model.Chr14.1572	NA	NA	NA	CAB4095005.1 unnamed protein product [Lactuca saligna]	NA
evm.model.CTG_764.3	NA	NA	NA	AAO18644.1 hypothetical protein [Lactuca sativa] AAY57522.1 unknown [Lactuca sativa] PLY68380.1 hypothetical protein LSAT_7X380 [Lactuca sativa]	NA
evm.model.CTG_665.2	NA	NA	K14826 FK506-binding nuclear protein [EC:5.2.1.8] | (RefSeq) LOW QUALITY PROTEIN: peptidyl-prolyl cis-trans isomerase FKBP43-like (A)	ATC54081.1 hypothetical protein CKX30_04730 [Brucella abortus]	NA
evm.model.CTG_483.5	NA	NA	NA	AAO18644.1 hypothetical protein [Lactuca sativa] AAY57522.1 unknown [Lactuca sativa] PLY68380.1 hypothetical protein LSAT_7X380 [Lactuca sativa]	NA
evm.model.CTG_673.1	NA	NA	NA	KZV47268.1 hypothetical protein F511_07691 [Dorcoceras hygrometricum]	NA
evm.model.Chr1.285	NA	NA	K13457 disease resistance protein RPM1 | (RefSeq) putative late blight resistance protein homolog R1B-14 (A)	GER53654.1 disease resistance protein [Striga asiatica]	NA
evm.model.Chr13.750	PF03004(Plant transposase (Ptta/En/Spm family)):Plant transposase (Ptta/En/Spm family)	NA	NA	OAY77449.1 hypothetical protein ACMD2_10313 [Ananas comosus]	NA
evm.model.Chr11.1020	NA	NA	K22696 protein-lysine N-methyltransferase EEF2KMT [EC:2.1.1.-] | (RefSeq) uncharacterized protein LOC108202480 isoform X1 (A)	EAZ42403.1 hypothetical protein OsJ_26981 [Oryza sativa Japonica Group]	NA
evm.model.Chr10.1505	PF03078(ATHILA ORF-1 family):ATHILA ORF-1 family	NA	NA	CAB4109426.1 unnamed protein product [Lactuca saligna]	NA
evm.model.CTG_314.10	NA	NA	K14826 FK506-binding nuclear protein [EC:5.2.1.8] | (RefSeq) LOW QUALITY PROTEIN: peptidyl-prolyl cis-trans isomerase FKBP43-like (A)	KYP52745.1 hypothetical protein KK1_025490 [Cajanus cajan]	NA
evm.model.Chr2.1173	NA	NA	NA	KAG6397200.1 hypothetical protein SASPL_143366 [Salvia splendens]	NA
evm.model.Chr12.682	NA	NA	NA	KAG6390264.1 hypothetical protein SASPL_147996 [Salvia splendens]	NA
evm.model.CTG_179.7	NA	NA	NA	KZV47268.1 hypothetical protein F511_07691 [Dorcoceras hygrometricum]	NA
evm.model.Chr15.1585	PF14547(Hydrophobic seed protein):Hydrophobic seed protein	NA	NA	XP_022922353.1 14 kDa proline-rich protein DC2.15-like [Cucurbita moschata]	Lipid transfer protein EARLI 1 OS=Arabidopsis thaliana OX=3702 GN=EARLI1 PE=1 SV=1
evm.model.CTG_748.1	NA	NA	K14826 FK506-binding nuclear protein [EC:5.2.1.8] | (RefSeq) LOW QUALITY PROTEIN: peptidyl-prolyl cis-trans isomerase FKBP43-like (A)	KYP52745.1 hypothetical protein KK1_025490 [Cajanus cajan]	NA
evm.model.Chr9.1396	PF03078(ATHILA ORF-1 family):ATHILA ORF-1 family	NA	K00026 malate dehydrogenase [EC:1.1.1.37] | (RefSeq) malate dehydrogenase, chloroplastic-like (A)	KAF5771906.1 hypothetical protein HanXRQr2_Chr13g0570401 [Helianthus annuus]	NA
evm.model.CTG_594.1	NA	NA	NA	KAD4981766.1 hypothetical protein E3N88_18437 [Mikania micrantha]	NA
evm.model.Chr15.2316	NA	NA	K08857 NIMA (never in mitosis gene a)-related kinase 1/4/5 [EC:2.7.11.1] | (RefSeq) serine/threonine-protein kinase Nek6-like (A)	XP_035832000.1 uncharacterized protein LOC118481028 [Helianthus annuus]	NA
evm.model.CTG_221.6	NA	NA	K14826 FK506-binding nuclear protein [EC:5.2.1.8] | (RefSeq) LOW QUALITY PROTEIN: peptidyl-prolyl cis-trans isomerase FKBP43-like (A)	ATC54081.1 hypothetical protein CKX30_04730 [Brucella abortus]	NA
evm.model.Chr5.1651	NA	NA	NA	KAG6397200.1 hypothetical protein SASPL_143366 [Salvia splendens]	NA
evm.model.CTG_260.6	NA	NA	NA	KAD4981766.1 hypothetical protein E3N88_18437 [Mikania micrantha]	NA
evm.model.Chr12.1384	PF10551(MULE transposase domain):MULE transposase domain	NA	K17604 zinc finger SWIM domain-containing protein 3 | (RefSeq) uncharacterized LOC109165518 (A)	XP_024013363.1 uncharacterized protein LOC112087721 [Eutrema salsugineum]	NA
evm.model.Chr13.340	NA	NA	K08332 vacuolar protein 8 | (RefSeq) U-box domain-containing protein 38-like (A)	XP_011044355.1 PREDICTED: U-box domain-containing protein 38-like [Populus euphratica]	U-box domain-containing protein 40 OS=Arabidopsis thaliana OX=3702 GN=PUB40 PE=2 SV=2
evm.model.Chr8.1235	NA	NA	K22696 protein-lysine N-methyltransferase EEF2KMT [EC:2.1.1.-] | (RefSeq) uncharacterized protein LOC108202480 isoform X1 (A)	EAZ42403.1 hypothetical protein OsJ_26981 [Oryza sativa Japonica Group]	NA
evm.model.CTG_538.7	PF05758(Ycf1):Ycf1	cellular_component:integral component of membrane "The component of a membrane consisting of the gene products and protein complexes having at least some part of their peptide sequence embedded in the hydrophobic region of the membrane." [GOC:dos, GOC:go_curators](GO:0016021)	K02690 photosystem I P700 chlorophyll a apoprotein A2 | (RefSeq) uncharacterized protein LOC111440173 (A)	QJS34084.1 hypothetical chloroplast RF19 [Scutellaria calcarata]	Protein TIC 214 OS=Coffea arabica OX=13443 GN=TIC214 PE=3 SV=1
evm.model.Chr9.1447	NA	NA	NA	GER42397.1 pentatricopeptide repeat-containing family protein [Striga asiatica]	NA
evm.model.CTG_539.1	NA	NA	K14826 FK506-binding nuclear protein [EC:5.2.1.8] | (RefSeq) LOW QUALITY PROTEIN: peptidyl-prolyl cis-trans isomerase FKBP43-like (A)	TYJ98325.1 hypothetical protein E5676_scaffold232G00490 [Cucumis melo var. makuwa]	NA
evm.model.CTG_735.1	NA	NA	NA	KZV47268.1 hypothetical protein F511_07691 [Dorcoceras hygrometricum]	NA
evm.model.Chr11.2128	NA	NA	K08827 serine/threonine-protein kinase PRP4 [EC:2.7.11.1] | (RefSeq) serine/threonine-protein kinase PRP4 homolog isoform X1 (A)	CDY13591.1 BnaA06g33320D [Brassica napus]	Serine/threonine-protein kinase prp4 OS=Schizosaccharomyces pombe (strain 972 / ATCC 24843) OX=284812 GN=prp4 PE=1 SV=2
evm.model.Chr13.1774	PF09331(Domain of unknown function (DUF1985)):Domain of unknown function (DUF1985)	NA	NA	XP_022561218.1 uncharacterized protein LOC111207450 [Brassica napus]	NA
evm.model.CTG_143.11	PF05758(Ycf1):Ycf1	cellular_component:integral component of membrane "The component of a membrane consisting of the gene products and protein complexes having at least some part of their peptide sequence embedded in the hydrophobic region of the membrane." [GOC:dos, GOC:go_curators](GO:0016021)	K02690 photosystem I P700 chlorophyll a apoprotein A2 | (RefSeq) uncharacterized protein LOC111440173 (A)	AGW82793.1 Ycf1, partial [Lepechinia schiedeana]	Protein TIC 214 OS=Nicotiana tomentosiformis OX=4098 GN=TIC214 PE=3 SV=1
evm.model.CTG_665.7	NA	NA	NA	KZV47268.1 hypothetical protein F511_07691 [Dorcoceras hygrometricum]	NA
evm.model.CTG_440.9	NA	NA	K14826 FK506-binding nuclear protein [EC:5.2.1.8] | (RefSeq) LOW QUALITY PROTEIN: peptidyl-prolyl cis-trans isomerase FKBP43-like (A)	KYP52745.1 hypothetical protein KK1_025490 [Cajanus cajan]	NA
evm.model.CTG_763.5	NA	NA	K14826 FK506-binding nuclear protein [EC:5.2.1.8] | (RefSeq) LOW QUALITY PROTEIN: peptidyl-prolyl cis-trans isomerase FKBP43-like (A)	PHT76205.1 30S ribosomal protein S11, chloroplastic [Capsicum annuum]	NA
evm.model.Chr6.1602	PF13041(PPR repeat family):PPR repeat family	molecular_function:protein binding "Interacting selectively and non-covalently with any protein or protein complex [a complex of two or more proteins that may include other nonprotein molecules]." [GOC:go_curators](GO:0005515)	K01873 valyl-tRNA synthetase [EC:6.1.1.9] | (RefSeq) valine--tRNA ligase, mitochondrial-like (A)	KAG4941552.1 hypothetical protein JHK87_045423 [Glycine soja]	Putative pentatricopeptide repeat-containing protein At1g26500 OS=Arabidopsis thaliana OX=3702 GN=At1g26500 PE=3 SV=1
evm.model.CTG_702.8	NA	NA	K14826 FK506-binding nuclear protein [EC:5.2.1.8] | (RefSeq) LOW QUALITY PROTEIN: peptidyl-prolyl cis-trans isomerase FKBP43-like (A)	KYP52745.1 hypothetical protein KK1_025490 [Cajanus cajan]	NA
evm.model.Chr2.1276	NA	molecular_function:zinc ion binding "Interacting selectively and non-covalently with zinc [Zn] ions." [GOC:ai](GO:0008270)	K17604 zinc finger SWIM domain-containing protein 3 | (RefSeq) uncharacterized protein LOC104456899 (A)	XP_034218928.1 uncharacterized protein LOC117630294 [Prunus dulcis]	NA
evm.model.Chr5.1088	PF03108(MuDR family transposase):MuDR family transposase	NA	K17604 zinc finger SWIM domain-containing protein 3 | (RefSeq) uncharacterized protein LOC110797247 (A)	AAC23765.1 Mutator-like transposase [Arabidopsis thaliana]	NA
evm.model.CTG_525.1	NA	NA	K14826 FK506-binding nuclear protein [EC:5.2.1.8] | (RefSeq) LOW QUALITY PROTEIN: peptidyl-prolyl cis-trans isomerase FKBP43-like (A)	KYP52745.1 hypothetical protein KK1_025490 [Cajanus cajan]	NA
evm.model.Chr12.1272	PF02902(Ulp1 protease family, C-terminal catalytic domain):Ulp1 protease family, C-terminal catalytic domain	biological_process:proteolysis "The hydrolysis of proteins into smaller polypeptides and/or amino acids by cleavage of their peptide bonds." [GOC:bf, GOC:mah](GO:0006508),molecular_function:cysteine-type peptidase activity "Catalysis of the hydrolysis of peptide bonds in a polypeptide chain by a mechanism in which the sulfhydryl group of a cysteine residue at the active center acts as a nucleophi…	NA	PRQ18709.1 putative Ulp1 protease family catalytic domain-containing protein [Rosa chinensis]	NA
evm.model.Chr10.1422	PF03078(ATHILA ORF-1 family):ATHILA ORF-1 family	NA	NA	CAA7037036.1 unnamed protein product [Microthlaspi erraticum]	NA
evm.model.Chr9.2285	PF13041(PPR repeat family):PPR repeat family	molecular_function:protein binding "Interacting selectively and non-covalently with any protein or protein complex [a complex of two or more proteins that may include other nonprotein molecules]." [GOC:go_curators](GO:0005515)	K17964 leucine-rich PPR motif-containing protein, mitochondrial | (RefSeq) pentatricopeptide repeat-containing protein At5g65560-like (A)	AYM00842.1 pentatricopeptide repeat protein [Salvia miltiorrhiza]	Putative pentatricopeptide repeat-containing protein At1g12700, mitochondrial OS=Arabidopsis thaliana OX=3702 GN=At1g12700 PE=3 SV=1
evm.model.Chr2.1566	NA	NA	K22696 protein-lysine N-methyltransferase EEF2KMT [EC:2.1.1.-] | (RefSeq) uncharacterized protein LOC108202480 isoform X1 (A)	VFQ72567.1 unnamed protein product [Cuscuta campestris]	NA
evm.model.CTG_235.1	NA	NA	NA	KZV47268.1 hypothetical protein F511_07691 [Dorcoceras hygrometricum]	NA
evm.model.CTG_272.1	NA	NA	K14826 FK506-binding nuclear protein [EC:5.2.1.8] | (RefSeq) LOW QUALITY PROTEIN: peptidyl-prolyl cis-trans isomerase FKBP43-like (A)	KYP52745.1 hypothetical protein KK1_025490 [Cajanus cajan]	NA
evm.model.Chr9.1277	PF04434(SWIM zinc finger):SWIM zinc finger	molecular_function:zinc ion binding "Interacting selectively and non-covalently with zinc [Zn] ions." [GOC:ai](GO:0008270)	K17604 zinc finger SWIM domain-containing protein 3 | (RefSeq) uncharacterized protein LOC110622485 (A)	XP_010430905.1 PREDICTED: uncharacterized protein LOC104715166 [Camelina sativa]	NA
evm.model.Chr1.491	PF04827(Plant transposon protein):Plant transposon protein	molecular_function:hydrolase activity, acting on ester bonds "Catalysis of the hydrolysis of any ester bond." [GOC:jl](GO:0016788)	K23222 nuclease HARBI1 [EC:3.1.-.-] | (RefSeq) uncharacterized protein LOC110942928 (A)	XP_021736506.1 uncharacterized protein LOC110703054 [Chenopodium quinoa]	NA
evm.model.Chr13.498	NA	NA	K22696 protein-lysine N-methyltransferase EEF2KMT [EC:2.1.1.-] | (RefSeq) uncharacterized protein LOC108202480 isoform X1 (A)	XP_026416523.1 uncharacterized protein LOC113311955 [Papaver somniferum]	NA
evm.model.Chr15.1960	NA	NA	K12353 sphingomyelin phosphodiesterase 4 [EC:3.1.4.12] | (RefSeq) uncharacterized protein LOC18428202 (A)	XP_020263506.1 LOW QUALITY PROTEIN: uncharacterized protein LOC109839480 [Asparagus officinalis]	NA
evm.model.Chr6.1606	NA	NA	K17604 zinc finger SWIM domain-containing protein 3 | (RefSeq) uncharacterized LOC103427721 (A)	XP_031742570.1 uncharacterized protein LOC116404380 [Cucumis sativus]	NA
evm.model.Chr7.2108	NA	NA	NA	RHY12933.1 hypothetical protein DYB25_011222 [Aphanomyces astaci]	NA
evm.model.Chr13.813	NA	NA	NA	GER39670.1 pol polyprotein [Striga asiatica]	NA
evm.model.Chr3.844	NA	NA	NA	GFQ03503.1 glutamate-rich WD repeat-containing protein 1 [Phtheirospermum japonicum]	NA
evm.model.Chr7.1145	NA	NA	K22696 protein-lysine N-methyltransferase EEF2KMT [EC:2.1.1.-] | (RefSeq) uncharacterized protein LOC108202480 isoform X1 (A)	KAG3036467.1 hypothetical protein PC120_g242 [Phytophthora cactorum] KAG3106000.1 hypothetical protein PC121_g273 [Phytophthora cactorum]	NA
evm.model.Chr2.1199	NA	NA	NA	GER55676.1 ribose-5-phosphate isomerase B [Striga asiatica]	NA
evm.model.Chr7.1306	NA	NA	K17604 zinc finger SWIM domain-containing protein 3 | (RefSeq) uncharacterized protein LOC110797247 (A)	KAG6570841.1 hypothetical protein SDJN03_29756, partial [Cucurbita argyrosperma subsp. sororia]	NA
evm.model.CTG_741.5	NA	NA	NA	RYR42393.1 hypothetical protein Ahy_A08g038866 [Arachis hypogaea]	NA
evm.model.Chr5.1125	PF09331(Domain of unknown function (DUF1985)):Domain of unknown function (DUF1985)	NA	NA	XP_019093342.1 PREDICTED: uncharacterized protein At3g43530-like [Camelina sativa]	NA
evm.model.Chr15.2324	PF10551(MULE transposase domain):MULE transposase domain	biological_process:regulation of transcription, DNA-templated "Any process that modulates the frequency, rate or extent of cellular DNA-templated transcription." [GOC:go_curators, GOC:txnOH](GO:0006355)	K05909 laccase [EC:1.10.3.2] | (RefSeq) laccase-1-like (A)	XP_021742777.1 protein FAR1-RELATED SEQUENCE 5-like [Chenopodium quinoa]	Protein FAR1-RELATED SEQUENCE 5 OS=Arabidopsis thaliana OX=3702 GN=FRS5 PE=1 SV=1
evm.model.Chr3.1074	PF03078(ATHILA ORF-1 family):ATHILA ORF-1 family	NA	K00026 malate dehydrogenase [EC:1.1.1.37] | (RefSeq) malate dehydrogenase, chloroplastic-like (A)	KAF3601034.1 hypothetical protein F2Q69_00036607 [Brassica cretica]	NA
evm.model.Chr14.2378	PF05699(hAT family C-terminal dimerisation region):hAT family C-terminal dimerisation region;PF14372(Domain of unknown function (DUF4413)):Domain of unknown function (DUF4413)	molecular_function:DNA binding "Any molecular function by which a gene product interacts selectively and non-covalently with DNA [deoxyribonucleic acid]." [GOC:dph, GOC:jl, GOC:tb, GOC:vw](GO:0003677),molecular_function:protein dimerization activity "The formation of a protein dimer, a macromolecular structure consists of two noncovalently associated identical or nonidentical subunits." [ISBN:019…	K04460 serine/threonine-protein phosphatase 5 [EC:3.1.3.16] | (RefSeq) zinc finger BED domain-containing protein RICESLEEPER 2-like isoform X1 (A)	AAM74247.1 Putative transposable element [Oryza sativa Japonica Group] AAP52341.1 hAT family dimerisation domain containing protein [Oryza sativa Japonica Group] BAF26148.2 Os10g0170600 [Oryza sativa Japonica Group]	Putative AC transposase OS=Zea mays OX=4577 PE=2 SV=2
evm.model.CTG_696.1	NA	NA	NA	KZV47268.1 hypothetical protein F511_07691 [Dorcoceras hygrometricum]	NA
evm.model.Chr1.766	NA	NA	NA	PHU10007.1 hypothetical protein BC332_21867 [Capsicum chinense]	NA
evm.model.Chr13.1310	NA	molecular_function:structural constituent of ribosome "The action of a molecule that contributes to the structural integrity of the ribosome." [GOC:mah](GO:0003735),cellular_component:ribosome "An intracellular organelle, about 200 A in diameter, consisting of RNA and protein. It is the site of protein biosynthesis resulting from translation of messenger RNA [mRNA]. It consists of two subunits, o…	K02918 large subunit ribosomal protein L35e | (RefSeq) 60S ribosomal protein L35 (A)	KAA6422326.1 60S ribosomal L35 [Trebouxia sp. A1-2]	60S ribosomal protein L35 OS=Euphorbia esula OX=3993 GN=RPL35 PE=2 SV=1
evm.model.Chr10.159	PF00931(NB-ARC domain):NB-ARC domain	molecular_function:ADP binding "Interacting selectively and non-covalently with ADP, adenosine 5'-diphosphate." [GOC:jl](GO:0043531)	K13457 disease resistance protein RPM1 | (RefSeq) putative late blight resistance protein homolog R1B-14 (A)	KZV24874.1 hypothetical protein F511_14757 [Dorcoceras hygrometricum]	Putative late blight resistance protein homolog R1A-6 OS=Solanum demissum OX=50514 GN=R1A-6 PE=3 SV=2
evm.model.CTG_472.1	NA	NA	NA	KZV47268.1 hypothetical protein F511_07691 [Dorcoceras hygrometricum]	NA
evm.model.CTG_301.10	NA	NA	K14826 FK506-binding nuclear protein [EC:5.2.1.8] | (RefSeq) LOW QUALITY PROTEIN: peptidyl-prolyl cis-trans isomerase FKBP43-like (A)	KYP52745.1 hypothetical protein KK1_025490 [Cajanus cajan]	NA
evm.model.Chr12.1382	NA	NA	NA	KAG5577707.1 hypothetical protein H5410_057841 [Solanum commersonii]	NA
evm.model.Chr13.743	PF03078(ATHILA ORF-1 family):ATHILA ORF-1 family	NA	NA	KAF5755510.1 hypothetical protein HanXRQr2_Chr17g0803611 [Helianthus annuus]	NA
evm.model.Chr5.1057	NA	NA	NA	KAG6393530.1 hypothetical protein SASPL_147773 [Salvia splendens]	NA
evm.model.Chr6.742	NA	NA	NA	KAG6397200.1 hypothetical protein SASPL_143366 [Salvia splendens]	NA
evm.model.CTG_487.1	PF05758(Ycf1):Ycf1	cellular_component:integral component of membrane "The component of a membrane consisting of the gene products and protein complexes having at least some part of their peptide sequence embedded in the hydrophobic region of the membrane." [GOC:dos, GOC:go_curators](GO:0016021)	NA	AUF34036.1 Ycf1 [Mastixia caudatilimba]	Protein TIC 214 OS=Coffea arabica OX=13443 GN=TIC214 PE=3 SV=1
evm.model.Chr12.1147	NA	NA	NA	PON66433.1 hypothetical protein TorRG33x02_267810 [Trema orientale]	NA
evm.model.CTG_785.10	NA	NA	K14826 FK506-binding nuclear protein [EC:5.2.1.8] | (RefSeq) LOW QUALITY PROTEIN: peptidyl-prolyl cis-trans isomerase FKBP43-like (A)	KYP52745.1 hypothetical protein KK1_025490 [Cajanus cajan]	NA
evm.model.Chr10.1612	PF10551(MULE transposase domain):MULE transposase domain	NA	K17604 zinc finger SWIM domain-containing protein 3 | (RefSeq) uncharacterized protein LOC104821747 (A)	XP_019233472.1 PREDICTED: protein FAR1-RELATED SEQUENCE 4-like [Nicotiana attenuata]	NA
evm.model.Chr13.1510	NA	NA	NA	KZV42752.1 hypothetical protein F511_07449 [Dorcoceras hygrometricum]	NA
evm.model.Chr2.2063	NA	NA	NA	EYU29911.1 hypothetical protein MIMGU_mgv11b018434mg, partial [Erythranthe guttata]	NA
evm.model.CTG_23_frag2.3	NA	NA	NA	XP_038973076.1 uncharacterized protein LOC120105078 [Phoenix dactylifera]	NA
evm.model.CTG_422.1	NA	NA	K14826 FK506-binding nuclear protein [EC:5.2.1.8] | (RefSeq) LOW QUALITY PROTEIN: peptidyl-prolyl cis-trans isomerase FKBP43-like (A)	KYP52745.1 hypothetical protein KK1_025490 [Cajanus cajan]	NA
evm.model.Chr3.1111	PF09331(Domain of unknown function (DUF1985)):Domain of unknown function (DUF1985)	NA	NA	KAF3435577.1 hypothetical protein FNV43_RR22666 [Rhamnella rubrinervis]	NA
evm.model.Chr7.2339	NA	NA	K22696 protein-lysine N-methyltransferase EEF2KMT [EC:2.1.1.-] | (RefSeq) uncharacterized protein LOC108202480 isoform X1 (A)	ETL26871.1 hypothetical protein L916_19518, partial [Phytophthora parasitica]	NA
evm.model.CTG_45.8	NA	NA	NA	XP_014252776.1 uncharacterized protein LOC106668481 [Cimex lectularius]	NA
evm.model.Chr6.1011	NA	NA	NA	XP_026428075.1 uncharacterized protein LOC113323945 [Papaver somniferum]	NA
evm.model.CTG_484.2	NA	NA	K14826 FK506-binding nuclear protein [EC:5.2.1.8] | (RefSeq) LOW QUALITY PROTEIN: peptidyl-prolyl cis-trans isomerase FKBP43-like (A)	ATC54081.1 hypothetical protein CKX30_04730 [Brucella abortus]	NA
evm.model.CTG_735.6	NA	NA	K14826 FK506-binding nuclear protein [EC:5.2.1.8] | (RefSeq) LOW QUALITY PROTEIN: peptidyl-prolyl cis-trans isomerase FKBP43-like (A)	KYP52745.1 hypothetical protein KK1_025490 [Cajanus cajan]	NA
evm.model.Chr3.381	NA	NA	NA	EYU39310.1 hypothetical protein MIMGU_mgv1a020713mg, partial [Erythranthe guttata]	Collagen alpha-5(VI) chain OS=Mus musculus OX=10090 GN=Col6a5 PE=1 SV=4
evm.model.Chr14.1841	NA	NA	NA	XP_006491693.1 uncharacterized protein LOC102612426 [Citrus sinensis]	NA
evm.model.Chr10.1603	NA	NA	NA	WP_006717233.1 S6 family IgA-specific metalloendopeptidase/adhesin [Aggregatibacter segnis] EFU68553.1 S6 family IgA-specific metalloendopeptidase/adhesin [Aggregatibacter segnis ATCC 33393] QQB09832.1 hypothetical protein I6H44_01570 [Aggregatibacter segnis] SQH64399.1 Immunoglobulin A1 protease autotransporter precursor [Aggregatibacter segnis ATCC 33393]	NA
evm.model.CTG_765.12	PF05758(Ycf1):Ycf1	cellular_component:integral component of membrane "The component of a membrane consisting of the gene products and protein complexes having at least some part of their peptide sequence embedded in the hydrophobic region of the membrane." [GOC:dos, GOC:go_curators](GO:0016021)	NA	AUF34036.1 Ycf1 [Mastixia caudatilimba]	Protein TIC 214 OS=Coffea arabica OX=13443 GN=TIC214 PE=3 SV=1
evm.model.Chr5.2866	PF03018(Dirigent-like protein):Dirigent-like protein	NA	K01870 isoleucyl-tRNA synthetase [EC:6.1.1.5] | (RefSeq) isoleucine--tRNA ligase, chloroplastic/mitochondrial-like (A)	XP_015055362.1 dirigent protein 22-like [Solanum pennellii]	Dirigent protein 21 OS=Arabidopsis thaliana OX=3702 GN=DIR21 PE=3 SV=1
evm.model.Chr3.1950	NA	NA	K08857 NIMA (never in mitosis gene a)-related kinase 1/4/5 [EC:2.7.11.1] | (RefSeq) serine/threonine-protein kinase Nek6-like (A)	RHY17770.1 hypothetical protein DYB36_013756, partial [Aphanomyces astaci]	NA
evm.model.CTG_371.6	NA	NA	NA	KZV47268.1 hypothetical protein F511_07691 [Dorcoceras hygrometricum]	NA
evm.model.Chr14.1970	PF03078(ATHILA ORF-1 family):ATHILA ORF-1 family	NA	NA	KMT13370.1 hypothetical protein BVRB_4g084070 [Beta vulgaris subsp. vulgaris]	NA
evm.model.Chr5.1991	NA	NA	NA	CAB4104497.1 unnamed protein product [Lactuca saligna]	NA
evm.model.Chr5.1698	PF02458(Transferase family):Transferase family	molecular_function:transferase activity, transferring acyl groups other than amino-acyl groups "Catalysis of the transfer of an acyl group, other than amino-acyl, from one compound [donor] to another [acceptor]." [GOC:jl](GO:0016747)	K13065 shikimate O-hydroxycinnamoyltransferase [EC:2.3.1.133] | (RefSeq) vinorine synthase-like (A)	XP_006420178.1 salutaridinol 7-O-acetyltransferase [Citrus clementina] ESR33418.1 hypothetical protein CICLE_v10006986mg [Citrus clementina]	Stemmadenine O-acetyltransferase OS=Catharanthus roseus OX=4058 GN=SAT PE=1 SV=1
evm.model.Chr2.1969	NA	NA	K22696 protein-lysine N-methyltransferase EEF2KMT [EC:2.1.1.-] | (RefSeq) uncharacterized protein LOC108202480 isoform X1 (A)	KAG3140232.1 hypothetical protein PI126_g16106 [Phytophthora idaei]	NA
evm.model.Chr10.1621	NA	NA	NA	KAG6397200.1 hypothetical protein SASPL_143366 [Salvia splendens]	NA
evm.model.Chr3.684	NA	NA	K23222 nuclease HARBI1 [EC:3.1.-.-] | (RefSeq) uncharacterized protein LOC110711193 (A)	XP_024199095.1 uncharacterized protein At2g29880 isoform X3 [Rosa chinensis] PRQ34735.1 putative Myb/SANT-like domain-containing protein [Rosa chinensis]	NA
evm.model.Chr14.81	NA	NA	NA	CAB1335882.1 unnamed protein product, partial [Coregonus sp. 'balchen']	NA
evm.model.Chr5.1867	NA	NA	NA	CAA3012249.1 Hypothetical predicted protein [Olea europaea subsp. europaea]	NA
evm.model.Chr14.1842	PF03078(ATHILA ORF-1 family):ATHILA ORF-1 family	NA	K00026 malate dehydrogenase [EC:1.1.1.37] | (RefSeq) malate dehydrogenase, chloroplastic-like (A)	CAB4097878.1 unnamed protein product [Lactuca saligna]	NA
evm.model.Chr7.1880	PF03078(ATHILA ORF-1 family):ATHILA ORF-1 family	NA	NA	KAF3526564.1 hypothetical protein F2Q69_00049246 [Brassica cretica]	NA
evm.model.Chr9.1623	PF03078(ATHILA ORF-1 family):ATHILA ORF-1 family	NA	NA	CAB4102186.1 unnamed protein product [Lactuca saligna]	NA
evm.model.Chr3.1248	PF03108(MuDR family transposase):MuDR family transposase	NA	K17604 zinc finger SWIM domain-containing protein 3 | (RefSeq) uncharacterized protein LOC110797247 (A)	PNX78709.1 hypothetical protein L195_g034687, partial [Trifolium pratense]	NA
evm.model.Chr6.305	NA	NA	K22696 protein-lysine N-methyltransferase EEF2KMT [EC:2.1.1.-] | (RefSeq) uncharacterized protein LOC108202480 isoform X1 (A)	XP_009846531.1 hypothetical protein H257_19079, partial [Aphanomyces astaci] ETV63986.1 hypothetical protein H257_19079, partial [Aphanomyces astaci]	NA
evm.model.Chr13.331	NA	NA	NA	PON44675.1 hypothetical protein TorRG33x02_330330, partial [Trema orientale]	NA
evm.model.Chr3.1731	PF02902(Ulp1 protease family, C-terminal catalytic domain):Ulp1 protease family, C-terminal catalytic domain	biological_process:proteolysis "The hydrolysis of proteins into smaller polypeptides and/or amino acids by cleavage of their peptide bonds." [GOC:bf, GOC:mah](GO:0006508),molecular_function:cysteine-type peptidase activity "Catalysis of the hydrolysis of peptide bonds in a polypeptide chain by a mechanism in which the sulfhydryl group of a cysteine residue at the active center acts as a nucleophi…	NA	BBH02381.1 hypothetical protein Prudu_012921 [Prunus dulcis]	NA
evm.model.Chr7.2221	NA	NA	K23222 nuclease HARBI1 [EC:3.1.-.-] | (RefSeq) uncharacterized protein LOC106339918 (A)	XP_018810470.2 glutathione S-transferase T3-like [Juglans regia] KAF5477083.1 hypothetical protein F2P56_003761 [Juglans regia]	Glutathione S-transferase T2 OS=Arabidopsis thaliana OX=3702 GN=GSTT2 PE=2 SV=1
evm.model.Chr3.1619	PF04827(Plant transposon protein):Plant transposon protein	molecular_function:hydrolase activity, acting on ester bonds "Catalysis of the hydrolysis of any ester bond." [GOC:jl](GO:0016788)	K23222 nuclease HARBI1 [EC:3.1.-.-] | (RefSeq) uncharacterized protein LOC110883075 (A)	XP_008229054.1 PREDICTED: uncharacterized protein LOC103328441 [Prunus mume]	NA
evm.model.Chr11.936	NA	NA	K23222 nuclease HARBI1 [EC:3.1.-.-] | (RefSeq) protein ALP1-like (A)	KZV15750.1 hypothetical protein F511_29310 [Dorcoceras hygrometricum]	NA
evm.model.Chr10.249	PF02902(Ulp1 protease family, C-terminal catalytic domain):Ulp1 protease family, C-terminal catalytic domain	biological_process:proteolysis "The hydrolysis of proteins into smaller polypeptides and/or amino acids by cleavage of their peptide bonds." [GOC:bf, GOC:mah](GO:0006508),molecular_function:cysteine-type peptidase activity "Catalysis of the hydrolysis of peptide bonds in a polypeptide chain by a mechanism in which the sulfhydryl group of a cysteine residue at the active center acts as a nucleophi…	NA	KAF4395856.1 hypothetical protein F8388_018130 [Cannabis sativa]	NA
evm.model.Chr15.1639	PF01107(Viral movement protein (MP)):Viral movement protein (MP)	NA	NA	AKL90393.1 movement protein, partial [Cauliflower mosaic virus]	Movement protein OS=Cauliflower mosaic virus (strain BBC) OX=31556 GN=ORF I PE=3 SV=2
evm.model.CTG_349.7	NA	NA	NA	KZV47268.1 hypothetical protein F511_07691 [Dorcoceras hygrometricum]	NA
evm.model.Chr6.1578	NA	NA	K22696 protein-lysine N-methyltransferase EEF2KMT [EC:2.1.1.-] | (RefSeq) uncharacterized protein LOC108202480 isoform X1 (A)	XP_010670881.1 PREDICTED: uncharacterized protein LOC104887828 [Beta vulgaris subsp. vulgaris]	NA
evm.model.Chr10.2056	PF05699(hAT family C-terminal dimerisation region):hAT family C-terminal dimerisation region	molecular_function:protein dimerization activity "The formation of a protein dimer, a macromolecular structure consists of two noncovalently associated identical or nonidentical subunits." [ISBN:0198506732](GO:0046983)	K04460 serine/threonine-protein phosphatase 5 [EC:3.1.3.16] | (RefSeq) zinc finger BED domain-containing protein RICESLEEPER 2-like isoform X1 (A)	KHN12551.1 Putative AC transposase, partial [Glycine soja]	Putative AC transposase OS=Zea mays OX=4577 PE=2 SV=2
evm.model.Chr1.658	NA	NA	NA	GER43956.1 hypothetical protein STAS_20829 [Striga asiatica]	NA
evm.model.Chr5.1560	NA	NA	K23222 nuclease HARBI1 [EC:3.1.-.-] | (RefSeq) uncharacterized LOC104908129 (A)	XP_012829982.1 PREDICTED: uncharacterized protein LOC105951138 [Erythranthe guttata]	NA
evm.model.Chr6.1604	NA	NA	NA	GFP84486.1 homeobox-leucine zipper protein hox32 [Phtheirospermum japonicum]	NA
evm.model.Chr10.2153	NA	NA	NA	XP_010236107.1 phosphatidylinositol transfer protein 3 [Brachypodium distachyon] XP_010236108.1 phosphatidylinositol transfer protein 3 [Brachypodium distachyon] XP_024316952.1 phosphatidylinositol transfer protein 3 [Brachypodium distachyon] KQK01877.1 hypothetical protein BRADI_3g59030v3 [Brachypodium distachyon] KQK01878.1 hypothetical protein BRADI_3g59030v3 [Brachypodium distachyon] KQK01879…	NA
evm.model.Chr6.1949	PF10551(MULE transposase domain):MULE transposase domain	NA	K17604 zinc finger SWIM domain-containing protein 3 | (RefSeq) uncharacterized protein LOC104818751 isoform X1 (A)	XP_024016554.1 protein FAR1-RELATED SEQUENCE 6-like [Eutrema salsugineum]	Protein FAR-RED ELONGATED HYPOCOTYL 3 OS=Arabidopsis thaliana OX=3702 GN=FHY3 PE=1 SV=1
evm.model.Chr14.1680	NA	NA	K22696 protein-lysine N-methyltransferase EEF2KMT [EC:2.1.1.-] | (RefSeq) uncharacterized protein LOC108202480 isoform X1 (A)	KAG3232349.1 hypothetical protein PI124_g22566 [Phytophthora idaei]	NA
evm.model.Chr3.1701	NA	NA	NA	CAF2047139.1 unnamed protein product [Brassica napus]	Peroxiredoxin-2E, chloroplastic OS=Arabidopsis thaliana OX=3702 GN=PRXIIE PE=1 SV=2
evm.model.CTG_39.10	PF03078(ATHILA ORF-1 family):ATHILA ORF-1 family	NA	NA	KAD3641740.1 hypothetical protein E3N88_30964 [Mikania micrantha]	NA
evm.model.Chr5.1499	NA	NA	NA	VFQ72567.1 unnamed protein product [Cuscuta campestris]	NA
evm.model.Chr14.2089	NA	NA	K08857 NIMA (never in mitosis gene a)-related kinase 1/4/5 [EC:2.7.11.1] | (RefSeq) serine/threonine-protein kinase Nek6-like (A)	XP_015160092.1 PREDICTED: uncharacterized protein LOC107058645 [Solanum tuberosum]	NA
evm.model.CTG_141.1	NA	NA	NA	KZV47268.1 hypothetical protein F511_07691 [Dorcoceras hygrometricum]	NA
evm.model.Chr2.1517	PF01080(Presenilin):Presenilin	molecular_function:aspartic-type endopeptidase activity "Catalysis of the hydrolysis of internal, alpha-peptide bonds in a polypeptide chain by a mechanism in which a water molecule bound by the side chains of aspartic residues at the active center acts as a nucleophile." [ISBN:0198506732](GO:0004190),cellular_component:integral component of membrane "The component of a membrane consisting of the…	K04505 presenilin 1 [EC:3.4.23.-] | (RefSeq) presenilin-like protein At2g29900 (A)	XP_027069719.1 presenilin-like protein At1g08700 [Coffea arabica] XP_027155818.1 presenilin-like protein At1g08700 [Coffea eugenioides] XP_027171182.1 presenilin-like protein At1g08700 [Coffea eugenioides]	Presenilin-like protein At2g29900 OS=Arabidopsis thaliana OX=3702 GN=At2g29900 PE=2 SV=1
evm.model.Chr14.1404	NA	NA	NA	KAG3035011.1 hypothetical protein PC120_g1130 [Phytophthora cactorum] KAG3087944.1 hypothetical protein PC121_g4547 [Phytophthora cactorum]	NA
evm.model.Chr5.1208	NA	NA	NA	KDP34820.1 hypothetical protein JCGZ_11182 [Jatropha curcas]	NA
evm.model.CTG_724.2	NA	NA	K14826 FK506-binding nuclear protein [EC:5.2.1.8] | (RefSeq) LOW QUALITY PROTEIN: peptidyl-prolyl cis-trans isomerase FKBP43-like (A)	ATC54081.1 hypothetical protein CKX30_04730 [Brucella abortus]	NA
evm.model.Chr13.1365	NA	NA	K22696 protein-lysine N-methyltransferase EEF2KMT [EC:2.1.1.-] | (RefSeq) uncharacterized protein LOC108202480 isoform X1 (A)	XP_026419658.1 uncharacterized protein LOC113315611 [Papaver somniferum]	NA
evm.model.CTG_575.4	NA	NA	NA	KZV47268.1 hypothetical protein F511_07691 [Dorcoceras hygrometricum]	NA
evm.model.CTG_530.1	NA	NA	NA	KZV47268.1 hypothetical protein F511_07691 [Dorcoceras hygrometricum]	NA
evm.model.CTG_695.1	NA	NA	K14826 FK506-binding nuclear protein [EC:5.2.1.8] | (RefSeq) LOW QUALITY PROTEIN: peptidyl-prolyl cis-trans isomerase FKBP43-like (A)	KYP52745.1 hypothetical protein KK1_025490 [Cajanus cajan]	NA
evm.model.Chr9.1267	NA	molecular_function:zinc ion binding "Interacting selectively and non-covalently with zinc [Zn] ions." [GOC:ai](GO:0008270)	K17604 zinc finger SWIM domain-containing protein 3 | (RefSeq) uncharacterized LOC109165518 (A)	XP_009804015.1 PREDICTED: uncharacterized protein LOC104249314 [Nicotiana sylvestris]	NA
evm.model.Chr1.399	PF00931(NB-ARC domain):NB-ARC domain	molecular_function:ADP binding "Interacting selectively and non-covalently with ADP, adenosine 5'-diphosphate." [GOC:jl](GO:0043531)	K13457 disease resistance protein RPM1 | (RefSeq) disease resistance protein RPP8-like (A)	XP_028052519.1 disease resistance protein RPM1-like isoform X1 [Camellia sinensis]	Putative late blight resistance protein homolog R1A-3 OS=Solanum demissum OX=50514 GN=R1A-3 PE=5 SV=2
evm.model.Chr4.865	PF00010(Helix-loop-helix DNA-binding domain):Helix-loop-helix DNA-binding domain	molecular_function:DNA-binding transcription factor activity "A protein or a member of a complex that interacts selectively and non-covalently with a specific DNA sequence [sometimes referred to as a motif] within the regulatory region of a gene to modulate transcription. Regulatory regions include promoters [proximal and distal] and enhancers. Genes are transcriptional units, and include bacteri…	NA	RDX89836.1 Transcription factor bHLH36, partial [Mucuna pruriens]	Transcription factor bHLH36 OS=Arabidopsis thaliana OX=3702 GN=BHLH36 PE=2 SV=1
evm.model.Chr9.1198	PF03078(ATHILA ORF-1 family):ATHILA ORF-1 family	NA	NA	KMS64713.1 hypothetical protein BVRB_017440 [Beta vulgaris subsp. vulgaris]	NA
evm.model.Chr10.1054	NA	NA	K01179 endoglucanase [EC:3.2.1.4] | (RefSeq) endoglucanase 4-like (A)	ONI02364.1 hypothetical protein PRUPE_6G193600 [Prunus persica]	NA
evm.model.Chr5.980	NA	NA	NA	GFP82523.1 hypothetical protein PHJA_000395300 [Phtheirospermum japonicum]	NA
evm.model.Chr3.1463	NA	NA	NA	KAG6397200.1 hypothetical protein SASPL_143366 [Salvia splendens]	NA
evm.model.Chr8.1505	NA	NA	NA	KAF3652030.1 putative glycerol-3-phosphate 2-O-acyltransferase 6-like [Capsicum annuum] KAF3660589.1 putative glycerol-3-phosphate 2-O-acyltransferase 6-like [Capsicum annuum]	NA
evm.model.CTG_276.1	NA	NA	NA	KZV47268.1 hypothetical protein F511_07691 [Dorcoceras hygrometricum]	NA
evm.model.Chr9.1489	NA	NA	K22696 protein-lysine N-methyltransferase EEF2KMT [EC:2.1.1.-] | (RefSeq) uncharacterized protein LOC108202480 isoform X1 (A)	KAF0737754.1 hypothetical protein Ae201684_006248 [Aphanomyces euteiches]	NA
evm.model.Chr10.1756	NA	NA	NA	XP_020552444.1 BTB/POZ domain-containing protein At5g60050 [Sesamum indicum]	NA
evm.model.CTG_717.8	NA	NA	K14826 FK506-binding nuclear protein [EC:5.2.1.8] | (RefSeq) LOW QUALITY PROTEIN: peptidyl-prolyl cis-trans isomerase FKBP43-like (A)	KYP52745.1 hypothetical protein KK1_025490 [Cajanus cajan]	NA
evm.model.CTG_612.8	NA	NA	K14826 FK506-binding nuclear protein [EC:5.2.1.8] | (RefSeq) LOW QUALITY PROTEIN: peptidyl-prolyl cis-trans isomerase FKBP43-like (A)	KYP52745.1 hypothetical protein KK1_025490 [Cajanus cajan]	NA
evm.model.Chr10.1769	NA	molecular_function:structural constituent of ribosome "The action of a molecule that contributes to the structural integrity of the ribosome." [GOC:mah](GO:0003735),cellular_component:ribosome "An intracellular organelle, about 200 A in diameter, consisting of RNA and protein. It is the site of protein biosynthesis resulting from translation of messenger RNA [mRNA]. It consists of two subunits, o…	K02990 small subunit ribosomal protein S6 | (RefSeq) 30S ribosomal protein S6 alpha, chloroplastic (A)	RRT84585.1 hypothetical protein B296_00007019 [Ensete ventricosum]	30S ribosomal protein S6 alpha, chloroplastic OS=Arabidopsis thaliana OX=3702 GN=RPS6 PE=2 SV=1
evm.model.CTG_611.14	NA	NA	K14826 FK506-binding nuclear protein [EC:5.2.1.8] | (RefSeq) LOW QUALITY PROTEIN: peptidyl-prolyl cis-trans isomerase FKBP43-like (A)	KYP52745.1 hypothetical protein KK1_025490 [Cajanus cajan]	NA
evm.model.Chr11.1070	PF00847(AP2 domain):AP2 domain	molecular_function:DNA binding "Any molecular function by which a gene product interacts selectively and non-covalently with DNA [deoxyribonucleic acid]." [GOC:dph, GOC:jl, GOC:tb, GOC:vw](GO:0003677),molecular_function:DNA-binding transcription factor activity "A protein or a member of a complex that interacts selectively and non-covalently with a specific DNA sequence [sometimes referred to as …	K14517 ethylene-responsive transcription factor 2 | (RefSeq) ethylene-responsive transcription factor ERF098-like (A)	KYP49733.1 Ethylene-responsive transcription factor ERF106 family [Cajanus cajan]	Ethylene-responsive transcription factor ERF106 OS=Arabidopsis thaliana OX=3702 GN=ERF106 PE=2 SV=1
evm.model.Chr5.2050	PF03078(ATHILA ORF-1 family):ATHILA ORF-1 family	NA	K00026 malate dehydrogenase [EC:1.1.1.37] | (RefSeq) malate dehydrogenase, chloroplastic-like (A)	PNX95437.1 hypothetical protein L195_g018629 [Trifolium pratense]	NA
evm.model.Chr14.1692	NA	NA	NA	XP_021650014.1 uncharacterized protein LOC110642325 isoform X2 [Hevea brasiliensis]	NA
evm.model.CTG_667.4	NA	NA	NA	KZV47268.1 hypothetical protein F511_07691 [Dorcoceras hygrometricum]	NA
evm.model.Chr6.1124	NA	molecular_function:zinc ion binding "Interacting selectively and non-covalently with zinc [Zn] ions." [GOC:ai](GO:0008270)	K17604 zinc finger SWIM domain-containing protein 3 | (RefSeq) uncharacterized protein LOC105169002 isoform X1 (A)	GEY86744.1 transposase, MuDR, MULE transposase domain protein [Tanacetum cinerariifolium]	NA
evm.model.Chr5.2314	NA	NA	K04505 presenilin 1 [EC:3.4.23.-] | (RefSeq) presenilin-like protein At2g29900 (A)	TMW94849.1 hypothetical protein EJD97_009714 [Solanum chilense]	NA
evm.model.Chr11.471	NA	NA	NA	GFQ07068.1 glutamate-rich WD repeat-containing protein 1 [Phtheirospermum japonicum]	NA
evm.model.Chr13.1327	PF03078(ATHILA ORF-1 family):ATHILA ORF-1 family	NA	NA	KMS94829.1 hypothetical protein BVRB_014930, partial [Beta vulgaris subsp. vulgaris]	NA
evm.model.Chr5.2345	PF09331(Domain of unknown function (DUF1985)):Domain of unknown function (DUF1985)	NA	NA	KAD4585535.1 hypothetical protein E3N88_23136 [Mikania micrantha]	NA
evm.model.Chr11.266	NA	NA	NA	ACV32574.1 mar14 transposase [synthetic construct]	NA
evm.model.Chr6.1309	NA	NA	K23222 nuclease HARBI1 [EC:3.1.-.-] | (RefSeq) uncharacterized LOC104908129 (A)	PIM97141.1 hypothetical protein CDL12_30391 [Handroanthus impetiginosus]	NA
evm.model.Chr14.2582	NA	NA	NA	XP_013658933.1 uncharacterized protein LOC106363793 [Brassica napus]	NA
evm.model.CTG_430.2	NA	NA	K14826 FK506-binding nuclear protein [EC:5.2.1.8] | (RefSeq) LOW QUALITY PROTEIN: peptidyl-prolyl cis-trans isomerase FKBP43-like (A)	KAG2642211.1 hypothetical protein PVAP13_2KG262632 [Panicum virgatum] KAG2642310.1 hypothetical protein PVAP13_2KG284438 [Panicum virgatum]	NA
evm.model.Chr14.1874	PF10551(MULE transposase domain):MULE transposase domain	biological_process:regulation of transcription, DNA-templated "Any process that modulates the frequency, rate or extent of cellular DNA-templated transcription." [GOC:go_curators, GOC:txnOH](GO:0006355)	K05909 laccase [EC:1.10.3.2] | (RefSeq) laccase-1-like (A)	XP_021742160.1 protein FAR1-RELATED SEQUENCE 5-like [Chenopodium quinoa]	Protein FAR1-RELATED SEQUENCE 5 OS=Arabidopsis thaliana OX=3702 GN=FRS5 PE=1 SV=1
evm.model.Chr15.2659	PF14291(Domain of unknown function (DUF4371)):Domain of unknown function (DUF4371)	NA	K07466 replication factor A1 | (RefSeq) uncharacterized LOC100500983 isoform X1 (A)	XP_028055104.1 uncharacterized protein LOC114259291 [Camellia sinensis]	Zinc finger MYM-type protein 1 OS=Homo sapiens OX=9606 GN=ZMYM1 PE=1 SV=1
evm.model.CTG_59.1	NA	NA	NA	KZV47268.1 hypothetical protein F511_07691 [Dorcoceras hygrometricum]	NA
evm.model.Chr9.2312	PF14543(Xylanase inhibitor N-terminal):Xylanase inhibitor N-terminal	molecular_function:aspartic-type endopeptidase activity "Catalysis of the hydrolysis of internal, alpha-peptide bonds in a polypeptide chain by a mechanism in which a water molecule bound by the side chains of aspartic residues at the active center acts as a nucleophile." [ISBN:0198506732](GO:0004190),biological_process:proteolysis "The hydrolysis of proteins into smaller polypeptides and/or amin…	NA	KZM87453.1 hypothetical protein DCAR_024587 [Daucus carota subsp. sativus]	Probable aspartic proteinase GIP2 OS=Nicotiana benthamiana OX=4100 GN=GIP2 PE=1 SV=1
evm.model.Chr1.1664	PF07714(Protein tyrosine and serine/threonine kinase):Protein tyrosine kinase;PF00069(Protein kinase domain):Protein kinase domain	molecular_function:protein kinase activity "Catalysis of the phosphorylation of an amino acid residue in a protein, usually according to the reaction: a protein + ATP = a phosphoprotein + ADP." [MetaCyc:PROTEIN-KINASE-RXN](GO:0004672),molecular_function:ATP binding "Interacting selectively and non-covalently with ATP, adenosine 5'-triphosphate, a universally important coenzyme and enzyme regulato…	K04733 interleukin-1 receptor-associated kinase 4 [EC:2.7.11.1] | (RefSeq) putative receptor-like protein kinase At5g39000 (A)	XP_023757430.1 probable LRR receptor-like serine/threonine-protein kinase At1g56130 [Lactuca sativa]	Receptor-like protein kinase ANXUR1 OS=Arabidopsis thaliana OX=3702 GN=ANX1 PE=1 SV=1
evm.model.CTG_327.10	NA	NA	NA	KZV47268.1 hypothetical protein F511_07691 [Dorcoceras hygrometricum]	NA
evm.model.CTG_485.1	NA	NA	NA	KZV47268.1 hypothetical protein F511_07691 [Dorcoceras hygrometricum]	NA
evm.model.Chr8.942	NA	NA	K01963 acetyl-CoA carboxylase carboxyl transferase subunit beta [EC:6.4.1.2 2.1.3.15] | (RefSeq) uncharacterized protein LOC109823134 (A)	XP_013601474.1 PREDICTED: glutathione S-transferase T3-like [Brassica oleracea var. oleracea]	Glutathione S-transferase T3 OS=Arabidopsis thaliana OX=3702 GN=GSTT3 PE=2 SV=1
evm.model.Chr15.843	NA	NA	NA	PON99263.1 Galactose oxidase/kelch, beta-propeller [Trema orientale]	NA
evm.model.Chr14.772	PF02458(Transferase family):Transferase family	molecular_function:transferase activity, transferring acyl groups other than amino-acyl groups "Catalysis of the transfer of an acyl group, other than amino-acyl, from one compound [donor] to another [acceptor]." [GOC:jl](GO:0016747)	K13065 shikimate O-hydroxycinnamoyltransferase [EC:2.3.1.133] | (RefSeq) vinorine synthase-like (A)	KAF3946533.1 hypothetical protein CMV_027211 [Castanea mollissima]	Stemmadenine O-acetyltransferase OS=Catharanthus roseus OX=4058 GN=SAT PE=1 SV=1
evm.model.Chr11.1040	PF04675(DNA ligase N terminus):DNA ligase N terminus	molecular_function:DNA binding "Any molecular function by which a gene product interacts selectively and non-covalently with DNA [deoxyribonucleic acid]." [GOC:dph, GOC:jl, GOC:tb, GOC:vw](GO:0003677),molecular_function:DNA ligase [ATP] activity "Catalysis of the reaction: ATP + deoxyribonucleotide[n] + deoxyribonucleotide[m] = AMP + diphosphate + deoxyribonucleotide[n+m]." [EC:6.5.1.1](GO:000391…	K10747 DNA ligase 1 [EC:6.5.1.1 6.5.1.6 6.5.1.7] | (RefSeq) hypothetical protein (A)	XP_015697493.2 DNA ligase 1 [Oryza brachyantha]	DNA ligase 1 OS=Arabidopsis thaliana OX=3702 GN=LIG1 PE=2 SV=2
evm.model.CTG_613.8	NA	NA	NA	KZV47268.1 hypothetical protein F511_07691 [Dorcoceras hygrometricum]	NA
evm.model.CTG_589.1	NA	NA	NA	KZV47268.1 hypothetical protein F511_07691 [Dorcoceras hygrometricum]	NA
evm.model.CTG_336.9	PF05758(Ycf1):Ycf1	cellular_component:integral component of membrane "The component of a membrane consisting of the gene products and protein complexes having at least some part of their peptide sequence embedded in the hydrophobic region of the membrane." [GOC:dos, GOC:go_curators](GO:0016021)	K02690 photosystem I P700 chlorophyll a apoprotein A2 | (RefSeq) uncharacterized protein LOC111440173 (A)	QJS34084.1 hypothetical chloroplast RF19 [Scutellaria calcarata]	Protein TIC 214 OS=Coffea arabica OX=13443 GN=TIC214 PE=3 SV=1
evm.model.Chr3.1557	PF03078(ATHILA ORF-1 family):ATHILA ORF-1 family	NA	NA	KAF3585330.1 hypothetical protein F2Q69_00029037 [Brassica cretica]	NA
evm.model.Chr13.341	NA	NA	K08332 vacuolar protein 8 | (RefSeq) U-box domain-containing protein 38-like (A)	CAF1921978.1 unnamed protein product [Brassica napus] CDY33979.1 BnaC02g43580D [Brassica napus]	U-box domain-containing protein 38 OS=Arabidopsis thaliana OX=3702 GN=PUB38 PE=1 SV=1
evm.model.Chr9.1999	NA	NA	NA	GFP82522.1 hypothetical protein PHJA_000395200 [Phtheirospermum japonicum]	NA
evm.model.Chr6.1483	PF10551(MULE transposase domain):MULE transposase domain	biological_process:regulation of transcription, DNA-templated "Any process that modulates the frequency, rate or extent of cellular DNA-templated transcription." [GOC:go_curators, GOC:txnOH](GO:0006355)	K17604 zinc finger SWIM domain-containing protein 3 | (RefSeq) protein FAR1-RELATED SEQUENCE 5-like isoform X1 (A)	XP_019188958.1 PREDICTED: protein FAR1-RELATED SEQUENCE 5-like [Ipomoea nil]	Protein FAR1-RELATED SEQUENCE 5 OS=Arabidopsis thaliana OX=3702 GN=FRS5 PE=1 SV=1
evm.model.Chr6.410	PF13041(PPR repeat family):PPR repeat family	molecular_function:protein binding "Interacting selectively and non-covalently with any protein or protein complex [a complex of two or more proteins that may include other nonprotein molecules]." [GOC:go_curators](GO:0005515)	K01873 valyl-tRNA synthetase [EC:6.1.1.9] | (RefSeq) valine--tRNA ligase, mitochondrial-like (A)	XP_024995275.1 putative pentatricopeptide repeat-containing protein At1g26500 [Cynara cardunculus var. scolymus]	Putative pentatricopeptide repeat-containing protein At1g26500 OS=Arabidopsis thaliana OX=3702 GN=At1g26500 PE=3 SV=1
evm.model.Chr11.456	PF10551(MULE transposase domain):MULE transposase domain	NA	K17604 zinc finger SWIM domain-containing protein 3 | (RefSeq) uncharacterized protein LOC108461101 (A)	KAA0036500.1 protein FAR1-RELATED SEQUENCE 4 [Cucumis melo var. makuwa] TYJ99981.1 protein FAR1-RELATED SEQUENCE 4 [Cucumis melo var. makuwa]	NA
evm.model.Chr7.1787	PF00400(WD domain, G-beta repeat):WD domain, G-beta repeat	molecular_function:protein binding "Interacting selectively and non-covalently with any protein or protein complex [a complex of two or more proteins that may include other nonprotein molecules]." [GOC:go_curators](GO:0005515)	K14753 guanine nucleotide-binding protein subunit beta-2-like 1 protein | (RefSeq) LOW QUALITY PROTEIN: guanine nucleotide-binding protein subunit beta-like protein (A)	GER32402.1 guanine nucleotide-binding protein subunit beta-like protein [Striga asiatica]	Guanine nucleotide-binding protein subunit beta-like protein OS=Nicotiana plumbaginifolia OX=4092 PE=2 SV=1
evm.model.Chr14.1979	NA	NA	NA	GFB68456.1 transposase, MuDR, MULE transposase domain protein [Tanacetum cinerariifolium]	NA
evm.model.CTG_778.1	NA	NA	K14826 FK506-binding nuclear protein [EC:5.2.1.8] | (RefSeq) LOW QUALITY PROTEIN: peptidyl-prolyl cis-trans isomerase FKBP43-like (A)	KYP52745.1 hypothetical protein KK1_025490 [Cajanus cajan]	NA
evm.model.CTG_634.10	NA	NA	NA	KZV47268.1 hypothetical protein F511_07691 [Dorcoceras hygrometricum]	NA
evm.model.Chr5.601	PF03018(Dirigent-like protein):Dirigent-like protein	NA	K01870 isoleucyl-tRNA synthetase [EC:6.1.1.5] | (RefSeq) isoleucine--tRNA ligase, chloroplastic/mitochondrial-like (A)	KAG5227684.1 dirigent protein [Salix suchowensis]	Dirigent protein 23 OS=Arabidopsis thaliana OX=3702 GN=DIR23 PE=2 SV=1
evm.model.Chr7.1654	PF03078(ATHILA ORF-1 family):ATHILA ORF-1 family	NA	K00026 malate dehydrogenase [EC:1.1.1.37] | (RefSeq) malate dehydrogenase, chloroplastic-like (A)	CAA7060056.1 unnamed protein product [Microthlaspi erraticum]	NA
evm.model.CTG_456.1	NA	NA	NA	KZV47268.1 hypothetical protein F511_07691 [Dorcoceras hygrometricum]	NA
evm.model.Chr13.1493	NA	NA	NA	KAG6397200.1 hypothetical protein SASPL_143366 [Salvia splendens]	NA
evm.model.Chr5.1777	NA	NA	NA	GER46850.1 alpha-fetoprotein [Striga asiatica]	NA
evm.model.CTG_45.4	PF01693(Caulimovirus viroplasmin):Caulimovirus viroplasmin	NA	K03469 ribonuclease HI [EC:3.1.26.4] | (Kazusa) Lj1g3v4604390.2; - (A)	MBO7271676.1 ribonuclease H family protein [Bacteroidaceae bacterium]	Ribonuclease H OS=Bacillus halodurans (strain ATCC BAA-125 / DSM 18197 / FERM 7344 / JCM 9153 / C-125) OX=272558 GN=rnhA PE=1 SV=1
evm.model.Chr2.2276	PF09331(Domain of unknown function (DUF1985)):Domain of unknown function (DUF1985)	NA	NA	BBG99425.1 hypothetical protein Prudu_009116 [Prunus dulcis]	NA
evm.model.Chr3.921	NA	NA	K08857 NIMA (never in mitosis gene a)-related kinase 1/4/5 [EC:2.7.11.1] | (RefSeq) serine/threonine-protein kinase Nek6-like (A)	CAD41471.3 OSJNBa0079A21.15 [Oryza sativa Japonica Group]	NA
evm.model.Chr13.2011	PF07714(Protein tyrosine and serine/threonine kinase):Protein tyrosine kinase;PF00314(Thaumatin family):Thaumatin family	molecular_function:protein kinase activity "Catalysis of the phosphorylation of an amino acid residue in a protein, usually according to the reaction: a protein + ATP = a phosphoprotein + ADP." [MetaCyc:PROTEIN-KINASE-RXN](GO:0004672),molecular_function:protein tyrosine kinase activity "Catalysis of the reaction: ATP + a protein tyrosine = ADP + protein tyrosine phosphate." [EC:2.7.10](GO:0004713…	K04733 interleukin-1 receptor-associated kinase 4 [EC:2.7.11.1] | (RefSeq) cysteine-rich receptor-like protein kinase 15 (A)	XP_003629298.1 thaumatin-like protein 1 [Medicago truncatula] AET03774.1 pathogenesis-related thaumatin family protein [Medicago truncatula] RHN41970.1 putative thaumatin [Medicago truncatula]	Pto-interacting protein 1 OS=Solanum lycopersicum OX=4081 GN=PTI1 PE=1 SV=2
evm.model.Chr7.1189	PF01080(Presenilin):Presenilin	molecular_function:aspartic-type endopeptidase activity "Catalysis of the hydrolysis of internal, alpha-peptide bonds in a polypeptide chain by a mechanism in which a water molecule bound by the side chains of aspartic residues at the active center acts as a nucleophile." [ISBN:0198506732](GO:0004190),cellular_component:integral component of membrane "The component of a membrane consisting of the…	K04505 presenilin 1 [EC:3.4.23.-] | (RefSeq) presenilin-like protein At2g29900 (A)	CAN73179.1 hypothetical protein VITISV_043177, partial [Vitis vinifera]	Presenilin-like protein At2g29900 OS=Arabidopsis thaliana OX=3702 GN=At2g29900 PE=2 SV=1
evm.model.Chr10.944	NA	NA	NA	GFP94588.1 mediator of RNA polymerase ii transcription subunit 25 [Phtheirospermum japonicum]	NA
evm.model.Chr4.732	NA	NA	K23222 nuclease HARBI1 [EC:3.1.-.-] | (RefSeq) uncharacterized protein LOC106339918 (A)	XP_013645870.1 glutathione S-transferase T3-like [Brassica napus]	NA
evm.model.Chr1.683	NA	NA	NA	XP_040364436.1 uncharacterized protein LOC121049990 [Rosa chinensis]	NA
evm.model.Chr8.629	NA	NA	NA	EOY09843.1 Uncharacterized protein TCM_025216 [Theobroma cacao]	NA
evm.model.Chr4.1647	NA	NA	NA	GER43956.1 hypothetical protein STAS_20829 [Striga asiatica]	NA
evm.model.Chr6.1780	NA	NA	NA	AAC28384.1 mariner transposase [Glycine max]	NA
evm.model.Chr5.1255	PF14372(Domain of unknown function (DUF4413)):Domain of unknown function (DUF4413)	molecular_function:DNA binding "Any molecular function by which a gene product interacts selectively and non-covalently with DNA [deoxyribonucleic acid]." [GOC:dph, GOC:jl, GOC:tb, GOC:vw](GO:0003677)	K04460 serine/threonine-protein phosphatase 5 [EC:3.1.3.16] | (RefSeq) zinc finger BED domain-containing protein RICESLEEPER 2-like isoform X1 (A)	XP_030953432.1 zinc finger BED domain-containing protein RICESLEEPER 2-like [Quercus lobata] XP_030953433.1 zinc finger BED domain-containing protein RICESLEEPER 2-like [Quercus lobata] XP_030953434.1 zinc finger BED domain-containing protein RICESLEEPER 2-like [Quercus lobata]	Putative AC transposase OS=Zea mays OX=4577 PE=2 SV=2
evm.model.CTG_68.32	NA	NA	NA	XP_013739979.1 uncharacterized protein LOC106442901 [Brassica napus]	NA
evm.model.Chr15.1521	NA	molecular_function:zinc ion binding "Interacting selectively and non-covalently with zinc [Zn] ions." [GOC:ai](GO:0008270)	K17604 zinc finger SWIM domain-containing protein 3 | (RefSeq) uncharacterized protein LOC106772824 (A)	XP_026378288.1 uncharacterized protein LOC113272702 [Papaver somniferum]	NA
evm.model.Chr3.772	PF09331(Domain of unknown function (DUF1985)):Domain of unknown function (DUF1985)	NA	NA	GEW71569.1 hypothetical protein [Tanacetum cinerariifolium]	NA
evm.model.CTG_667.3	NA	NA	NA	KAG6487952.1 hypothetical protein ZIOFF_056691 [Zingiber officinale]	NA
evm.model.Chr5.597	PF03018(Dirigent-like protein):Dirigent-like protein	NA	K01870 isoleucyl-tRNA synthetase [EC:6.1.1.5] | (RefSeq) isoleucine--tRNA ligase, chloroplastic/mitochondrial-like (A)	RZC79193.1 hypothetical protein C5167_003407 [Papaver somniferum]	Dirigent protein 22 OS=Arabidopsis thaliana OX=3702 GN=DIR22 PE=2 SV=1
evm.model.Chr14.1681	NA	NA	K08857 NIMA (never in mitosis gene a)-related kinase 1/4/5 [EC:2.7.11.1] | (RefSeq) serine/threonine-protein kinase Nek6-like (A)	XP_021861260.1 uncharacterized protein LOC110800263 [Spinacia oleracea]	NA
evm.model.Chr15.2349	PF03078(ATHILA ORF-1 family):ATHILA ORF-1 family	NA	K05387 glutamate receptor, ionotropic, plant | (RefSeq) glutamate receptor 3.2-like (A)	KAG5385207.1 hypothetical protein IGI04_036677 [Brassica rapa subsp. trilocularis]	NA
evm.model.CTG_541.5	NA	NA	K14826 FK506-binding nuclear protein [EC:5.2.1.8] | (RefSeq) LOW QUALITY PROTEIN: peptidyl-prolyl cis-trans isomerase FKBP43-like (A)	KYP52745.1 hypothetical protein KK1_025490 [Cajanus cajan]	NA
evm.model.Chr7.1147	NA	NA	NA	KAG6390264.1 hypothetical protein SASPL_147996 [Salvia splendens]	NA
evm.model.Chr15.2404	NA	NA	NA	GER54861.1 lysine--tRNA ligase [Striga asiatica]	NA
evm.model.CTG_332.3	NA	NA	NA	AAO18644.1 hypothetical protein [Lactuca sativa] AAY57522.1 unknown [Lactuca sativa] PLY68380.1 hypothetical protein LSAT_7X380 [Lactuca sativa]	NA
evm.model.Chr15.2320	PF04720(PDDEXK-like family of unknown function):PDDEXK-like family of unknown function	NA	NA	XP_008245959.1 PREDICTED: uncharacterized protein LOC103344110 [Prunus mume]	NA
evm.model.Chr2.884	NA	molecular_function:zinc ion binding "Interacting selectively and non-covalently with zinc [Zn] ions." [GOC:ai](GO:0008270)	K17604 zinc finger SWIM domain-containing protein 3 | (RefSeq) uncharacterized protein LOC106772824 (A)	KAF9618060.1 hypothetical protein IFM89_000011 [Coptis chinensis]	NA
evm.model.Chr9.1591	PF01080(Presenilin):Presenilin	molecular_function:aspartic-type endopeptidase activity "Catalysis of the hydrolysis of internal, alpha-peptide bonds in a polypeptide chain by a mechanism in which a water molecule bound by the side chains of aspartic residues at the active center acts as a nucleophile." [ISBN:0198506732](GO:0004190),cellular_component:integral component of membrane "The component of a membrane consisting of the…	K04505 presenilin 1 [EC:3.4.23.-] | (RefSeq) presenilin-like protein At2g29900 (A)	XP_024968317.1 presenilin-like protein At1g08700 [Cynara cardunculus var. scolymus] KVI12163.1 Peptidase A22A, presenilin [Cynara cardunculus var. scolymus]	Presenilin-like protein At2g29900 OS=Arabidopsis thaliana OX=3702 GN=At2g29900 PE=2 SV=1
evm.model.CTG_107.8	NA	NA	K14826 FK506-binding nuclear protein [EC:5.2.1.8] | (RefSeq) LOW QUALITY PROTEIN: peptidyl-prolyl cis-trans isomerase FKBP43-like (A)	KYP52745.1 hypothetical protein KK1_025490 [Cajanus cajan]	NA
evm.model.Chr7.1980	NA	NA	NA	MBU1282840.1 hypothetical protein [Gammaproteobacteria bacterium] MBU2154906.1 hypothetical protein [Gammaproteobacteria bacterium] MBU2295597.1 hypothetical protein [Gammaproteobacteria bacterium]	NA
evm.model.Chr4.1326	PF03078(ATHILA ORF-1 family):ATHILA ORF-1 family	NA	NA	CAB4082776.1 unnamed protein product [Lactuca saligna]	NA
evm.model.Chr5.1533	NA	NA	K22696 protein-lysine N-methyltransferase EEF2KMT [EC:2.1.1.-] | (RefSeq) uncharacterized protein LOC108202480 isoform X1 (A)	XP_039780530.1 uncharacterized protein LOC120647741 [Panicum virgatum]	NA
evm.model.Chr10.1085	NA	NA	NA	PON81617.1 LOW QUALITY PROTEIN: hypothetical protein TorRG33x02_225710 [Trema orientale]	NA
evm.model.CTG_757.8	NA	NA	NA	KZV47268.1 hypothetical protein F511_07691 [Dorcoceras hygrometricum]	NA
evm.model.Chr5.1918	PF09331(Domain of unknown function (DUF1985)):Domain of unknown function (DUF1985)	NA	NA	XP_023633323.1 LOW QUALITY PROTEIN: uncharacterized protein LOC17874436, partial [Capsella rubella]	NA
evm.model.CTG_548.2	NA	NA	NA	KZV47268.1 hypothetical protein F511_07691 [Dorcoceras hygrometricum]	NA
evm.model.Chr5.2848	PF00004(ATPase family associated with various cellular activities (AAA)):ATPase family associated with various cellular activities (AAA);PF17862(AAA+ lid domain):-	molecular_function:ATP binding "Interacting selectively and non-covalently with ATP, adenosine 5'-triphosphate, a universally important coenzyme and enzyme regulator." [ISBN:0198506732](GO:0005524),cellular_component:peroxisomal membrane "The lipid bilayer surrounding a peroxisome." [GOC:mah](GO:0005778),biological_process:protein targeting to peroxisome "The process of directing proteins towards…	K13338 peroxin-1 | (RefSeq) peroxisome biogenesis protein 1-like (A)	XP_026395274.1 peroxisome biogenesis protein 1-like isoform X2 [Papaver somniferum]	Peroxisome biogenesis protein 1 OS=Arabidopsis thaliana OX=3702 GN=PEX1 PE=1 SV=2
evm.model.Chr7.1454	NA	NA	NA	EXC30509.1 hypothetical protein L484_010758 [Morus notabilis]	NA
evm.model.Chr10.2406	NA	molecular_function:zinc ion binding "Interacting selectively and non-covalently with zinc [Zn] ions." [GOC:ai](GO:0008270)	K17604 zinc finger SWIM domain-containing protein 3 | (RefSeq) uncharacterized protein LOC104456899 (A)	XP_018474013.1 PREDICTED: uncharacterized protein LOC108845273 [Raphanus sativus]	NA
evm.model.Chr13.951	NA	NA	NA	GER43537.1 Tim10/DDP family zinc finger protein [Striga asiatica]	NA
evm.model.Chr2.1882	PF09331(Domain of unknown function (DUF1985)):Domain of unknown function (DUF1985)	NA	NA	XP_034198240.1 uncharacterized protein LOC117613774 [Prunus dulcis]	NA
evm.model.CTG_474.10	NA	NA	K14826 FK506-binding nuclear protein [EC:5.2.1.8] | (RefSeq) LOW QUALITY PROTEIN: peptidyl-prolyl cis-trans isomerase FKBP43-like (A)	TYJ98325.1 hypothetical protein E5676_scaffold232G00490 [Cucumis melo var. makuwa]	NA
evm.model.Chr5.1775	NA	biological_process:regulation of transcription, DNA-templated "Any process that modulates the frequency, rate or extent of cellular DNA-templated transcription." [GOC:go_curators, GOC:txnOH](GO:0006355)	K17604 zinc finger SWIM domain-containing protein 3 | (RefSeq) protein FAR1-RELATED SEQUENCE 5-like isoform X1 (A)	KAF7138263.1 hypothetical protein RHSIM_Rhsim07G0160800 [Rhododendron simsii]	Protein FAR1-RELATED SEQUENCE 5 OS=Arabidopsis thaliana OX=3702 GN=FRS5 PE=1 SV=1
evm.model.Chr13.2374	PF03254(Xyloglucan fucosyltransferase):Xyloglucan fucosyltransferase	molecular_function:galactoside 2-alpha-L-fucosyltransferase activity "Catalysis of the reaction: GDP-L-fucose + beta-D-galactosyl-R = GDP + alpha-L-fucosyl-[1,2]-beta-D-galactosyl-R." [EC:2.4.1.69](GO:0008107),cellular_component:membrane "A lipid bilayer along with all the proteins and protein complexes embedded in it an attached to it." [GOC:dos, GOC:mah, ISBN:0815316194](GO:0016020),biological_…	K13681 xyloglucan fucosyltransferase [EC:2.4.1.-] | (RefSeq) galactoside 2-alpha-L-fucosyltransferase-like (A)	KAB2020495.1 hypothetical protein ES319_D07G072100v1 [Gossypium barbadense] TYG60523.1 hypothetical protein ES288_D07G075500v1 [Gossypium darwinii]	Fucosyltransferase 6 OS=Arabidopsis thaliana OX=3702 GN=FUT6 PE=2 SV=1
evm.model.Chr15.1893	PF01704(UTP--glucose-1-phosphate uridylyltransferase):UTP--glucose-1-phosphate uridylyltransferase	molecular_function:uridylyltransferase activity "Catalysis of the transfer of an uridylyl group to an acceptor." [GOC:mah](GO:0070569)	K00972 UDP-N-acetylglucosamine/UDP-N-acetylgalactosamine diphosphorylase [EC:2.7.7.23 2.7.7.83] | (RefSeq) UDP-N-acetylglucosamine diphosphorylase 2-like (A)	RAL49849.1 hypothetical protein DM860_002140 [Cuscuta australis]	UDP-N-acetylglucosamine diphosphorylase 2 OS=Arabidopsis thaliana OX=3702 GN=GLCNAC1PUT2 PE=1 SV=1
evm.model.Chr3.1516	PF03078(ATHILA ORF-1 family):ATHILA ORF-1 family	NA	NA	RHN51569.1 hypothetical protein MtrunA17_Chr6g0470121 [Medicago truncatula]	NA
evm.model.Chr4.2187	PF00036(EF hand):EF hand;PF13499(EF-hand domain pair):EF-hand domain pair	molecular_function:calcium ion binding "Interacting selectively and non-covalently with calcium ions [Ca2+]." [GOC:ai](GO:0005509)	K13412 calcium-dependent protein kinase [EC:2.7.11.1] | (RefSeq) calcium-dependent protein kinase 30-like isoform X1 (A)	AMB19682.1 putative calcium-dependent protein kinase 13 [Taraxacum kok-saghyz]	Calcium-dependent protein kinase 30 OS=Arabidopsis thaliana OX=3702 GN=CPK30 PE=1 SV=1
evm.model.Chr11.1353	NA	NA	NA	CAD41700.2 OSJNBa0010D21.2 [Oryza sativa Japonica Group]	NA
evm.model.Chr2.1358	NA	NA	NA	CAB4102855.1 unnamed protein product [Lactuca saligna]	NA
evm.model.CTG_39.38	NA	molecular_function:protein binding "Interacting selectively and non-covalently with any protein or protein complex [a complex of two or more proteins that may include other nonprotein molecules]." [GOC:go_curators](GO:0005515)	NA	XP_022743997.1 F-box protein At5g07610-like [Durio zibethinus]	F-box protein At5g07610 OS=Arabidopsis thaliana OX=3702 GN=At5g07610 PE=2 SV=1
evm.model.CTG_293.8	NA	NA	K14826 FK506-binding nuclear protein [EC:5.2.1.8] | (RefSeq) LOW QUALITY PROTEIN: peptidyl-prolyl cis-trans isomerase FKBP43-like (A)	AOE07976.1 hypothetical protein [uncultured bacterium]	NA
evm.model.CTG_227.1	NA	NA	NA	KZV47268.1 hypothetical protein F511_07691 [Dorcoceras hygrometricum]	NA
evm.model.Chr1.342	NA	NA	NA	PIN27060.1 hypothetical protein CDL12_00158 [Handroanthus impetiginosus]	NA
evm.model.CTG_240.1	PF05758(Ycf1):Ycf1	cellular_component:integral component of membrane "The component of a membrane consisting of the gene products and protein complexes having at least some part of their peptide sequence embedded in the hydrophobic region of the membrane." [GOC:dos, GOC:go_curators](GO:0016021)	K02690 photosystem I P700 chlorophyll a apoprotein A2 | (RefSeq) uncharacterized protein LOC111440173 (A)	QVL25217.1 hypothetical protein RF1 [Gmelina arborea]	Protein TIC 214 OS=Coffea arabica OX=13443 GN=TIC214 PE=3 SV=1
evm.model.CTG_770.1	NA	NA	K14826 FK506-binding nuclear protein [EC:5.2.1.8] | (RefSeq) LOW QUALITY PROTEIN: peptidyl-prolyl cis-trans isomerase FKBP43-like (A)	KYP52745.1 hypothetical protein KK1_025490 [Cajanus cajan]	NA
evm.model.Chr5.1642	NA	NA	NA	KDP25925.1 hypothetical protein JCGZ_23001 [Jatropha curcas]	NA
evm.model.Chr1.1829	NA	NA	NA	KAG6435608.1 hypothetical protein SASPL_100482 [Salvia splendens]	NA
evm.model.Chr7.1304	NA	NA	NA	BBN70267.1 TCP-1/cpn60 chaperonin family protein, partial [Prunus dulcis]	NA
evm.model.Chr13.1110	PF00722(Glycosyl hydrolases family 16):Glycosyl hydrolases family 16;PF06955(Xyloglucan endo-transglycosylase (XET) C-terminus):Xyloglucan endo-transglycosylase (XET) C-terminus	molecular_function:hydrolase activity, hydrolyzing O-glycosyl compounds "Catalysis of the hydrolysis of any O-glycosyl bond." [GOC:mah](GO:0004553),cellular_component:cell wall "The rigid or semi-rigid envelope lying outside the cell membrane of plant, fungal, most prokaryotic cells and some protozoan parasites, maintaining their shape and protecting them from osmotic lysis. In plants it is made …	K08235 xyloglucan:xyloglucosyl transferase [EC:2.4.1.207] | (RefSeq) probable xyloglucan endotransglucosylase/hydrolase protein 7 (A)	KAA3475540.1 putative xyloglucan endotransglucosylase/hydrolase protein B [Gossypium australe]	Probable xyloglucan endotransglucosylase/hydrolase protein 7 OS=Arabidopsis thaliana OX=3702 GN=XTH7 PE=2 SV=2
evm.model.CTG_384.7	NA	NA	NA	KZV47268.1 hypothetical protein F511_07691 [Dorcoceras hygrometricum]	NA
evm.model.CTG_483.10	NA	NA	K14826 FK506-binding nuclear protein [EC:5.2.1.8] | (RefSeq) LOW QUALITY PROTEIN: peptidyl-prolyl cis-trans isomerase FKBP43-like (A)	ATC54081.1 hypothetical protein CKX30_04730 [Brucella abortus]	NA
evm.model.CTG_717.3	NA	NA	NA	AAO18644.1 hypothetical protein [Lactuca sativa] AAY57522.1 unknown [Lactuca sativa] PLY68380.1 hypothetical protein LSAT_7X380 [Lactuca sativa]	NA
evm.model.Chr2.890	PF10551(MULE transposase domain):MULE transposase domain	molecular_function:zinc ion binding "Interacting selectively and non-covalently with zinc [Zn] ions." [GOC:ai](GO:0008270)	K17604 zinc finger SWIM domain-containing protein 3 | (RefSeq) uncharacterized protein LOC104456899 (A)	OAP08396.1 MUG2 [Arabidopsis thaliana]	NA
evm.model.CTG_607.3	NA	NA	NA	AAO18644.1 hypothetical protein [Lactuca sativa] AAY57522.1 unknown [Lactuca sativa] PLY68380.1 hypothetical protein LSAT_7X380 [Lactuca sativa]	NA
evm.model.Chr14.1935	PF03078(ATHILA ORF-1 family):ATHILA ORF-1 family	NA	NA	CAA7019954.1 unnamed protein product [Microthlaspi erraticum]	NA
evm.model.Chr12.419	NA	NA	K22696 protein-lysine N-methyltransferase EEF2KMT [EC:2.1.1.-] | (RefSeq) uncharacterized protein LOC108202480 isoform X1 (A)	VFQ62475.1 unnamed protein product [Cuscuta campestris]	NA
evm.model.CTG_591.1	NA	NA	K14826 FK506-binding nuclear protein [EC:5.2.1.8] | (RefSeq) LOW QUALITY PROTEIN: peptidyl-prolyl cis-trans isomerase FKBP43-like (A)	KYP52745.1 hypothetical protein KK1_025490 [Cajanus cajan]	NA
evm.model.Chr5.2212	NA	NA	NA	PHT76389.1 hypothetical protein T459_19911 [Capsicum annuum]	NA
evm.model.Chr2.1782	PF02362(B3 DNA binding domain):B3 DNA binding domain	molecular_function:DNA binding "Any molecular function by which a gene product interacts selectively and non-covalently with DNA [deoxyribonucleic acid]." [GOC:dph, GOC:jl, GOC:tb, GOC:vw](GO:0003677)	NA	XP_038724017.1 B3 domain-containing transcription factor VRN1-like isoform X1 [Tripterygium wilfordii] KAF5736101.1 putative AP2/B3-like transcriptional factor family protein [Tripterygium wilfordii]	B3 domain-containing protein Os06g0112300 OS=Oryza sativa subsp. japonica OX=39947 GN=Os06g0112300 PE=2 SV=1
evm.model.CTG_197.10	NA	NA	NA	KAD4981766.1 hypothetical protein E3N88_18437 [Mikania micrantha]	NA
evm.model.Chr1.448	PF00931(NB-ARC domain):NB-ARC domain	molecular_function:ADP binding "Interacting selectively and non-covalently with ADP, adenosine 5'-diphosphate." [GOC:jl](GO:0043531)	K13457 disease resistance protein RPM1 | (RefSeq) disease resistance protein RPP8-like (A)	CAA2994813.1 late blight resistance homolog R1A-10 [Olea europaea subsp. europaea]	Putative late blight resistance protein homolog R1A-3 OS=Solanum demissum OX=50514 GN=R1A-3 PE=5 SV=2
evm.model.Chr8.1293	PF03078(ATHILA ORF-1 family):ATHILA ORF-1 family	NA	NA	CAB4074200.1 unnamed protein product [Lactuca saligna]	NA
evm.model.CTG_401.1	NA	NA	K14826 FK506-binding nuclear protein [EC:5.2.1.8] | (RefSeq) LOW QUALITY PROTEIN: peptidyl-prolyl cis-trans isomerase FKBP43-like (A)	KYP52745.1 hypothetical protein KK1_025490 [Cajanus cajan]	NA
evm.model.Chr13.1187	NA	NA	NA	ONH94771.1 hypothetical protein PRUPE_7G029100 [Prunus persica]	NA
evm.model.Chr6.1405	PF03078(ATHILA ORF-1 family):ATHILA ORF-1 family	NA	K05387 glutamate receptor, ionotropic, plant | (RefSeq) glutamate receptor 3.2-like (A)	CAA7053423.1 unnamed protein product [Microthlaspi erraticum]	NA
evm.model.Chr1.1583	NA	NA	K03006 DNA-directed RNA polymerase II subunit RPB1 [EC:2.7.7.6] | (RefSeq) proline-rich extensin-like protein EPR1 (A)	XP_004231361.1 protein PELPK1-like [Solanum lycopersicum]	Protein PELPK1 OS=Arabidopsis thaliana OX=3702 GN=PELPK1 PE=2 SV=1
evm.model.CTG_763.4	NA	NA	NA	KZV47268.1 hypothetical protein F511_07691 [Dorcoceras hygrometricum]	NA
evm.model.CTG_768.8	NA	NA	NA	KZV47268.1 hypothetical protein F511_07691 [Dorcoceras hygrometricum]	NA
evm.model.Chr9.537	NA	NA	NA	KAG4906173.1 hypothetical protein JHK86_054657 [Glycine max]	Chaperone protein dnaJ C76, chloroplastic OS=Arabidopsis thaliana OX=3702 GN=DJC76 PE=2 SV=1
evm.model.Chr15.812	NA	biological_process:protein glycosylation "A protein modification process that results in the addition of a carbohydrate or carbohydrate derivative unit to a protein amino acid, e.g. the addition of glycan chains to proteins." [GOC:curators, GOC:pr](GO:0006486),molecular_function:transferase activity, transferring glycosyl groups "Catalysis of the transfer of a glycosyl group from one compound [do…	K18789 xylogalacturonan beta-1,3-xylosyltransferase [EC:2.4.2.41] | (RefSeq) probable glycosyltransferase At5g20260 isoform X1 (A)	PPR92501.1 hypothetical protein GOBAR_AA28168 [Gossypium barbadense]	Probable glycosyltransferase At5g03795 OS=Arabidopsis thaliana OX=3702 GN=At5g03795 PE=3 SV=2
evm.model.Chr11.641	PF03078(ATHILA ORF-1 family):ATHILA ORF-1 family	NA	NA	CAB4115918.1 unnamed protein product [Lactuca saligna]	NA
evm.model.CTG_187.1	NA	NA	NA	KZV47268.1 hypothetical protein F511_07691 [Dorcoceras hygrometricum]	NA
evm.model.Chr7.2687	PF03083(Sugar efflux transporter for intercellular exchange):Sugar efflux transporter for intercellular exchange	cellular_component:integral component of membrane "The component of a membrane consisting of the gene products and protein complexes having at least some part of their peptide sequence embedded in the hydrophobic region of the membrane." [GOC:dos, GOC:go_curators](GO:0016021)	K15382 solute carrier family 50 (sugar transporter) | (RefSeq) bidirectional sugar transporter SWEET6b (A)	VAI93587.1 unnamed protein product [Triticum turgidum subsp. durum]	Putative bidirectional sugar transporter SWEET7e OS=Oryza sativa subsp. japonica OX=39947 GN=SWEET7E PE=3 SV=2
evm.model.Chr5.1532	NA	NA	K08857 NIMA (never in mitosis gene a)-related kinase 1/4/5 [EC:2.7.11.1] | (RefSeq) serine/threonine-protein kinase Nek6-like (A)	ABG21745.1 transposase, partial [Drepanostachyum luodianense]	NA
evm.model.CTG_147.1	NA	NA	K01358 ATP-dependent Clp protease, protease subunit [EC:3.4.21.92] | (RefSeq) uncharacterized protein LOC111404774 (A)	ERB30050.1 hypothetical protein G961_04162 [Escherichia coli UMEA 3298-1] EUL72607.1 hypothetical protein P833_02834 [Enterobacter hormaechei]	NA
evm.model.CTG_476.7	NA	NA	NA	KZV47268.1 hypothetical protein F511_07691 [Dorcoceras hygrometricum]	NA
evm.model.CTG_547.1	NA	NA	K14826 FK506-binding nuclear protein [EC:5.2.1.8] | (RefSeq) LOW QUALITY PROTEIN: peptidyl-prolyl cis-trans isomerase FKBP43-like (A)	KYP52745.1 hypothetical protein KK1_025490 [Cajanus cajan]	NA
evm.model.Chr10.926	NA	NA	NA	GER25590.1 acyl-CoA N-acyltransferases super family protein [Striga asiatica]	NA
evm.model.CTG_145.10	NA	NA	K14826 FK506-binding nuclear protein [EC:5.2.1.8] | (RefSeq) LOW QUALITY PROTEIN: peptidyl-prolyl cis-trans isomerase FKBP43-like (A)	TYJ98325.1 hypothetical protein E5676_scaffold232G00490 [Cucumis melo var. makuwa]	NA
evm.model.Chr12.735	PF03078(ATHILA ORF-1 family):ATHILA ORF-1 family	NA	NA	KAD7477029.1 hypothetical protein E3N88_00165 [Mikania micrantha]	NA
evm.model.Chr15.1517	PF10551(MULE transposase domain):MULE transposase domain;PF03108(MuDR family transposase):MuDR family transposase	molecular_function:zinc ion binding "Interacting selectively and non-covalently with zinc [Zn] ions." [GOC:ai](GO:0008270)	K17604 zinc finger SWIM domain-containing protein 3 | (RefSeq) uncharacterized protein LOC104456899 (A)	XP_031745075.1 uncharacterized protein LOC116405252 [Cucumis sativus]	Protein FAR-RED ELONGATED HYPOCOTYL 3 OS=Arabidopsis thaliana OX=3702 GN=FHY3 PE=1 SV=1
evm.model.Chr3.846	PF03078(ATHILA ORF-1 family):ATHILA ORF-1 family	NA	K00026 malate dehydrogenase [EC:1.1.1.37] | (RefSeq) malate dehydrogenase, chloroplastic-like (A)	XP_033132497.1 uncharacterized protein LOC117127169 [Brassica rapa] XP_033146481.1 uncharacterized protein LOC117133722 [Brassica rapa] XP_033147116.1 uncharacterized protein LOC117133967 [Brassica rapa]	NA
evm.model.Chr6.1406	PF03078(ATHILA ORF-1 family):ATHILA ORF-1 family	NA	NA	CAB4073499.1 unnamed protein product [Lactuca saligna]	NA
evm.model.Chr4.1104	PF03078(ATHILA ORF-1 family):ATHILA ORF-1 family	NA	K05387 glutamate receptor, ionotropic, plant | (RefSeq) glutamate receptor 3.2-like (A)	CAB4093165.1 unnamed protein product [Lactuca saligna]	NA
evm.model.CTG_190.1	NA	NA	NA	KZV47268.1 hypothetical protein F511_07691 [Dorcoceras hygrometricum]	NA
evm.model.Chr15.1219	NA	NA	NA	KAG3120473.1 hypothetical protein PI125_g1116 [Phytophthora idaei] KAG3167386.1 hypothetical protein PI126_g3804 [Phytophthora idaei] KAG3250925.1 hypothetical protein PI124_g4449 [Phytophthora idaei]	NA
evm.model.CTG_458.1	NA	NA	NA	KZV47268.1 hypothetical protein F511_07691 [Dorcoceras hygrometricum]	NA
evm.model.Chr9.1348	PF03078(ATHILA ORF-1 family):ATHILA ORF-1 family	NA	NA	KAD7477029.1 hypothetical protein E3N88_00165 [Mikania micrantha]	NA
evm.model.Chr8.806	PF09331(Domain of unknown function (DUF1985)):Domain of unknown function (DUF1985)	NA	NA	GER49435.1 hypothetical protein STAS_26681, partial [Striga asiatica]	NA
evm.model.Chr15.1946	PF03078(ATHILA ORF-1 family):ATHILA ORF-1 family	NA	NA	KAD6119328.1 hypothetical protein E3N88_10599 [Mikania micrantha]	NA
evm.model.Chr6.306	NA	NA	K08857 NIMA (never in mitosis gene a)-related kinase 1/4/5 [EC:2.7.11.1] | (RefSeq) serine/threonine-protein kinase Nek6-like (A)	XP_021866357.1 uncharacterized protein LOC110805062 [Spinacia oleracea]	NA
evm.model.Chr3.1243	NA	NA	NA	GER54861.1 lysine--tRNA ligase [Striga asiatica]	NA
evm.model.Chr1.933	PF03078(ATHILA ORF-1 family):ATHILA ORF-1 family	NA	NA	XP_010686773.1 PREDICTED: uncharacterized protein LOC104900936 [Beta vulgaris subsp. vulgaris] KMT19233.1 hypothetical protein BVRB_1g014150 [Beta vulgaris subsp. vulgaris]	NA
evm.model.Chr9.1259	PF09331(Domain of unknown function (DUF1985)):Domain of unknown function (DUF1985)	NA	NA	GAY50494.1 hypothetical protein CUMW_127110 [Citrus unshiu]	NA
evm.model.Chr14.2051	NA	NA	NA	XP_019225377.1 PREDICTED: uncharacterized protein LOC109206954 [Nicotiana attenuata]	NA
evm.model.Chr11.56	NA	NA	K01371 cathepsin K [EC:3.4.22.38] | (RefSeq) ervatamin-B-like (A)	KAG5583252.1 hypothetical protein H5410_053879 [Solanum commersonii]	NA
evm.model.Chr4.1572	PF03078(ATHILA ORF-1 family):ATHILA ORF-1 family	NA	K05387 glutamate receptor, ionotropic, plant | (RefSeq) glutamate receptor 3.2-like (A)	KMS94829.1 hypothetical protein BVRB_014930, partial [Beta vulgaris subsp. vulgaris]	NA
evm.model.Chr13.1814	PF06045(Rhamnogalacturonate lyase family):Rhamnogalacturonate lyase family;PF14686(Polysaccharide lyase family 4, domain II):Polysaccharide lyase family 4, domain II;PF14683(Polysaccharide lyase family 4, domain III):Polysaccharide lyase family 4, domain III	molecular_function:catalytic activity "Catalysis of a biochemical reaction at physiological temperatures. In biologically catalyzed reactions, the reactants are known as substrates, and the catalysts are naturally occurring macromolecular substances known as enzymes. Enzymes possess specific binding sites for substrates, and are usually composed wholly or largely of protein, but RNA that has cata…	K18195 rhamnogalacturonan endolyase [EC:4.2.2.23] | (RefSeq) uncharacterized protein LOC103956155 isoform X1 (A)	TXG52634.1 hypothetical protein EZV62_021803 [Acer yangbiense]	Rhamnogalacturonate lyase OS=Dickeya dadantii (strain 3937) OX=198628 GN=rhiE PE=1 SV=1
evm.model.Chr6.1450	PF09331(Domain of unknown function (DUF1985)):Domain of unknown function (DUF1985)	NA	NA	KAE8679937.1 auxin-responsive protein IAA13-like [Hibiscus syriacus]	NA
evm.model.Chr7.472	NA	NA	K13680 beta-mannan synthase [EC:2.4.1.32] | (RefSeq) glucomannan 4-beta-mannosyltransferase 9 (A)	CAA2624250.1 unnamed protein product [Spirodela intermedia]	Glucomannan 4-beta-mannosyltransferase 9 OS=Arabidopsis thaliana OX=3702 GN=CSLA9 PE=1 SV=1
evm.model.Chr3.1425	PF03108(MuDR family transposase):MuDR family transposase	NA	NA	XP_024016346.1 uncharacterized protein LOC112089821 [Eutrema salsugineum]	NA
