# Supplementary material for: Chromosome-level genome assembly of Origanum vulgare subsp. hirtum reveals evolutionary insights and regulatory modules in terpenoid biosynthesis
Source: Hortic Res. 2026 Jan 30;13(5):uhag030. doi: 10.1093/hr/uhag030 (PMC13161556; doi:10.1093/hr/uhag030)
Supplement: Web_Material_uhag030 [file web_material_uhag030.zip › Material S4.xls]

Material S4. OvbHLHs in Greek oregano genome.
>evm.model.Chr10.1361	ATGGACATTGATTTCATGAAAAATGGAGGCGCAGATCAAATGGAAATGATGCTGATGGAGATTGAGAAGCTTCCAGAATTATCGGGAGCCTACGCTGACGTCACGGAACTCCCCATAACGGACTTCGCGGCCAATGCCGCCGCGCTCCAGCCGCCTCCGATGATGGGGATGCATCACCAGACGTCTCTGTCGTTCGACGGCGGGGAGACGGCGGCGGGGTTCCCGGCGGAGCAGGGATACGAGGCGGCGGCGGCGCAGAAGCGGAGCTCGATGGCGGCGATGCGTGAGATGATATTCCGGATAGCGGCGATGCAGCCGATCCACATCGACCCGGAGTCCGTGAAGCCGCCAAAGCGGCGTAACGTGCGGATATCGAATGACCCGCAGAGCGTGGCGGCG…
>evm.model.Chr10.16	ATGCAACCGCCGCGCAGCAGCAGCGGGAGTACCGAGCTCACTCGGAGCGATGGCGGCGGCCTTGCTAGATACCGGTCAGCTCCGGCGACTTGGTTGGAAGCTTTGCTCGAAGACGAGGAGCAGCCTTTATCCGACGCCGTTTTGGATATTCCTAGACCGCCTCCGCCGCCCAATGCATCCGTCGCCGACGTTGATCTCGACCTGCTGGAACCCTCCGGAGGCGGCGGATTCAGCAACTTCCTCAGGATGAACAGCTCGCCTGCGGAGTTCTTATCGCTGCTTAACAGTTCTGAAGGTTTTTTTTCCAACTTAGGGATTCCGGCGGATTACGAGCTCGTGCCGGCGACTTCAGCTAAGCGTGCGCGGGATGCTGAGGATTTGGATAGGATTTCGCCCAAG…
>evm.model.Chr10.1876	ATGATGCAGCAAAAAAGAGGCCCTATCTCTCTTGAGCAAAGCGGCTTCATGGACGTTATGCCCAAACGATTGAAGACCGACGAACCTCTTTCTTCAAAGGAGAAGAAAGAGAAGATTAGTGAACGAATTTCTGCTCTTCAACAGCTTGTTTCACCATATGGGAAGACTGATACAGCTTCTGTCCTTTTGGAAGCAATGGAGTACATAAGGTTTCTTCACGAGCAGGTCAAGGTGCTGAGTGCTCCATACTTGTATAGTACACCAACACAATTACAGGGCGATGAAGGATCCTGCCTCAGTGATAGAGGCTTGTGCCTTGTGCCCATCTCATTCACTGTCGGAGTTGCTAGTAGCAACGGTGCAGATATTTGGGCGCCCATTAAGACCAGCACTTCGACT…
>evm.model.Chr10.2135	ATGTACCCATCGTCCACATCCTCTTCATCGCAGGGCTCAATGGGAAGCAGCGGCGGCGGAGGCGGCCTCACGCGCTACGGGTCGGCCCCGACTGCCATGCTCAACGCGGCGGTCGACTCGGTGGTCGGGCCGACCCGGGAATTCTCGGCGCTCGGGCTGCAGACCCAGCCCGGCCCGGCCCGGTTCTACCAGCCCGAGGCTCCCGACCCCGCCGCCGCAATGAGCGATAGGCGGGGCCGGGAGGAGCACAACACGACTATAGGTCTGCAGCCGTCGTATGGCGGCTTCGGCGGCGGCGGAGGTGGAGGCGGGTCGTCTTCCGCGCTTCTGCGGCAGAGCAGCTCGCCGGCGGGGTTCCTCAACCAGCTGGCGACGGCGGCCGGAGATAGAAACGCAGGA…
>evm.model.Chr10.2197	ATGTTTCACATTGAACAAGGCAACATCTTTGAGGGGCTTAGCTCTAATACCACCCTTGAAGGCTTCAATCAGCAAAATGTGATTCCTCGTGTCGATTTTCGCTGTGAGGAAGAGGCTGCTGCAGCTGATAAGGAGCAGCCAAGTTTCAGTCATGAGAAGAGCCCTCTAGTTAAGGCCAAGAAGAACAAGAGGAAGAGGGGAAGAACCTCGAAGACGAGTGAAGAAGTCGAGAGGCAGAGGATGACTCACATTGCTGTGGAGAGGAACCGAAGAATGCAGATGAATCAACACCTCCAAATCCTTAGGTCCCTCATGCCAAACTCCTACGTGCAACGGGGAGATCAAGCATCCATAGTTGGTGGAGCAATCGAGTTCGTGAGGGAGCTCGAGCATCTCCTC…
>evm.model.Chr10.2379	ATGGATGGTTATGGTCAATCCGTGGATTCGCTCGATTGCTGGACGGATTTGATCGATTACAGCGACCTCTTGAACGACGCCGTGACTCCCGGTTACTGGAATCCTCAGCCGCCGCCGCCGCCGGCGCAGAACTCTTGTGTGGCGACCGATGTGTCGTTTAGTGGAGCCACGTCACAAGTCAGTGACTCGGCAGAAGAGCGAGATTGCCGAAGGAAGAGAGGACGCACTGAACAGTGTGGTGGCGGAACAGGAAACAAAGCATGCCGTGAGAGAATGAGGAGAGAGAAATTGAACGACAGGTTTGCAGAACTGTCTACTACTCTTGAACCTGGTAGACCAGCAAAAACCGACAAACTTGCCATACTTGGCGATGCCATCAGAGTTCTAAACCAGCTTAAA…
>evm.model.Chr1.1056	ATGAATAAAAGCCCTATTCCCCCCTCCAAATCTGACAGAAAAGCCATTGAGAAAAACAGAAGAAATCAAATGAAGGCCCTCTACTGCAAACTCTGCTCTCTCCTTCCTCCTCAACCTTCAAAGGTAGTAGTTAGCATGTCAGATCAACTAGAAGAAGCTGCAGTCTATATAAAGAAGTTGCAAGAGAAGCTTGAGCTAATGAAGGAGAAAAGAGATTCGCTCAAGGTGCCAAAATCTGAAAATCTGAGCTCCACCTTCAGCAGTCCCGGAGGGCTCAAACTGGAAGTTCATGTAACCGGTTCGACTCTCGACGTCGTTTTGATCACCGGAATGTCCCGACATCAGCATCTGTTTAAGGAAACTGTCCGAATTCTGGTCGAAGAAGGTGCTGATGTTGCC…
>evm.model.Chr11.1482	ATGGACGCCGAAACGATATCCGGCTTCCTCGACGAGACGGCCAATTTCTCGAGCTCCGCCGCCTCCCCGGACGATATCTTCAGCGTCCTAGAGGCGTGGGAGAACGCCTCCGACTACAACGACAAGGACGGAGACGGCGTAAGGAGCGAGGGCTTCGAGTTTCGCAACTCCTCCCACTCGAATATTTCCCTGAGCGGCGCCGCTCCTCCAAAATCCGACGCCGCGTGCAAGCGCCGGAAGCTGACCAGCTCCGCCTCCGCCTCCGCCTCCGCCGCGCAGATCGAAGACGGCCAGAACAGAATCTCTCACATCACTGTGGAGAGGAACCGGAGAAAGCAAATGAACGAGCACCTCTCTGTCCTCCGCTCCCTCATGCCTTGCTTCTACGTCAAAAGAGGC…
>evm.model.Chr1.1154	ATGCACTGTGAGTATCAATATGGTTTCAACTTTGCGCCTGGTAGTGGCGAGTTGATGAATCAATGGCATAATTCAAGTAAAAGTACTGAAAATAGGGGCTGTTTGTCGATGCCGGTTAAGCAGTCTTTGGTGTTGGATGGTGAGAAGGGGGAGTTGGTGAAGGCCTCTGGGAAAGTGGGGAAAAGAAATGGAGATTCGAATACGAAGACGGTGGAGGCTTTGAGGAGCCATAGTGAGGCAGAGAGAAGGAGGAGGGAGAGAATCAATGCGAATCTGGCTAGCCTTCGAGGCCTTATACCGAACAATGAAAAGATGGATAAAGCCACTCTATTAGCTGAAGCCATCACCCAGATAAAACAACTGAGGAAAACTGCATCACAAGCCAGCGAAGGCCTTCAC…
>evm.model.Chr11.1747	ATGGATCCGCAGGGGGCGGCCATGATGAACGACGGCGGGGTTTACAACTTCGCCGAGATCTGGCCGGGGTTCCAGATGAATGCCACCGCGGCGTCGTACGGATTGGGCTTGGATCCGATGGTGATGGACCAGAGATCGAATCATAACTCTCCGCCGCCCAATCACAACTCGAGGAAGCGCCGCGACGATGATGAGCGTGTCAAAGGCGGAGCTTCGACTAGCAACAGCAATGGCAACAGCAATAATAATATTAATAACAGCAATGCTATGAGTGATGGTGATACTAAGAGGTTGAAGGCGGTTGGATCGAGCAAAGATCGCGAACCTAAAACGGAAGGGGAAGGGAACTCGACTAAGGCGGCAGAATCAGCTGCAAAACCAGCTGAACTATCAAAGCAA…
>evm.model.Chr11.1806	ATGTCGAGCAGAAGATCACGGTCAAGGCAGTCGGGATCGTCGAGGATCAGCGACGAACAAATCGTCGATCTCGTCTCCAGATTGCAGCACCTCATCCCTGAAATCCGCAACCGACGTTCCGACAAGGTTTCTGCATCAAAGGTGCTGCAGGAGACCTGCAACTACATAAGGAACTTGCACAGAGAAGTCGACGATCTGAGCGACCGATTATCGGAGCTTTTGGAGTCGACGGACAGCGACAGCGCTCAGGCCGCCATTATCAGGAGCTTGTTAATGTGA
>evm.model.Chr11.1972	ATGAAATCTGGGAAAGGGCATCAAGAAGAGGAAGAGGAGGAGGAAGATGAGTTCGGTTCGAAGAAGGAGGCCACGTCATCCGCCAATAACAGCAAAGATGGGAAGAGCAGTGACAAAGCTAATGCTATAAGGTCGAAGCACTCTGTAACGGAGCAGCGGAGGAGGAGCAAGATCAATGAGAGATTTCAGATATTGAGAGAACTCATACCACAATGTGATCAGAAGAGAGACACTGCTTCGTTTTTATTAGAGGTGATCCAGTATGTACAGTTTTTACAAGAGAAGGTACAAAAGTACGAGGGGTCATATCAGCCTTGGAATTCAGAACCCACAAAGCTGATGCCATGGAGAAACAGTCATTGGCGTGTTCAAAATTTCGTTGGTCAGCCACCAACCACA…
>evm.model.Chr11.1982	ATGGATGTTGCTGGGAAAGATGGTGGTGTTGAGCCTTCTTCTAATGGAAATGAAGATTCTGTAAACTATCACACACCTAATATGCCTTCAGAATGGCAAGTTAATAATGGGAATAATCTAACTAATACGTCTCTGGGAATGATGCCTATCTGTAATTCAATGGTGGAGACCTCAGCTTGTTCCTCGCCTTCGATGGTCGAGTCGTTCTGTGCTCCGATTTGGGAGCATTCGATGAACGGGCAGAATTTGGGGTACTGTGATGTAAATATGCAGAATGATGCTACCACTTCGAGTAGTCTTGGTACTGTGAGGGCTGATTTGGGTTGGAATCCGAACCCGAATGCAATGCTGAGAGGGAGTATGTTTCTGCCCCCGGTTTCGGGGATGCTGCCTAGTTTT…
>evm.model.Chr11.2029	ATGCAGCAGCAGCAGCAGCAGCATAATATCTATACTGAGGCTGCAGCTTCCTTCCATGAGGGTGCACAGATCTTACCGTGGACCCTCAACCCCGTCCACGCCTTCAACCCGGTCCACGACCCTTTTCTCTTTCCTCCGCCTCCCCCTCCGGCCTGCGGCGGCGGCCTGCAGTTCGGGAGGAGGCCCTCGTTCGGCTACGACGGCACGGCCTCCGACCACCACCTAAGGTTCATCACCGAGTCGCTGGGGCATGTGGGCGGCGCCGCCCCCTTCGGCCTCCACGCTGAGCTGCAGAAGATGACGGCTCAAGAAATCATGGACGCCAAGGCCCTCGCGGCGTCGAAGAACCACAGCGAGGCTGAGAGAAGGAGGAGAGAGAGAATCAACAATCACCTCGCT…
>evm.model.Chr11.2079	ATGGAAGAACTCAAATTTCCTACTCCTTTCCAACATATGGATTCGTCCAACATGGAACTTCTCAATAACATGGCATCAATCGAAAGCTTCCACCACCTCCAAAGTACGATCCCCGTCTCCTACGACGACCAAATTCTTGCATCATTCGGGCCTAATGGGCCCACGTATGGCCCGGTGATGTCCCATTTCTTTCCTACGGGCCACGGATGCAACGATGCGAACATGGTGAATTGTGATCCTTCGGCTTCAGAGGCTGGTTTTCTTGCTCCCGATAAAGCACTGAGTAATGGTGGAAAGAAGAGGAAACGAGCTAGCGAAAGAGAGAGTCAGAAGCCAAAGGAAGTTGTTCATGTTCGAGCTAAGAGAGGCCAAGCAACTGATAGCCACAGTTTGGCTGAG…
>evm.model.Chr11.245	ATGTCGAACAATCCAGGCGAAGCCCCTTCCGACGATTTCCTCGAGCAGATTCTAGGGTATCAGAGCTATGCTGCCGGAGCCGACGCTAATTTGGTCGGAAACGAAGGTCCTTCGCCGGCGATGATGCTGCAGCTCGGCTCCGGCGACGGCTCGGCTCATCTAGGTGGAGTTGGCGGCATGGGAGGACTTGGAGTTGGGATGGGCGGTGGTTACGGCGTCGGAGGTGGCGGCGGCGGTTTTCCGCTTGGGCTGAGCTTGGAACAGGGGAAAGCTGGATTCAACGATGCGTCGGGTAGCGGGAAGAGGTTCCACCGCGATGATTTCGTTGATTCCCGCTCGGCTGCCATGAAAGGGGGTTTTCATGGACAGCCGATGGTGAACAATATGCAGGCGGCGCCC…
>evm.model.Chr11.273	ATGGGGAGTAAATTGTGGTTGAACGATGAGGATAAGGCTATGGTTGAAAGGGTAATAGGCTCTGAATTAGCTGAATATCTTGCTTGGTCTTCGTCGAACAACGTTTTGTCGGAGTTTTCGCCTTCCGGTGGGGATCTTGGAGTTCAGGAGACTCTGTGTAAGATTCTTGAGGGTTCAGATTGGACTTATGCTATATATTGGCATGTTTCTAAGTCTAAATCGGGTAAATCCGCCTTGATATGGGGCGATGGCCATTGTAAGGAGCAAAAGGAAGGCGAGGGAGGAGATGTTAATGGCTCCGGGGACGAAAAATCAGTTGATGGAGACGGTAGAAGATGGGCTCTGCACAAGATTCATGCTTGTTTTGGGGGATCAGAGGGTGATAGCATTGCTCCGAAG…
>evm.model.Chr1.1293	ATGCATAGCAACCACCCAGACTTTCCAAAGCCAATGGCTTCTCTCTTCGAAGGGCTCGTTGCCCCTAGCATCAAACCATTTATGCCTTTTGGAAACGTCGATATTCAACCTTCCGATCATTGCCCAAGAAACTTCATAATCTTCGACCAAACCAGGAATAGGAGTCAGATCATGTTGCATCCAGAAGTAAGCTCCAAAATCCTTTATCCTAATTTCTGTACCGAGACATCTCTCTTCCATGAGAATGTCAACCGAAAGGATGCTGTTGATGAGACTGATGTTGCAACATCAACACTGAAAGAAGATTCGGATGACATAGATGCCCTTTTGGGCTCTGAATACGAAGAGAACGAAGAATCCGATGATGAAGTGAGCACAGCACGAACGAATGCCATCTAC…
>evm.model.Chr11.487	ATGAATCACTGCGTTCCTGATTTTCATGAAATTGAGGACGACGATTCGATTCCGACGCCTTCGAGTTTTTCTAGACCTAAAAAGCCTGCGACAGGCGACGAGGAGATCATGGAGCTGCTATGGCAGAACGGTCAAGTTGTGATGCAGAGCCAGAACCAGAGACCGTTGAGGAAGAGCACCTCCGGCGGCGGCGGAGAGGTGGTGATTCCGGCTGAGAGAGAGCTCCGATCAAGCGCGGATGAGCAGCAGCATTTGTTTATGCAGGAGGATGAGATGGCGTCCTGGCTTCAGTATCCACTCGACGATTCCTCCTTCGAGCGCGATTTCTACACCGATCTGCTCTACTCCGCCCCTCCGCCGCCGCCTCTCATCACCACCGCCGCGCAGCCTAGGGCAGCC…
>evm.model.Chr11.517	ATGAATCACTGCGTTCCTGATTTTCATGAAATTGAGGACGACGATTCGATTCCGACGCCTTCGAGTTTTTCTAGACCTAAAAAGCCTGCGACAGGCGACGAGGAGATCATGGAGCTGCTATGGCAGAAGGGTCAAGTTGTGATGCAGAGCCAGAACCAGAGACCGTCGAGGAAGAGCACCTCCGGCGGCGGCGGAGAGGTGGTGATTCCGGCTGAGAGAGAGCTCCGATCAAGCGCGGATGAGCAGCAGCATTTGTTTATGCAGGAGGATGAGATGGCGTCCTGGCTTCAGTATCCACTCGACGATTCCTCCTTCGAGCGCGATTTCTACACCGATCTGCTCTACTCCGCCCCTCCGCCGCCGCCTCTCATCACCACCGCCGCGCAGCCTAGGGCAGCC…
>evm.model.Chr1.1540	ATGTTTAGCTCGGAGGCAATTTCGAGGGACTTTCTTCCCTCCAATCCCTCTCATCCCACCGATTTCAAGCATGTTTCAGCAGAGGGCGAGTTCTTGAAGAGTAGGGAGTTGATGGGTTCGGATTTCTTCAACAATCATCATCAGCACCACCACCAGCAGCAGCAGCAGGGCTCCGGATTGACTCGATACCGATCGGCGCCGAGCTCGTTTCTGGCGGCCCTTTTGGACTCCAACGCCGATAACAGCAGCAGCGGCGATGAATCCGACGCTTTCTTCTCGGCGCTGATGGAGCCGCCGCCGCGCGATCTGAATCCGAAGAGCGGCGATCTTCAGGTTTCAAGCGGTATGAAGCGGGAAGATGGGGCTGAGGTGGAGCCCCGACCCGGGCAGAACGGGTAC…
>evm.model.Chr1.1557	ATGTTTCCCGAAAATGGCGGTTTCGATCAAAGCAGCAGTATGCATGGAGGCGAATTGAGTCAATCGGAGGACGCTTTCTCCCAAAACAGCGTCTCCGCCGCCGCATCGGCGCTGGCTATGGAGCTGCAGCACCAGCTCGAGATCGAGCAGTGCTACGGCGGAAGCAAAAGCGGCGGCGAAATTGGGGAAATCGTGCACGAATCGTCGAACTGGCACGAGATGAGCGGTTTCGACGGCGGCGAGAGCGTGCACCACCAGAGCTCCGCCGCCGATTTCGGCCAAATCTACGCCGCCGCTGTTACGGCTTCGATGGCGGCTGCTTATCCCACCGCCGCCGATTCGTTCAGCGTATTCCCTCCGCCGCGGTGCTCGCCGCCGTCTCTCCTCCCCAATTTCTCC…
>evm.model.Chr1.1558	ATGAAAGGCGGGCAAATTGAAGAATGGAAGGAAGGCGTTGAAAGAGAACGGTATTTAATCACACACAGAAAAATCAAAAAAGCTTTAAAGAAGAAGAAGAAGAAGATGATGATGTATCAAGAACATGGAGATTTTGAACAAACCAGCAGCATCCATGGCCAAGGGGGGCCCACTTTCTCCCAACCCAACTTCCCCACCGACGACCAAACCTACCCCCAGAATGCCGCCGCCGTCGCCGCCGCTTCCGCCCTCGAGATGGAGCTCCAGCACCACCTCGAGCTCGAGCAGTGCTACGGCGCCGCCACCAAAAGCGCCTGCTGGGAGGAGACGGCCACCGCCGGTTTCAACCAAACCTCCTCCTCCGCCCACTTCAACCATATCCTTGCCGCCACAGCTTCG…
>evm.model.Chr1.1694	ATGAATCAATGCGTTTCGAGTCGTGATCTTAAGCATAGATCTAAACCAACCAATTCCTTCGTTATAGATGTTCCCTCATCGGAGTATGAAGTGGCGCCGGAGCTGACGTGGAAGAACGAAAACCTAGCGATGTACGGCCTCGGCCCTCAGCAGCGCGTGCTCGACACCCTCGAGTCCGTAGTCGACCAAGCCACCGCCAAGTCCGCCGCCTACAAGGTGGTGCCGTGGCTCGACGGCGGCGGCGCCCCGACCGCCAGCGCCGCCACCATGGACGCCCTCGTCCCGTGCAACAACAATAGCGTCGGCGCAAACGACAACCGGCCGGAGAGCTCCACCCAGGTACCGGCGATGGGCTCTTGCGGGGTCGGCTCGTGCAGCGGAGCCGCCACCACTGGCGGC…
>evm.model.Chr1.1859	ATGCGGAGAGAATCTAGTATGGCGGATATTGGGTGGAATGATGAAGATAGGGCTATGGCGTCGGCGGTTATGGGGACGAAGGCTTTCAATTACTTGATGTCGAACTCGGCTTCTGCCGAGTGTTCTTTGATGTCTATGGCTAACGATGAGAATCTGCAGAATAAGCTCTCAGATCTCGTTGAGCGCCCGAATTCTGCAAATTTTTGTTGGAATTATGCGATTTTCTGGCAACTCTCGAGGTCTAAATCGGGGGACCTGGTTTTGGGATGGGGGGATGGGTGTTGTCGGGAGCCTCGGGAGAACGAGGACTCCGAGGTTACTCGATTCCTGAAAATCCGACAAGAGGACGAGTGTCAGCAGAGGATGAGGAAGAGGGTACTTCAGAAGCTGCATCTCTCG…
>evm.model.Chr1.1982	ATGGATCAGCTCAATCCCAACTCGCTCTTTCAGCCGGTTCACATCTCCAGCAGCTTCCAGCCCGCCGCGGCTGATGCCTGCGTTCCGCCGACTCGCTCCAACCCCGATTGTAGAATGGAACCAGAAGCAAAGGATACTGTAACTGCCCGCAGAGTTCAAAAGGCTGACCGTGAGAAGTTGAGGAGGGATCGTCTCAACGAACAATTCATGGAGCTAGGGAGTACCCTTGATCCAGATAGACCGAAAAATGACAAAGCCTCTATTCTTTCTGATACAATTCAAATGCTCAAGGAATTGACTGCTCAAGTTGAAAAACTAAAATCCGAGTATGCTGCACTCACTGACGAGTCACGTGAGCTGACTCAGGAGAAGAATGATCTCAGAGAAGAGAAGGCATCT…
>evm.model.Chr1.2090	ATGTTGTTAGCTGGTGGCGGAGCCATGAGTAGTAATGGGGAATTGGTGTGGAACGACGATCAATCATGGGCTTTCCCAGTTCTACCCGTTGAAGATAATGGAGACAAGTTACTCATCGACTGCGGCAAGATTGTCACCGACGTCGCCGTCTCCGTTTCCGACAACCCCGCCTCCAACGACCAGCTGCCCAAGGGGAAAAAAACCGCCAAGCGGAGCGCCGCCGCCGATGAAGGAAAAGTTGGCGGCGGCGAGTCAGCTGATGACCACGAGCTCCATATATGGACAGAGAGAGAGAGGAGGAAGAAGATGAGGAATATGTTTGCCAGCCTTCAAGCTTTGATCCCTCACCTCCATCCAAGGGCAGACAAATCCACCACAATCGATGAAGCAGTGGTCTAC…
>evm.model.Chr12.1303	ATGGCAATGGAGGAGCATGGGCTGCAGGGTAATTACGAATCTACCCCTCTGGACCACTCCCCATGGCCCTATTATCTCCACACCGACGCCGCCACCTCGTCCCCTGGCCACCTCCTCCGCTCCCCTACCCCTCAAGCCACCAATTTCAACGCTGACGACGGAGATCGAGAAGCTGAGGATCTTGAAGAGGAGCTGGGAGCCATGAAGGAGATGATGTTCAAGATTGCCGCAATGCAGCCGGTCGACATCGACCCGGCCACCATCCGAAAGCCCCGGAGGCGGAACGTCCGGATCAGCGACGACCCTCAGAGCGTGGCCGCCCGGCACCGCCGCGAGCGGATCAGCGAGAAGATCCGGATCCTGCAGAGGCTTGTCCCCGGTGGTACGAAGATGGACACC…
>evm.model.Chr12.1311	ATGAACCAGTGGGGTGGTAACAGCGCCGCCACAGCCATGGACGGCGACTCAGCCGTGATGGACGCGTTCATGTCCTCCACCTCCGATCTCACTTCCTTCTGGCCCACCTCCTGCCTTCCTCAACAAACCCCGTACCCCCTCACCCCTTCTCCTCCGCCTCCCGCCGCCGCCGCTGCCGCCGTCCAGTCCTTCAACCAGGAGACTCTCCAGCAGCGCCTGCTCTCGCTCATCGAGGACGCCACCCACGAGAGCTGGACCTACGCAATTTTCTGGCAGTCCTCTGTCGTTGACTACGGAGGCTCGCTCGTGCTGGGCTGGGGCGACGGCTACTACAAGGGCGAGGACGAGAAGTCGAAGCGCAGGACGGCGTCGTCGCCGGCGGAGCAGGAGCACCGGAAA…
>evm.model.Chr12.1341	ATGGCTTTGGAGACACTTTCTTCAACCGAGCTCTTGAACTTCATCATGTACGACTCCGCCGCCACCACCCCATTCAGCTGCAACAACGACTCCGCCGAGACCAGCCCTCAGGAGATTGGCAGCTGCTCATCCTCCATGCCACGGCTCATCCACCCACCGCCGCCGCCTGCGCCACCGACTGAAACCGCCTCCCTGGCGGTCCAGGGCCGCAAGAAGCGGCGGCGGCGGCCGAAGGTGTGCAAGAACAAGGAAGAGGCCGAAACCCAGAGAATGACGCACATTGCCGTCGAAAGAAACCGCCGGAAGCAAATGAATGAGCATCTCGCCGTCTTGCGCTCTCTCATGCCGGAATCTTATGTTCAACGAGGTGACCAAGCCTCAATTGTTGGTGGTGCAATA…
>evm.model.Chr1.2139	ATGGAAACTGTAGGGACAATCTGTGAAGGAGAATGGAGCTCTTCCTTCAACGGGATCTGTGAAGAAGCCGATTTCATGGCACAGTTGCTCGGGAACTATGCACACCCGAGTGCTTCGTTTTGGGCTGCAAATGAGTCGAGCTACAAGGATGCCAGTGGTGAGGAGAGTTCAGTCTACTCCTCTGAAGAGACGAATGCTAGCATCTTTTCTTTCTCTCTAGGAAATAATAGCATCACTTTCCCCTCTTCGAGTTACTCATTTGCGAACAACAATGGTTTGATGGCAATGGACTATGGTAAGAACAGTGTTGTAGCAGGGAATGACTTCCTGAACCGGGAAGACAGTGTCGATTCAGACGATAAAATGCAAGTAGATATTCTTCAAGAATCATTCAAGGAA…
>evm.model.Chr12.1465	ATGGCTGAACAAAAGTTTGATTCAATGATGAAGAAAACCCTCAAGAATCTTTGCTCTACTCATGGATGGTGTTATGGAGTAGTCTGGGGTTTTGATCAGAGAAATTCTTTGCTATTGACATTGAAAGATTGCTACTATGAAGAACAAATGGGAGCCCTGATTGATTCTTTGCTTCTGCAAGCACATGTTGTGGGAGGAGGGGTAATTGGCCAAACTGCATTTGCCAAAAACCATCAATGGTTGAATTCAGATGCTCATCATGAAATGCAAAACTGTGTTGGATCATTTGATAGCCAGGAGGATTCAGAGTTCTTTAGCCAGTTCTCCATGGGGATAAAGACTATTGCTGTAATCTCAGTTGAACCATGGGGAGTTGTGGAGCTTGGATCCACTCATAAG…
>evm.model.Chr12.1844	ATGCAGCAAGACAACTTTAACGACGGGTACATGTCCATGTGCGGTGGCGGCGACGGTGGCGGAGGATCGATCCTCACCTTCCCGGAGCTCTCACAGCTCCACCCATGGGGTCTCCCGCCGGTCCACTTCTCCACCCGCGACCACGACCAGTCACCCTACGGCGGCCTCTTCAACCGGAGGCCGCCGTCCGCCTACGAAGGCGGCACCGACCACCACCTACGGCTGATATCCCACGGCGGCGGCGCCCCCTTCGGCCTCCACGCCGAGCTGCAGAAGCTCACAGCCCAGGAAATCATGGACGCCAAAGCACTCGCCGCCTCCAAGAGCCACAGCGAAGCCGAGAGAAAGCGTAGAGAGAGAATCAACAACCACCTCGCCAAACTCCGAAGCTTGCTCCCC…
>evm.model.Chr12.185	ATGTTTACTCTCGATTTTGATCGAAGTATTCAAAATTGCTCAAGAAATTACAGCATCCCTCCTATTTCTAAAGACCATCTCAAGTTATGGGTTCAAATGGAACCTAAAATTCCAAGCATTTCTACGGAGGATGATGGTGTCTATGATATTCTTTCGGATTTCAATCTAGAAAAAGAGAATCGTCCCGTCAAAAATTTGACTTCGGAGGATGTACCTTTGCATGGTCTTGATAAGGCCCAATCCAACAACAAAGAGTGTAGCAACAACAACGACGACATGCAAACACGAAAAATCGGCCATTTGAGGAGGAGAAAGCTTAACGAAAAAATGACGATTCTCCAAGAAATGATTCCAAACTCCGTTAAGAGGGACCAAGCATCGACCATCGACGATGCGATC…
>evm.model.Chr12.2024	ATGGATCCGCGGGGGGCGGAGATGATGAGCGGCGGAGGCGGCGGAGATGTCTATAACTTCGCGGAGATCTGGCCGCGGTTCCAGCTGGGCGCCAATGCGGCGCCGTTCGGATTGGGATTGGATCCGATGTTGACGGATCAGAGATCGAGCGACAGTTCGCGGAAGCGGCGGGATGAGGACGAGCATTGCGCTAAAGGAGGAGCTTCGACCAGCAGCAGCAATGGCGGCAGCTGCAACATTAATCACAATGTCTCGAATGATAGTAAACGGCTGAAGGCAGTAGGTGAGAATAAATTGGAAGGGGAAGGAAATTCAGGCAAGGGCGCGGAGCCACGTCCGAAGCCTGAGGAATTGCCGAAGCAGGACTACATCCATGTCCGAGCAAGACGAGGTCAAGCC…
>evm.model.Chr1.2338	ATGGAGAGTAATTATCATGAAGAAAATGGATTGATCCCATTTCACCAATACTACACCAATGAATTTGGATTGATCGATTTCATGGATGAAGCCAATGTCGATCACTTGGTCGATTTAATCCGAGGAGAAACCCTAAATCATGCTCAAAACCACCCTGTTTACAACTTCTACGACCATCAAGATTACCATTTTAGCCATGATGATCTGAGTCATGTCGCCGCCGTGGACGGCAGCTGCAATTTTCTCCCGCAGCCGCCGCCTCCGGCGCAGGTAGGACTTTTCGAGTTCGATGCTGCGGCGGGACATGTTGGTGGAGATGATGGATTACTCAATGCATGCTTGGATCAGGGGGAGGAGGAGGACGAGCTTTTAATGGATGAGGATGAATCCTCCGGCTCT…
>evm.model.Chr1.2480	ATGGGGTATCTGTTGAAAGAGGGTTTGAAGACTCTCTGTGGGGTTAATCAGTGGTCTTATGCTGTTTTCTGGAAGATTGGCTGCCAAAACCCCAAGCTTTTGATTTGGGAAGAATGTTACTACGAGAACTCGGACGTTGCTCTTCACGACTATAATGCTTCTTGGATTTCTCCAGAAGCTTCTAATGCTTCTACGGTGCATTTGCTAGTGAACAAAATGATGATGGACAGCCATGTTAATATTGTAGGAGAAGGGTTAGTTGGAAGAGTTGCATTTACTGGAAACCATCAATGGATCCTATCTGGGAAATATTGTGGAGATTCTCATCCACCAGAGGTCGTAAAAGAGGTGTGCCAACAATTTTCAGCTGGTATGCAGACAGTTGCAGTTATTCCTGTT…
>evm.model.Chr1.2523	ATGGATAAAGATTACTTTATGAATTCTGGAACTCCACCACCACAACCACTCCACTTTGAAACCTCAATGCCAATTCCATGGAGCAATGATCAATCCTTCTTCAACCCCAATTCCTCCATGGATCACTTCTCCCATTTCGACTCCTCTTGGACCTCCGTCGTCTCCTCTACCTCCACCGCTGCTGCGGCCGCCGCCTTGTCGAACGAGGCCTTCGCCCTCCGCCAGCTCATCGGAAAGCTCGGCGGCGACGACCGCCAGATCAACCAGCTGCCTAATCTGGCCGCCCCGCCGCTGCCGTCGCTGTCCACCGATCCGGGATTCGCGGAGCGGGCGGCGAAGTTCTCCTGCTTCGGCAGCCGGAGCTTCAACGGCAGGAGTCTGCCGCCGAGTAACGCCGCC…
>evm.model.Chr12.674	ATGCATATTGATTTCGATCATTTCGAATATGTTTTCATGAAGATTGCAGAGGATCAGAGTCTGATTCGCCATATAAAAACACAATTCTTGGAGACTTCGTCCGATACTGTCATCAATCCGAACCCTGAGCTCGTTTATCGTCCCTCCAATACTCCCGAAAACAATCTTGATGAAGTGGAAGTTTCTTCTCCAGAAACCAGTTCAGACAACTTTGCAGATAATGTACTAAGGGAGGAATCAAATGTAGCAGACGACGTCGATGGAGAGGCGTCTCAGTTGTTGAGCTGGCAGTTGAAGGATGACGCAGTCAGCAATGGCGTGAACAACTCCACGAGCTCTAGTGATTGCGTGTCTCAAACTCGTGAAAATCCTGAGGCCGCCGCCCAGCAGTTGGATGGG…
>evm.model.Chr13.1712	ATGCGCAGTAACTCGGCCTCTTCTCCTATACCCTGCATCTACGTGTACTTTTCTCTTAACAAACAAAACATAGAGAGAGAGAGAGAGAGAGTGGCAATGGAAGCTGTGATTTACCAGCAAGATCTATTCCTCTACGGCTGCGAGAATTTCAATCACGCTACGGAATTCGGCGAATTCGGAGCTGAAGAGAAAGTAAATGCTAATAGTGTTCACGTGAGTGGAGATCGGAACAATCCAATTTGCTATTGGGACTCTCCGCCATCTTCAATCGCACGGAACAGCACCGCCACTTGTTCGCCGGAGAGCTGCCGCAAGCGGCGGCGGAGCAAAGCGTTGAAGAACAGGGAGGAAGTGGAGAGCCAGAGGATGAATCATATTGCGGTGGAGAGGAATCGCCGC…
>evm.model.Chr13.2197	ATGGCAGCCTTTTCATCATCATCATTTCACCACCACCATCAACCTTTTCTCCTTGACTCACTCTTCCTCCCAAATTCCACCATTGATGAGACCTCCACCACCCCCAAGAATCTCCATCAAGAGCCCACCATTTTCAACCACCAAAACCTAATCCATCAAAACCACAGCATGGATAATTCCTCTTCAATTGTGACTGATCAAAAGCATGATGAAAACAGTGGTGACCAGCTCACCCAGAACTTGATCACTCCCATGGAGAAGAAGAGAAAATGCAAGCAAGTCTCTTCTGCAAATTCTGCTCAATCCAAGGATAAGAGAGAGGTGTTGAGAGGAAAGAAGCAGAAGAAAATAAAAGATGATGAAGAAAAGAAGAAGAATAATAATTCCAAAGAAAATAAA…
>evm.model.Chr13.2428	ATGTCGAATAGACGATCAAGAGTTTCGAAATTCAAACGAGACGAGGTTCACGAACTCATCGTCAAACTGCAGGCATTCTTACCAGATCAGTCTAACTCAAACTCTAATGAAAAGGAATCAGCATCAAAGATATTGAAAAGGACATGCAATTACATAAAGAAGTTGCAGAAGGAAGTGGATGAATTAAGTGATGGGATTTCTCAACGGTTGGCTTCCGGCGACATCAACGCCGCCGATGCAGACCTCATTACAACACTTTTGAAACTCTAA
>evm.model.Chr13.2474	ATGGATCCGCCGCTGGTGAACGAGGCGTCGTTTACCGCCGCCGCGAACCCGAATTCGTATAGCTTGGCGGGGCTGCTGTCGTTTCCCGGGAGCGGCGGGCTGGGGCTCAGGATTGGGAGCTTGGGCGTCCGCGGCGGCGGCGGCGGAGGAGGAGATGCGTCACGCGAGGTATCGACGGTGACGGAGCAGAGCGGGAGCGGGAATGGCGGCGGGAAGCGGCGGAGGGATGTTGGGAGCTCGGTTGATGATGATTCTTCCAAGCTCGTCTCCACCAGCTGCGCCACTCAAGATGTGAGCGAGTCGGGTCCCAAACGGACCAAGATATCCGAGTCCAGTGATGGAAATGGTGTTATGAAAACGGAAGCAGAAACGAATTCAGGGAGCAGTAGCAAGCCGGTT…
>evm.model.Chr13.54	ATGGATTACTCCTCTTTTTCAAACCCCAGTTCATCCCACTCCACCTCTGCGACCAAGAAGAAGAAGAAGGGCGTTGCCTCCGGCATGAAGCTATCGACCGACCCTCAAAGCGTGGCGGCGAGGGAGCGGCGCCACCGCATCAGCGACAGGTTCAAGATTCTCCAGAGCATGGTGCCGGGGGGTTCGAAGATGGATACGGTTTCGATGCTCGAGCAAGCCATACAGTACGTCAAGTTCCTCAAGGCTCAGGTTTGGCTGCACCAGGCCATGATCAACTTAGTTGATGGTAACGACGTCGTTAATGATGCTGCTCGCGTTCAAGTACCGAATAATAATGCTGCAGTTCCTTCGTTGGACTTCTGCGATGATTGTTTGGCGGTGGATATGGCAGTGGCGGAA…
>evm.model.Chr13.651	ATGGATAGCATCGACGATGATTGTACAAAGTATTGGGAAGCCAACATGTTCCTCCAAACCGAAGAACTAGAAAGTTACTTCGAGGAGGCGATGTCGGTATACTACGACTCGAGCTCGCCCGACGGCGTGCAATCCTCATCGTCGCCGGCGTCGAAGAACATAGTGTCGGAGAGAAATAGGAGGAAGAAGCTGAACGAAAGGCTCTATGCTCTAAGGGCAGTGGTCCCCAACATTACAAAGATGGACAAAGCATCAATTATTAGAGATGCTATTGAGTACATAAAATCGCTCCAAGCTGAGGAGAGGAGAATTGAAGCTGAAATTTTGGATTTGGAATCAAATATCGATTATTTTGAGATCCAAAAAGAGGTTAAAACGTTTCGATCGAAGCCAAAAAGG…
>evm.model.Chr14.1068	ATGCGCATCGCCACCGCCTTGTCTTCTACCGCCACAGCATTGATGGAGAACGAACTTCAGTTTCAACAGCCACAGCCGTTCGGCGGTAAAGCCGCCGCCGCCGCCTCCATAGGCGAGGCTTACTTCAGCGGAATCTGCGCTGGCCTCAGTTTCCGCTCGCTGCTCGCCGGTGGTTCCTTCGAACCGGCGTCGGAATCTAGAGATCCTCTCAGATCGCCGAAAACCGAATCGCTCCTGCCCACCATCGGCGGCGCCGCCGCTGAGACCCCTCTGTACAACTTCTTCGCGGAATCCGCACCATCTCCTCTCCACCACCAGCTGCCGAACCTCCTCTCCTTCGAGTTGCCTAAGAACGTCGCCGCAGTCGATTCTCCGGCGCCGAGCCCTAGATTCGAGGCG…
>evm.model.Chr14.1351	ATGGCAGCTTTTTCATCATCATTTCAGCACCTTGATGTATCATCATCATCATCATCACTAGTCTTCCTCCAAAACCCAAACTCATCTTCCTCTTCCACCTCCATTAATAACATGTGTGCCCTTTTCCATCAACACCATCCAAACAATGCCTTACTCTCTCATTTCCACCAACACAACAACAACATTGTTATTAATGAAATGAAAAATGATGTTTCCTCTCCTATAAATACTGCTGCTGCCAACAAGAACAGCATGGATTCCTCAGTTTCTCAAGTCTCTCAAAAAAACCACAACCTCCTCCTCCCCTTGAACAAGAAGAAGAGGAAATCCAGCCTACCTTCTTCCTCCTCACCTAATTCTGCTCAGTCCAAAGATATGAGAGAAGTGAAAGGGAAGAAG…
>evm.model.Chr14.180	ATGGCCGACGATTTCCAGCTGGGAAGCGGAAGCTGGTGGGACACGTCGTCGAGAAACCGATTCGAGAGCGGAACTTCGCCGGCATCGTCGTCGATCTCCACCACGTTGAATGCCATAGCAAGCTACGGATGGACGTCGGAGATGGTGGACATGAAATCGAGGTCTACGATGGATTCCACCACCGCTTCCACCGCCGCCTCCATGGTGCTGCAGGGTGATCAACCCTCTACCGCCGCCGGTGGGGTTTTGTCAGCTCCCGACCTGCAAATGATGGGATTAGGGCTTTCTTCACCGAGCATGGATTGGAATCAAGCTTTGTTAAATGAAAAAGGCGACAGCAGTTTCCGGTCGTTGCTGCAAGAGGATTTAGCCTCCAACAGCGGCAATTACCAGCCGGAA…
>evm.model.Chr14.183	ATGGTTTCGCCTGAGAGCACCAACTGGCTTTACGATTATGGATTCGAGGGCATCAGTGTCGCGGATGGCGATTTCTCGGCTACCAATCCGGGCTATTCATGGCCAGTTCAAGCCATCAATGGCTTGTCCAACACTAGTGTTGAAATCGATGGATCATTTGGAGAATCTGACGCTCAAAAGGAAACTGGGTCCAAAAAACGAGCTCGCACTGAGTCATGTGCTCCATCAAGCTCCAAGGCATGCCGGGAGAAACAAAGAAGGGACAGGCTAAATGACAAGTTCTTGGAATTAGGTGCTCTTCTCGAGCCCGGGAGGCCTCCCAAAACTGACAAAGCTGCCATCTTAGTTGATGCCGTCCGCATGGTAACTCAACTTCGAACTGAAGCCCAGAAGCTCAAA…
>evm.model.Chr14.2091	ATGGGGAGAACTGTGAGCCACGCAGAAGACGAAGAAACTCACGATAGCTCCTCTCCCACAGACTGCAAGAGAGTTGGTCAGAAGGCAAACGCTTCGCGCTCTAAGCATTCAGAGACGGAGCAACGTAGAAGAAGTAAAATCAATGAGAGATTTCAAATTTTGAGGGACTTAATACCTGAAAATGATCAAAAAAGGGATAAAGCTTCATTTTTGTTGGAGGTTATACAGTATGTCCAGTTCTTACAGGAGAAGTTGCAGATGTATGAGGGCTCTTGTCAAGGTTGGAGCTCGGAGTCTACAAAGTGTTTACCACTGAAAATTAAGACTGGGCCAGATGAAAGCTTTGTTGAACAGTCTCAGTTTGAAAGGAACTTTTATGGTCACGAAGACAATATTCAC…
>evm.model.Chr14.2474	ATGGAGCCGGATGTCGAAGCGGTGCAGCAGCAATTTGGATCCGGTGTAACCGGAACCAAGCCAGGAGGAATGGGGTTCGAGTTCGACGACATCCAGGGCCTGATCACCGCTTCGCCGGAAGCGGACGGCAGCTCCTTCACGGCGCTTCTCGGCCTCCCGCCGCCGCAAGCTGTGGAGCTCCTCGTCAAGGAGGATTATCCGGCGAAACCTACGCCGCCGCCGGTTTTCCCTTCCAATGTTGCCCTCATCGACCGCGCGTCCATGTTCTCTGTATTCGCTCCGGCTGATTACCAGCCGGAGAGCACAGACTTCCTGCCAGCTTCGGGCTCGATGAAGATTGAGGCGGTGAAGGAAGAGCCCTTGGAGTTGGAGCACCCCCCGAATTCTTCTTCCCCGGCG…
>evm.model.Chr14.2606	ATGAGGGAATCCAGCAGAGAAACAGAGTCGCCCCAATTTCTCCACCCCTCCAACGACCACGATGAATTTCTCCAGCAATTGCTCCTCCCCTTCCCCTGGGCCGACGACCAACCCCCGTCGGAGGATCATTCGGGGGCGTTGATGCTGCAGCAGCAGCAGTTGTTGATGTCCAGAGCTGGTGCGCCGATGTATCAGAACGACGTCGTTGACTCCCCCAATTCGGCTAATCAGGCAAATGATGCATCGATTAAAGGTCTGTTTAACGTCTTCACCGGATCTTCAGGTCAAAATCCGAATCAATCTCAGCAATTCCACCACCGCCAGGGAGGATCCATGCAGCAGTCTCCGAGCGGCGGAGGGGCGGCGGCGCAGTCGAAGCAGAAGGTGAGGGCGAGGAGA…
>evm.model.Chr14.2667	ATGAAAGCAAGAATGTGCAGTTCCTCAGCATTGCTGAAGCAAGAATTCTTCAAGAAATGGATAAAGGGCCTCCAAATCTACAGCAGCCTCAAGAAGGAAATGACAATCTCGGAAAGAAAAAGGGCGATCAAGTTCTCATCCGACGTGGCGATCGCTTCCACCGGCGGCGCCGCCGCCCAGTGGAGAAAAGCCCTCGCCGCCGACGTCGAGACGGCGGCGGCGGCGGCCGACGACGGCGCTGCCAGAACGGTGGTGGAGCATATGCTGGGCCGCGAGCTAGTACTGGCGAGGAAAGCTCCGACGACGATGGCATGCAGCAAGAAGATCGTGAGGAGGAGCCACCTCCCGCGGCGGAGGAATGCGGCGGCGAGAGTTGTACCTTCGAGTAGCTCAATCGCT…
>evm.model.Chr14.295	ATGAACAGCCATCAGCAGTTCCAGCAGAATACGCAGGTGGGTTCGGGTCCGGGTCTGACCCGGTACAGGTCCGCCCCGAGTTCTTATTTCGCCGGCCTCTTGAGCGCTCCGGCCGGCGACGGTGGATTCGGGGCTGATGATTTCGAGCAGCTCTTCAACCCGAGGGCGTCGAGCCCAGAAACCCAGATGATTTTCTCCCGCTTCATGAACAGCTCCACCGCCGACCGACCGCCAATCACGCCACCTCCTCCTCCTCCGCCGCCGCAAAAGTTAGAGCCCGAAGAGTACCTTCAGCCCCAGCAGAGCAACGATTACTCGCCGGCGCCTCCTCAGGTCATCTACTCCGATGCCGCTGTCCCCACCGACACCAAAGTCTTCGCGCCCTTCGACGCCAATTGC…
>evm.model.Chr14.414	ATGGGAGAAGGTAACATGGGAAGCCGATTGCAGCAAGCACTGAGGAGTCTGTGTTTCAATACTGGTTGGAAATATGTGGTTTTCTGGAAGCTCAAGCAACGAACAAGGATTATGTTTACTTGGGAGGATGCCTATTACGAGGGCAACCAATACCGAGATAAGGATTGGTTCAATTCAACAGCAGGTTGCCTGAATGAAGGTCCTTATTCACATGATCCTTTGGGATTAGCTGTTGCAAAAATGTCATATCAAGTATATTCTCTTGGAGAAGGGGTTGTTGGGCATGTGGCAGTTTCTGGGAAGCATTCATGGATATTTTCAGATCAGCATCATGTTGATTCCTCCTTCTCATCTGAGTATTATGGAACATGGAGATCTCAGTTTTCAGCTGGCATCAAG…
>evm.model.Chr14.461	ATGGCGAACAATCCAGGCGAGGCCCCGTCGGACGACTTCCTCGAGCAAATCCTAGGGTTCCAAGGATATGCTACCGGCGCCGACGATAATTTGGCGGGAAACGAGGCGCCGGCTGCGATGATGCTGCAGCTCGGCTCCAGCCACGGCTCGTCTCACTTGGGACCCATGGGAGCCGGCCTCGGCGTAGGGATCGGCGGAGACTACGGCGTCGGAGGTGGCGGTGCGGCGGGCTTCCCGTTGGGGTTGAGCTTGGAGCAGGGGAAAGCGGGGTTTAACGATGCCCTGGGGAGCGGGAGGAGGTTCTTTCGCGACGATACCTTTGATTCCCGCAGTGCCGCCTATGCTAAACCGGGATTTCATGGTCAGCCAATGACGAATAATGTTCCTTCAGGGCCTCAG…
>evm.model.Chr14.536	ATGGCTGAGCCGCCGCAGAGGCGGCTGCAGAGCTTGTTGCAGGCGGCGGTTCAAGCAGTTCACTGGACTTATAGCCTTTTCTGGCAATACTGCCCTCAACAAGGAATTATAGCGTGGAGAGACGGTTATTACAATGGAGCAATAAAAACAAGAAAGACGGTGCAAGCAACGGAAGAGAGCGCGGAGGAGGAGACTCTGCAGAGAAGCCAACAGCTGAGGGAGCTCTACGACACTCTGGCCGCCGGCGACCAGGAACGCCGCCCCTCCGCCGCCTTGTCACCGGAGGACTTGACGGAATCGGAGTGGTTCTACTTGATGTGCGTTTCCTTCTCGTTTCCTCCCGGAGTAGGGTTACCTGGAAAGGCATATGTGGAGAGGCAACACATATGGCTTACAAGA…
>evm.model.Chr14.548	ATGGAAGAAGATAATCACCAAAAGTATTTGCAGTTTTTGCCACCGCCAGTTGATAGGCTGGCAAGTAATGCATCTGGTTCACTTAGTAACTTTGACTCCAACCAGCATTTCCTGATGGCTGAAGGGAGTGGGGGTTCTCTTGCACCTGTTTCAGTTCATCAATGGATACATTGCCAGTCAACATCCCAAAAATATGTTCAGTTTCTTGCTGAGACAGGGCACCCTGAAGTCCAGAAACAAACAACATCCTACGATGTTTCAGAACGATTACCTGCTTTCGGTGTACCAAGTCCTTCTCAACTGGATGCGTACCTGAGGCCGCATAATGGCAGAGATTTTGTGACCTCAGTCACAGGCTTGGAACAGCTTGGTATACAGGAAGAAAAGATGAATGAAGAG…
>evm.model.Chr14.730	ATGCTGCCCAGGTCCAACGCCGCCGCCGCCGCCGCCGCCTGGATGGACGGAGAAGAAGACGAAGCCATTTCATGGCCGCCGCGGCCCCACAACGACAGCGCCCCGTCCGCCGCCGTTGCCGCCGCCGCTAGGGACGACGAGATGAATGCCTCCCTCACTTCCTTCAAGTCCATGCTGGAGGCTGATTGCTTCATCAACAATGCTATCAACGCCCCCAATCCGTTCTACCATCCTGAATTCAGCTCCCTACTGTTTAACCCCTTGGATTCATCTTCCTCTTGCTCCCCCTCTCAACCTTTTCAGCTCGACCCCTCGCACCAGATGCCCGCATTTTTGCCGCCCAAATCTATGCTGCCGTCGCTGTTCGGCAACAATTATGATAATTGCTTCGATTTGAGC…
>evm.model.Chr15.1031	ATGGACTCCGTTTTCCACCTCGAAGACGGAGATCGCGCCGCCTTTCTCGACCAAATTGTTCAGGCTTTTGGATGTGTGTACATCTGCCTCAAGTACTACGTCCCTCCACCTTACAACTGTTTGAGGGGATTGGATGGGATCTACCATGAAAGAGGAAATGAAGAAAGCTTGAGTAGGAGGCTTTTTCAAGTTTATCGAGATTCTTCCACCTATCCTGATACTGGGCTAATTCCTGGGCTTGCTTTCACCGCCAAGAATCCCTACATGAAGCTACACTTGCCTGACATTGAGAGGCTAGCTTCCAGTGATTTCCAGCTCCAGTTCTATCAAACGATAGTCCTCATGGGATGCACCACCGGTGAAATCGAGCTCGGATTCTCCGACGATCCTCAGGTAGAC…
>evm.model.Chr15.1036	ATGGTTTGTCTACTGCAAGGGAACTCTAGTTCATCCGATCATCACCACCGCCGTCTCCGTCGCCGGTTGATGGACTCCGTTTTCCACCTCGAAGACGGAGATCGTGCCGCCTTTCTCGACCAAATTATTCAGGCTTTCGGATGTGTGTACATCTGCCTCAAGTACTACGTCCCTCCACCTTACAACTGTTTAAGGGGATTGGATGGGATCTACCATGAAAGAAGAAATGAAGAAAGCCTAAGTAGGATGCTTTTTCAAGTTTATCGAGATTCTTCCACCTATCCTGATACTGGGCTAATTCCTGGGCTTGCTTTCACTGCCAAAAATCCATACATGAAGCTACACTTGCATGACATTGAGAGGCTAGCTTCCAGTGATTTCCAGTTCCAGTTCTATCAA…
>evm.model.Chr15.1175	ATGAATGAAGGGATTTTGCAAAGCTCACCGGTGCAGCAAATGGTGGCCGCCGGCAGCAACAGCTGGTATAGCACTACCGGCAGCTCGCAGCACCACTCTCTGCTAGCTGCGCCGCCGCAGAACCACCACTTGGCGCCGCCGCTAGCTGCTCCTCTCTCGTGGGCTGCCTCTCAGGAACTTCCTCACTCATGGAGCCAACTAGTCTTAGGGTTCGCCGCAGAAGATGATAGAGCTGGGATAATCAGCCAAAAGAATATGGAAATTTGGGAACAACAAATTCTCAGTAGTAGCTCAATCGGCGCCGGAAAGCACGAGGCGGCGAGCTACGGCTACGGCTACGGCGGCGGAAGTATCGAATTCACGGCGGCGAAATCAACCAACTGCCTATCTCCTCCTCCC…
>evm.model.Chr15.2184	ATGATTGATTACCGTGTGCCAACCCTCATGAATCTACGGCCAGCCAGTTGCGCCGCCTCCACTGCGGCGGATGGCGAAGCTTCAATGGCGGATATCTTCATGTCCTCCTCTTCTGAACTTTCCTCCTTCTGGCCCTCCTCCGTCGACACTCACCAACCCTCCTATCTTCACCCGGCTTCCGCCGCCGCCTCGAAAACATCGACTCCCGCCGTCGCCGCCCAGTTCCTCAACCAGGAGACCCTCCAGCAGCGCCTTCTCGCCCTAATTGAAGGCGCCAGTGAGAGCTGGACTTACGCCATTTTCTGGCAGTCATCGGTGGTCGACTACGGCGGCCCCTCCGTCCTCGGGTGGGGCGACGGCTACTACAAAGGCGAGGAGATCAAAGGTAAGCGCCAAACG…
>evm.model.Chr15.232	ATGGAGCCCGAACTCGGAGCAGCTCCTCCGCCGCAGTTTAGATCCGGCGAAATGTTGTCCGCATTCGACGAAATTCGGGGGCTTATCTCCGCTCCGCCGCTTACCGGCGGCAGCTCGTTCACGGCGCTGCTCGAGCTCCCCCCGCCGCAGGCGGTGGAGCTCCTAGGCAAGGAAGATTTTCCGGCGAAACATCCGCCGCCACCGCCGCCGATTTTCCCTACTGATATTGCTCTCGTCCGCCGCGCATCGAAGTTCTCCGTCTTTGCCTCAGCTGATAATTTGCTGGAGCGCAACTCAATTCTCTCGGATTCAAACTTGATGAAGCTCGACGCCGTGAAGCAGGAGCAGTTTGACGCTGGTTCGCGCCGGAATTCTTCTTCCCCGGAGGGTTCCGATCAG…
>evm.model.Chr15.247	ATGGGAGATTCTCCTCTCTCTCCTCTCTCGCGCCAAGATCCACCACCATGTGCGCTCCACGGCCACCTCCGACTCCTCCTCCGAAGCCAGAGGGAGCGGTGGGACTATGCCATCTTCTGGAAGGCATCGAGAGCTGCTGCTGACGGATGCCTTGTCCTGTCATGGGGTGCCGGCTACTACCACGGCGATGATGGCTGCACCCCACCAAATAGCAAATTGGACTCTCTTGAACCCGAGTGGTTCTACATGGCTTCCATCACCAGATCGTTCGTATCAGCTGACGACCTTGTTTTCCGAGCTCACATCACGGCCTCGTGTATCTGGTTGGTCGGCCACCAGCAGCTGAGCCTCTGCTGGTCCGAAAGGGCTAAAGAAGCTCAGCTGCACGGAGTCGGAACT…
>evm.model.Chr15.369	ATGTTGGCTATTTCTCCTCAATTTTGTTCATATGGTTGGTTGATGGATGATGGGCCCATCATCCATGAGCAAGAGAACATCAACATGAGCTACTTATCTAGAGAGAGAACGGACACATCGGAGTCTCCCTCCTCCAAAATCCCACTCAAGAATGGCGGCGCCACCAATTCTAATGAAGGTTCCCTCAATGGCGATGGAGATGGAGATGGTGAAAAGACTGTGAAGAAGCTTAATCATAATGCAAGTGAACGTGATCGTAGGAAGAAGATGAATACTTTGTATGCTAGCCTTCGATCTCTCCTCCCTCCTGAGGATCAATCTAAGAAGCTGAGCATTCCGGCAACAATTTCAAGGGTGCTGAAATACATACCAGAGCTGCAGAAGGAAGTGGAAAGGCTC…
>evm.model.Chr15.693	ATGCAGCCGATCGGCGGAGAATTTGGCGCCATGAACAACATCAACGCGCTGCTGAACCAGCACCAAATCTCGTCCCTCCACGAACTCCACGGCCACGGCCAGATGCTGGCGTCCTCGCAGTTCGATCCGGCGGCGTCGCACGACGATTTCCTCGACCAGATGCTCTCCTCCGTGCCGTCCTCCGCCTACCACTGGGGGGACGACAACTCGCCGCCGGAGATGGAGGAGCATTCCACCGCCGCGCTCGCGTCGAAGCTGAGGCAGCACCAGATCAGCGGCGGCGCTGCTAAGGCGTTGATGCTTCAGCAGCAGTTGATGCTCTCCAGGAGCATCGCCGCCGCGAACGGCGGCCACCGCTCTCCCACCGGAGGCGACGGCGCTCTTATCCCCATGCCGCTG…
>evm.model.Chr15.828	ATGGATAGTTTCATTGACGACGACTTCAAGAGCTGGCCTAACAATGTCTTCCAATCCGATGAACTGGACAGTTATTTCGAGGAGATGTCTGTTGGCGGCGGCGGATACTACGACTCTAGCTCGCCGGACGGAGGCCTCGACCCGTCCCTCGCCTCCAAAAACATCGTCTCTGAGCGGAATCGGAGGAAGAAGCTCAACGAGAGGCTCTACGCCCTTAGAGCAGTCGTCCCTAACATTACGAAGATGGATAAGGCGTCGATTATCAAGGACGCAATCGAGTACATCGAGTCGCTGAACAACGAGGAGAGGCGAATTCAGGGAGAAATTTCGGAGCTGGAATCGGGCGGGGCTCCGGCCTTCTACTCCGACCATCACTTCGAAACGATGCCGTTTTCGGCT…
>evm.model.Chr1.718	ATGGAAGAAAAATTTCAAGGGGGGGTTTGTAGCGGAAGTTGGTGGAATCCGTCAAGAAATCTCTTCGGCTTATCGCCGTGCTCCGCCTCCGAGTGGCTGAACCCTACCCTCATCATTGACACCAAAGCTGCAAAGACCATCAGTGGCGACTCCGGCGGTTCTGCCTCCGACGGAGGCAGCTCCGTCGTACTCCAAGAAGCACCTCAACCTCAACTGCCTCAGCTCATTTCCAACGGAAACTTGCCAATCGATTCAACTTTTGAAATGATGGCCGACGGTTGGAATCAAGATTTTCTCAATGATAGCGCAAGATCACAACAAAATTATTCCCTCAATTCAACCATGAATTGTCGCCAAAAAATCGCAGACGAATGGACCACCGTCGATTCTTCTCCCAAC…
>evm.model.Chr2.1588	ATGTTGTCGAGAGTTAATAGCATGGTTTGGACGGACGGCGGCAGCAAAGGAGAGGAACAGACATCATCTTGGCCCCAAAACAACGAGGACGGCGGGGACACCGGCACCGTTTTAGAGAACAAAGAAGAAATGGAAACAGGTCCACTCACTACCTTCAAATCCATGCTCGAAGCCGAAAACGAGGACTGGTATATGACCAACAGCGGCGGCGGTGGCGGCGCCACCGACCATCAGGCGGTTGCGGCCATGCACGACATCTCATTCTCGCCAACGAGCTTCGCCGAAGCAGCAGCCGGCGTCAACAACCAGCTACTCCTACAGCCAGTCGACTCTTCAGCATCGTGTTCTCCGACTTCGGCCTCCGTTTTCAACAACAACAATCTTGATGCAGCTCATCAG…
>evm.model.Chr2.2184	ATGATGGCTGGAAACCCTAATTGGTGGATCATGAACGGCATGCATCCACAGCTTTCTTCTCACTTGCTCTATGGCGCCGCCGCCTCTAATTCCCCCAACCCTTCTCCGCCGCCTCATCTCCTTCCTCCCACCCAGGATTTTCCGGTTAGGTCTTGGAGCCAACTGCTTCTGGGTGGAATAGGTGGAGGCGAAGAAGAAGAAGAAGAGAGTAGTATGTTTCAGCAGCAGCAGAAGAAGGTGGAGAAATACTGGGAACAACATCATCAACAAGACTTAAATACTTCTTCTTCTCCTTTCACAAGAGTTCCTGCTGCTGCTGCTGCTCATCAATTTCAGACCACCTGGCCACGTCAGCACCACCCTCCTCCTCCTGTCTCCTCCCCCACCTCCTCCATCACC…
>evm.model.Chr2.2321	ATGGATAGTCTTGACTGGGGCAATGAGCTTGAGGAGAGCATGGTAATGTCTGCGGCATCAAACGGCGCCGTTCTGTACAATCCACCTCAGCAGAATTTTTCACCGCTGTGGAATTCAAGAGCTGGCGGCGGTTGGGGCGTCGCCGTCAATTCGGGGGCGACGCGCTCCGTCATTGATTACAGTAGGCCTCCTGCATTGAATGCGATTCCTTCTCCTCCTCCACATAATCATAATAATAATAATAGCCTTCGTGTTCTCGATTCTTCGAATGTTCAAGCTTCGTCAATCGCCGCCTCCTTCGAGTCCCTCGACTGCTTGCTCTCCGCCTCCACCGACACCGCCACCACCTCCGCCGATCAAGACGATGGCATCTCCCTTATTTTCTCCGACTGCCAAAAT…
>evm.model.Chr2.256	ATGGGGAAACCTCGTCGAACTCCCTTAAATCAAGGCACTGCTCCAAGAATTGAGAGGAAAGTCATTGAGAAAAATCGAAGAACTAAAATGAAGAATCTTTTCTCCAAACTCATTTCTCTCCTTCCAAACCAGAACGCTCAGGTGGAAGGGGCGCCATTACCAGATCAAATAGATGAAGCAGTGGAGTATATAAACAGCATGAAGACGAAGCTCGATCAATTGAGGCAAAAAAAAGAGTTTTTATTGCAGAGAACTAAACCTAATAGTTCATGCATTACTAATGATCAAAATCAAGCCAAAAATTCGGCATCGCCGTCACCTCTCATCGAAGTTCAAGACATGGGTCCGAATCTTGATGTTGTCTCAGCAAACCCCCTTCGAAGTTATTCGAATTTTCGC…
>evm.model.Chr2.326	ATGGATTACTTCGACAGTTTTGATGGAATCCCAAATAGCTACCTAGGGTTCCAAGGGGTGGCAAGAAATGTTATTGGAGGGTCGACGTCTTCATCGACATCGTTGGTTTTGAATAACGAGAGAGGGGAGCTTATGAGGACTTTGATGAAGCCGGGACAAAAGATGGCGGATTCCGACAAGGCTTTGATCGCTCTGAGGAATCACAGCGATGCCGAAAGGCGAAGAAGGGAGAGGATCAATACTCATTTGGCTACCCTCAGAACCCTAATTCCCGGAGATAGCAAGATGGACAAAGCTTGCTTGCTAGGGGAAGTCATCAATCAAGTGAAGTTACTAAGGGAGAGTGCGGCCGAAGCTACTAAAGGAACGATGGTCCCCACCGACATCGACGAGGTGAGA…
>evm.model.Chr2.329	ATGGATTACTTCGACAGTTTTGATGGAATCCCAAATAGCTACCTAGGGTTCCAAGGGGTGGCAAGAAATGTTATGGGAGGGTCGACGTCTTCATCGACATCGTTGGTTTTGAATAACGAGAGAGGGGAGCTTATGAGGACTTTGATGAAGCCGGGACAAAAGATGGCGGATTCCGACAAGGCTTTGATCGCTCTGAGGAATCATAGCGATGCCGAAAGGCGAAGAAGGGAGAGGATCAATACTCATTTGGCTACCCTCAGAACCCTAATTCCCGGAGATAGCAAGATGGACAAAGCTTGCTTGCTAGGGGAAGTCATCAATCAAGTGAAGTTACTAAGGGAGAGTGCGGCCGAAGGTACTAAAGGAACGATGGTCCCCACCGACGTCGACGAGGTGAGA…
>evm.model.Chr2.80	ATGGATACCATTCTTCCTGAATGGAACACTGATGTTGGAGGTGAATTCCCTCTCCCTATTCAGAGAAAGCCTCCAGGATTGGAGAAGGAGTTGGTTGAACTGCTATGGCAGAATGGGGAGATTGTGTTGCATAGTCAAACCAGTAGGAAACAAGGGTGTGATCCTATTAAAACTAAGCAATCTAGAGATCTGAATCCAAATCAAAGTTGTTTGATTCAAGATGAGGAGACAGCTTCATGGATTGATTGCCCCATTGATGAGTCCTTTGAGAGAGACTTCTGTGCCAATTTCTTGTCCGATATTCCATCCTTTGACGAATCGAACAAGAAGCTAGACAGGGTCTTCAAGTTCGGTCAGTCTGAGATCAACCAAGATTTTGCTCTTCCGCCTCCAAGATTT…
>evm.model.Chr3.218	ATGTCACTTGAGGCTGTGATTGTTCATCAAGATCCATTCATCTATGGCTGCAATGACTACGACAACTACAATAATATAGGAGGAGGGTATGTCTTCCCCTTCGAAGAGGAAAATCCAAATCCAAATCCAAACCCTAATAATTTCTATTTCAACAACGAATATTGGGACTCCCCGCCTTCTTCGATCGCCCACGCCACCGTCTCATCGCCGGAGGCGAGCGGGAAGTCGGCTGCGGCGCCGCCCGGCCGACGCAGGAGGCGGCGCGTGAAGCCCACGAAGAACAAGGAGGAGATGGAGAATCAGAGGATGACTCATATCGCGGTGGAGAGGAATCGCCGGCGGCAGATGAACGATTATCTCGCCGTTCTCCGATCAATAATGCCCCCTTCCTATTCACAA…
>evm.model.Chr3.243	ATGTTTTCGATTCCGAATTTTTATGAACTGGGGACGTGTTCGGATTCATACGACGTCGTCGGAATGCTGAGTTCGCCGCCGCCGCCGCCGCCGTCGAACGCCGACCACCTCAGCCCTAGATCCATCGCGGACGCCAAAGCCGCCGCCGCCACCGTCAGCCACAAGGAAGCCGAGCGCCGCCGCCGCAAGCGCATCAACGCCCACATCGCCACCCTCAAATCCATCCTCCCCAACACCATCAAGACGGATAAGGCGTCGCTGCTCGGGGAGGCGGTGCGGCGGGTGAAGGAGCTGAAGAAGAGCACGGCGGCGGAGCTGGCTGCGTCGGAGGCGGCGACGAGGGCGGCGATCTACCCGAGCGAGGCAGACGAGCTGAAGCTGAGCCAGTGCGAGAGCACG…
>evm.model.Chr3.319	ATGGATCGAGGCCAAACCGATGAAGATTCTCATGAACCCAGACAAAACAATGATACGGAGGCGGAGAATGCTGCATCGTCTCGAAGAGTGCTGAAAGCAGATCGTGAGAAATTGAGAAGAGATAAGCTAAATGAGCAGTTTCTTGAATTAGGCAACTTACTAGATCCAGACAGGCCCAAGAACGATAAGGGGACCATTATCACCGATGCAATCCAAGTGCTGAAGGATTTGAACTCCGAGGTGCATAAACTCAAGGCAGATCATGCAGTACTACGTGAAGAATCAGAAGAGCTGACACAGGAGAAGAACGAGATAAGGGAAGAGAAAGCTTCTCTGAAGTCCAATATTCAGCACCTCAAAGCCAGCATTCATCATCAACAAGCTCAAGGTTTCATGGTT…
>evm.model.Chr3.545	ATGGCGCTTGCTAACAAGGATCATATGCAGAACGAGTCGGCCATGGCCATAATCCAAGCGAGCGCCTTCTACGATCAAGGTTTCGGTGGGCCCTCCTTGCTCCACACGTCATCACACTCCTCGCCGGAGGGCCAAATCTACGGGCCGAGGCCCGTCTACGGAGATCCCGAAAGCCCGGAGAAGGCGGTGGCGGCGGCCAAGAACTTCACCGTCAGCAACTCCTCAACCGTCTCCAGCCCTAGCAGCACCAACTCCAATGGCGGATTAGGGTTTCAGCACACCAGTTACACTGCTTCCGTTGCCGAGGAGGGCAATTCCGTCATTACGTTCAAGCCGGAGTTCGGAAACTTCATCCACGGCGGCGTCGGATCGCTGCTCAGCTTCGACCAGCTGGCGACG…
>evm.model.Chr3.587	ATGGAGCTTACTCAACACAGCCTCATGGAGGAGCTGATTCCGAAGATTGATTCATCTTTCCCTACCGAATTCCTCCAAAACACTTGGAACTTCGCTCCTTTCGATCAAACCCCAGATTTTCATCCGCCATTAACGAATCCTTCCCTTTTCGACCTAATTTCGCCGCCGGAATTCCCCAATCCCTGCCCCTTCGGCGAATTCCAGCCGTTTCTCGACTCCCTAACTTCGCCGGAATTCTACGAGAGGGATGATCTGCCGCCAATGTCGTCGATTCAACCGGACTATGCGGAGAGCGGAGAATCGCTGTTTCTCGACGGCTTCGGCGGCGGCGGATTCGACGGCGGAACCGGCGGCCTCAAGGTCGAGAACGCGCAAATCGACGCTGTAAACGGCGTCGTT…
>evm.model.Chr3.976	ATGGCGAATCTCTACGAAAATGCTAATACCAGCAATTACTATCACTCTTCTCAAGAGCCCGATGAGATTTCTCTCTTCCTCCAGCAGATTCTCCTCCGATCTTCTTCTTCTTCGTCGCGTTCGTTCTTGCGCCAGCAACCTCTATTCCCGGCGGAGCAGCACGCGGCCGAGGTGCTCGGTCAGATCTCTGCGGCGGAGCCGTCGTCCGAGCTGAATTCTTGTTCTGGTTGCGGTTTCGCCGCCGCCGCAGCTGCGAACGTGTCGCCGTCCTCTGTTGGCAACTTGGACACTGAAACGGATGATTGTGACTATGAGAGCGAAGAGAATGTTGAAGCTCTGGTGGCGGAGACGACGGCGAAGGCGGCGCTGCCGCGGTGCTCTTCAAAGAGGACCAGAGCA…
>evm.model.Chr4.1562	ATGGCTACTGGAATCGAAAACCAGATAAAAATGCCTCAGAATCTGAAAACACAACTTGCTCTTGCTGTTAGAAGTATTCAATGGAGCTATGCAATCTTCTGGTCCCTTTCATCCAGTCAACCCGGGGCGTTGGAATGGTGCGAAGGGTACTACAATGGTGATATCAAAACACGGAAGACAGTTCAGGCTTCTGAGGTGAACATGGATCAGCTGGGGTTGCAGAGGAGTGACCAATTAAGAGAGCTTTACGAGTCTCTTTCACTTGGCGAAGCCAGAGCTCAAGCTAAGAGGCCTACAGCTGCATTATCTCCTGAAGATCTCACTGATGCCGAGTGGTATTTCTTGGTTTGCATGTCTTTCGTATTCAACACCGATCAAGGGTTGCCTGGAAGAACGTTA…
>evm.model.Chr4.17	ATGTTTCCTATCTCGAGCGATGGGGTGTTTGAGGAATCTTCGATTGATAAATTTCTTGAAGATCTGCTTGTGGATATTCCAACTTTAGAAGGGAATGAGAATAGCAATGAAAATGATGTGAAAAAGAGGCCAAGAAAAGTTGAAGAAATTAGCAATGAAGGTTGCAGCGACTTCAAGAAGACTGCTCATAAATTAACTGAGAAGCAAAGAAGGAAAGAAATGACTTCCCTTTATGCTTCTCTCAGATCCCTTCTTCCCATTGAATATATCAAGGGAAAGCGCGCTATATCTGATCATATGCACGAGGCGGTGAACCACATCAATGACACGAAGAAGAAAATCGAAGAGATGAAACGAAGGAGGGACGGTTTGAGGAAGGCACGACGTGGTTCAGCCAGC…
>evm.model.Chr4.461	ATGGGGAATGAGAACTTGTCCGAGTATTTCAAAGAATCCGAGCTAACAGATGACATTTTCAGCGTTCTTGAAGCTTTCGATAACCCTAGGCGGTCGAGGTTCGGAGAATTGTCGAACGACGAAAGCTTCGAGTTCCATAACTCCGCCTACAACTCTCCGTTGAGCGTTTTTCTTGAATCTGAGGTGGAGGCTGAAGCTGCCTCCCCCAAGCCCAAGAGGCAGAAGCCGAGCGCCGCCGCTTCCGCCTCCGCCGTCGAAGAAGGGCAAGGAAGAACATCGGCTCACATAACGGTAGAGAGGAACCGAAGAAAGCAAATGAACGACCATATTTCGGTGCTCCGTTCTTTGATGCCTTGCTTCTATGTTAAAAGGGGTGACCAAGCATCCATAATTGGTGGA…
>evm.model.Chr4.865	ATGGGAGGTAGTTTGCTGGAAAATAATCAGGATCAGTCGTCATCGGAGAAGAAAGTAATGCACAGAGAAATAGAGAGGCAAAGAAGGAAAGAAATGGCCGACCTTTATGCTTCTCTCCGTTCAGTCCTCCCCTCCAAATCTATTAAGGGCATGCGATCGGCATCGGATCAAATTCATGAAGCTACAAAGTATATAAGATTAATGCAGAAAAAAGTGAGGCAGCTAGGAACAAAGAGGAATGACTTGAAAAAATTGAGAGAAGACGAAAACCTAGGGTTCTTGAGAGAGAAAGGGAGCTATAGCAAGACTTTGCCGATTACAGTAAAGGTTCAGAGATGTTCGGTAGGAGTTGAGGTATTAATCAGCTGTGGTTTTGGCGAGGAAGGGAGAAGCGAGGTT…
>evm.model.Chr4.873	ATGTTTCCGCCACAACAACAAGATGATGAGCTGCTTTTCGACGAGCCTTCAATAATTCTTGAGCAAGATTTAAATGCCGATCAACATATTACTAAAACTTCCAAAAAGAGGCCAAGAACATCAAAATCAGGCTCCAAACTAAAAAAGTGTGATGAAGCAAAGAAAGAAAGCGAGCTTAGGAAAACCCTGCATAGAGAGATTGAGAGGCAAAGAAGGCAAGAGATGTCCACACTCTACGCCTCGCTTCGAGATCTTCTCCCTCTTGAATACATCAAGGGGAAACGGTCGGTCTCCGATCACATGCACGAGGCGGCGAATTACATAAAGCACATGGAGAAGAGAATCGATGAATTGCAGTTGCGGAAGGATAATCTGATGAAGAATGTATCTAATCAATCA…
>evm.model.Chr4.875	ATGTTTCCATTACAACTGAGCAACGAATTCAGTTTCACAACCCCAACTACTCCTCAAGGATACCAAATCCAGGATGACCTGATGGCAAATGGTAATTTCTTAGAAAATGATTTGTTCGATTTCGCGATAGGCAGCATCGACAAACAAGCGACGAAAAGAACAGATCCAGGACTGCCTCCGCGTCGACAAAAGCGAAAGCAAAAGCAGAGCAAAGATGAGAGCAGTAGCAAGAAGGCAATGCATCGAGAGGTGGAAAGGAAGAGGAGGCTTGAAATGTCTAACCTTCATGCTTCTCTCAACTCCCTTCTTCCTGATGATGGGCTCAAGGCGAAACGCAGCGTTTGTGATCAAATACAAGAAGCCGCGGTTCACATTAAAAGGATGGAGAAAAACATAGAG…
>evm.model.Chr4.878	ATGTTTCCCATACAACCAAGTACTGATTTAGGCTTCGGAATCCAATGTACTCCTCAAGGAAATCAAATCCCGGATGGTTCGATCATGGACAATGATTTCTTCGAAAATGATTTATTCAATTTCGCGATAGACATCAGCGACAAACAAACGAGGAAAAGAATGGATTCCGGGCCGCCACGTCGACAAAAGCAGAAGCAGAGCAAAGATGAGAGCAGTAGCAAGAAGGCTATGCATCGGGAGGTGGAAAGGAAGAGGAGGCTTGAAATGTCAAACCTTCATGCTTCTCTCAACTCCCTTCTTCCTGAAGATGGGCTCAAGGGGAAACGCAGCGTTAGTGATCAAATAGAAGAAGCTGCGGTTCACATAAAAAGGATGGAGAAGAACATAGAAGAACTGAAA…
>evm.model.Chr4.885	ATGTATCCCTACCAACAAAGCTATGAGTTCGCTTTCGGAGCCCCGACTTCTTCTCAAGGCTTCCAAATCAAGGAAGATCCGACACAAAATTATGATTTCTTGGAAAATAATTTGATTAGTTTCTCCATTGGCAGCAGGGACAAAGAATCGAGCAAGAGAAACGATCCTCAGTTAAATCAGCAACAACGAAAGGAAAGAGGAGATGAAAGCAGCAGCAAGAAGGTTATGCATCGAGAGGTAGAGAAGAAGAGGAGGCAAGAAATGTCAAACCTCCATTCTTCTCTCCGCTCCCTTCTTCCAGCTGATCTGATCAAGGGGAAACGAAGTGTTTGTGATCAAATGCAAGCGGCTACTACTCACATAAAAAACAAGGAGAAAAATATCGAAGAATTGAAAAAC…
>evm.model.Chr4.890	ATGTTTTCTTTACAGCCATGCGATGAGCTGGTTTTTTCTACCCCAACCACTCCTCAAGAATATAAAATCCCAGAAAATCTGATTATGGATCATTCTTTATCTGAAAGCAGCTATTTAATTTCTTTTGCGGCCACCCGCAGCAACGAAAAGCAACCGGGCCAAGCAACGAACCCTCGATCTTCGAGGCCGAGGCAAACGGATCGGAGCAGTTATGGTTTCACTGATAGAAGGGTTGTGCACAGAGACATCGAGAGGAGGAGGCGCCAACAAATGTCGAAACTCTACGCTTCTCTCAGCGCCCTTCTTCCGGAAAAGGAGAGGAGCACCTCGTCGGTGTGCGATAAAATGGAAGAGGCTACGAACTACATAAAACAAATGCAAAAGAATATCGAGGAACTG…
>evm.model.Chr4.891	ATGTTTCCTGTTTCGAGCAAAGGGTTGTTTGAGGATCCTTGGGTATTTTTGGAGCAAGATAAATTCCTCGAAGATCTGCTTGCAGATTGTCCAATTTCCGAAGGCAATGATGGGAATAGTACAGAGAAGGATGTGAGGAAGAGGCCCAGAAAAGTAATATCATCGAAGGAATTTCAAGAAAGCAACGATTGCGGAAGCGACATCAGGAAGAACGCTCATAGATTTACTGAGAAGCAGAGAAGGCAGGAAATGTCAACCCTTTATTCCTCACTCAGATCCCTTCTCCCTCTCCAATATGTCAAGGGTAAGCGAGCTATATCTGATCACATGCACGAGGCCGTGAATTATGTAAACGACATGAAGAAGAAAATAGGAGAAATGCAGAAAAGGAGAGAGGAG…
>evm.model.Chr4.897	ATGTTTCCTATCTCGAGCGATGGGGTGTTTGAGGAATCTTCAATTGATAAATTTCTTGAAGATCTGCTTGTGGATATTCCAACTTTAGAAGGGAATGAGAATAGCACTGCAAATGATGTGAAAAAGAGGCCAAGAAAAGTTGAAGAAATTAGCAATGAAGGTAGCAGCGACTTCAAGAAGACTGCTCATAAATTAACTGAGAAGCAAAGAAGGAAAGAAATGACTTCCCTTTATGCTTCTCTCAGATCCCTTCTTCCCATTGAATATATCAAGGGAAAGCGCGCTATATCTGATCATATGCACGAGGCGGTGAACCACATCAACGACACGAAGAAGAAAATCGAAGAGATGAAACGAAGGAGGGAGGGTTTGAGGAAGGCGCGACGTGGTTCAGCCAGC…
>evm.model.Chr4.902	ATGTTTCCTATTTCTAGTGATGGGGTAATTGAGGACCCTTTGATAATCTTTGAGCAAGATCGATTTCTTGAAGATCTGATTGTAGATTTCGCCACTTTAGAGGGCAACGACCATCATATCGAAAAGGGTGTGAAAAAGAGGCCCAGAAAAGTTGAAGAAAATAACCAATTCTTAGGCAGCAGCGACTCCAAGAAGAACGCTCATAGATTTACTGAGAAGCTGAGAAGGCAAGAAATGTCGACCCTATATACCTCACTCAGATCCCTCCTCCCTCTCGAATATATTAAGGGGAAGCGCGCTGTATCTGATCATATGCAGCAGGCAGTGAGTTACATCGAAGATACGAAGAAGAAGATCGAAGAAATGAAACAAAGGAGGGACAGGATAAAGAAGCCTTCT…
>evm.model.Chr5.1074	ATGCCTCTATCAGAGTTTTTGAGAATGGCTAGGGGGAAGCTTGAATCTGGCCATCAGAAACCAGCCCCACTTGATATTTCTTCTAGGTCTGAGAATGATATAGTTGAATTGGTTTGGGAGAATGGTCAAGTTATGATGCAAGGTCAGGCCAGTAGGTTAGCAAGAAGCCCTGTTCTGAACAGTTCGACTCCGAATGCATCTCGAGTTCGTGATGCTAACGCTTCGAGATATGGGAAATTTGGTGTAGTTGAGTCTATCTTGAACGATATGGATCCGGTAGTGCCCTCGGGTGAAATGGGTTTAAGTCAAGATGATGAAATGGTTCCTTGGCTGAATTACCCCATGGATGATTCTCTCGGACATGATTACGTTTCTGAGATCGTACCTCCAATGTCAGGT…
>evm.model.Chr5.12	ATGGATGACTTAATCCTCTCTGCTTCCTCTTCTTCTACTACTACTACGACGACTACCACCACTGGGGCGGCAGAAGCTTCTCCCCTCCTCCAGAAGAAGCTCCAGCACATCCTCCAAAGTCAGGCGGAGTGGTGGGCCTACGGCATTCTGTGGCAGACTGGCAAAGACGAGAGCGGGCGCATCATCCTGAGCTGGGCCGATGGCCATTTCCAGGGCACCAAGCAGAAGGCGGTGTCCGGTTCCCTCCAGCCGGAGAGGAAGAAAGTGATGAGAGGGATCCAAGCCCTAATAGGCGGAGACGCTCCAGTCGACCCCGTGGCCCCCCTAGACGGCGACGTGACGGACGCCGAGTGGTTCTATGTGATGTCGCTGGCTCAGTCAATCTCCCTAGGCGACGGC…
>evm.model.Chr5.1443	ATGGCGAATGAGCCATCAAACAACATTACTGAATACCTCGAGATGATCTGGAGCCACAAGGATGCCTCACATGAAGGAATATTGGCTCCGGATCACTCGAATGAAGAAATATCGTCTCAGATAAACGTTACAACCGGCGAAGCCTCAGCTGCAGAAGTACGGGGAAAGAATAAACTGAAGACGACCAAGACGAAAACGAACTCGAAATCTAGGAAAAATAGCAGCATATTTAATGAGGAAAAGGAGGCGACGGAAGAAGAGCCTAATTCAGGTTTAAAGAAACTAGACCATAACGCAAAGGAGAGGATTCGAAGAATGAAGCTTAGTGCATCTTACCTTGCCCTTCGGTCACTGCTTCCTGATTCCAAAAGATCAAAGAAGAAGTGGAGTGCGCCTGCA…
>evm.model.Chr5.1747	ATGGCGAATGAGCCATCAAACAACATTACTGAATACCTCGAGATGATCTGGAGCCACAAGGATGCCTCACATGTAGGAATATTGGCTCCGGATCACTCGAATGAAGAAATATCGTCTCAGATAAACGTTACAACCGGCGAAGCCTCAGCTGCAGAAGTACGGGGAAAGAATAAACTGAAGACGACCAAGACGAAAACGAACTCGAAATCTAGGAAAAATAGCAGCAGATTTAATGAGGAAAAGGAGGCGACGGAAGAAGAGCCTAATTCAGGTTTAAAGAAACTTGACCATAACGCAAAGGAGAGGATTCGAAGAATGAAGCTTAATGCATCTTACCTTGCCCTTCGGTCACTGCTTCCTGATTCCAAAAGATCAAAGAAGAAATGGAGTGCGCCTGCA…
>evm.model.Chr5.2352	ATGGAGATTTCAAGCTTCAGAAGCGTGGCTGATTTTGGAATGGAAGACCCTCTATTTTACCAGCAATGGCAGGTGGATCCGATTGACGATTACTCGTCGATCGCCTCCGCCTTCTCGGAAGGTCTACATCAATATGCCTACACGTCTCAGCCGCCGCTGATGGACTTCAAGAGGCCGGCGGAGGCACCGCCGGCCTGCGAAAGCCGGCCCTCGAAGCAGCTCAAACCCTCATCAAACTGCTGGAACCCTTGCAAGCAGGAGAAAATGACGGATTCGCCCCCGCCAACCGCCTTCGCCAACAGCCCTATAGTTGGGATAGTGAGGCCAAAAGAGGAAAAATGGTACAACTCCTCCTCCACCACCCTAAATTTCCCTGCAGAAGCTTCCATGGGAAACCAA…
>evm.model.Chr5.2353	ATGGAGATCGCTGGATTCTATACATCATCACCTGATTTGGAAATATTAGACAATCATATATTCTTCCAGCAATATAATTGGGCAGCAGCACTAAACGAGGTTATGTTTGCTTCTCATGAGGAAACTCTACCTCAACTTGAGGAAATCAATCGTAGGCCGCCATTAACGAAGCACCTCACTACTCATTCCCCTCAACATTCATTTTTCGACACTTCAAATCGTACGTCCGACACATCGCTCCATCGTGTTGTAGCCGAGAGAAAAAGGAGGGAGAAAATGAGCCACAGATTTGTAGTACTCTCTTCTCTACTCCCCCACTTGAAAAAGATGGACAAGGCTTCTATTCTGAGAGAAGCTATAAAGCACATCACACAACTCCAAAGAAAAGTGGAGACCCTT…
>evm.model.Chr5.2422	ATGGAAAGCATTGGAGCAATCCATGTAGGGGAGTGGAATGGAATGTGCTCTTCTGAGGAGGCTGAGTTCATGGCGGAGTTGCTGGGGAATTGCTCTCTCCCGAATGAGGTGATGAGCGGTTCGACTAACTTTATGGTGTCGCCTACGTTTAATGCTGATTCTGCAGCAATGTATTCCTCTGATGAAACCAGTATGTGTTCTCTTTCACAAGGGACTAGTTTTAGTGGCATTTTCTTTCCGTTTTCGAGTCAGGAAAGCTACTACTCCTCCTCCACTCTCTCTCATCATGTTTCTGGGACTAACAATGATAACTTGATGACGATGGATTACTGTAAGAGTGGTTTCCGAGATGATAGTGTTGATGTGATGGGAGGGGATGATTTCTTGAACCGAGATCTC…
>evm.model.Chr5.2549	ATGGGTGAAGTAGGGGTTGAGCAACAAGGTTTGTTGTGGGAAGAAGAGCAATCATGGTCATTTCCAAATTTAGCACCTCCCCAAGAAGATAAGGAACCGCCTCCGCCTCCGCCTCCGCCACCATCACCGCTACCGGCGAAGGGTAAGAAGAGGAGCGCCGCCGGCGCCGGAGAGGCCGAGGATCATGAGCTGCATATATGGACGGAGAGAGAGAGGAGGAAGAAGATGAGAAACATGTTCTCCAATCTTCATGCTCTCCTCCCTCACATCCCTCCTAAGGCAGATAAGTCGACCATTGTTGATGAAGCTGTGAACTACATAAAGAAACTGCAGGAAACACTTGAAGAACTCCAGAAAAGGAAGCTGGAGAGAGCCACTAAAGACACCTCCTTATTCGTC…
>evm.model.Chr5.2712	ATGAACTCTAGATTGCCTGAGATGTTGCATTGCTCCGAAACCTCCGAAGTGAGCGTGCTCGAGCGCCAGCGCTCCATCCTCAAATGGCAGCATGAGAAACAGTTAGGCCCACATCAGCAATCAAGCTACTTCAATGGAAGAGATCAAGTTCTGCTCACCTATTTACCTTCGGGCAACGATCAAGGCCTGTGTGAGGTGGTGAACGGAGCTATGAAGCCGGACCCTGACGTCGAAGACGATGGTTTCGGGAAGCTTCTGAATTACGGGAGCTGTTCCGATTTCGAGATCAGCTCTGCCCTTCCGAGAACTGTTAGCTGCCCGCCTAGCGTGGCTGCCGGAAAACAGAGTTGCAAGAAGAGGAAGGCTGACAAAAACCAAAACCTTAAGGTAGCTGCAGAG…
>evm.model.Chr5.345	ATGAATCAATGCGTTCCGAGTTGGGAAATAGACGATAGTTCTGCCCCATCAAAGATCAAATACCATTCAAATTCGCCTCAAGATGTCCCCACGTTGGACTATGAAGTGGCGGAGCTAACATGGGAGAACGGCCAACTATCCATGCATGGCCTTGGCGTTCCGCGCGTGTTCAACAAACCCACCGCCTCATCCTCCCCCGCCACGTGGGACAAGCCACGCGCCGGCGGCACTCTCGAGTCGATCGTCGACCAGGCCACCTGGCTCCACGTCCTCCCCCCGAAGCCCGGCGCCGCGGACGGCGCCAAAGATCTGGCGCCGTGGTTCGACCACCACCTCGGCCGCGCGGCGGCCAACCCCAGCGCCGCCGCCTCCACCTCCGTCACCGTCACGATGGACGCG…
>evm.model.Chr5.43	ATGGGGGTTGTTAATTGGAGTAATGAGGATAAGGCGATGGCGGCTGCTGTTTTGGGAACTAAGGCTTTTGATTACTTGATGTCGAGCTCAGTTTCTGCCGAATGCTCATTAATGGCGATGGGGAATGATGAGAATCTGCAGAATAAGCTTGCAGATCTTGTTGAGCGCCCGAATTCTTCCAATTTCAGTTGGAATTACGCGATATTTTGGCAGCTCTCTAGGTCTAAAGCCGGAGACTTGGTATTGGGATGGGGAGACGGGTGCTGTCGAGAGCCTCGTGAACACGAGGAATCCGAGGTTACTCGCATTCTGAAAATGAGGCTTGAGGATGAATCTCAGCAGACAATGAGGAAAAGGGTTCTCCAAAGGCTGCATACTTTGTTTGGAGGCGGGGATGAG…
>evm.model.Chr5.561	ATGTTTAGTTCAGAGACGGTGTCGAGGGAAATGAGCAGGAACGGGAGCTTTCTCCACTCGAACCCTAGTAATGAGGGGGTTTTGAAGGGGAGGGATTCGATGGGTTCGGATTTGTTTCTGAATCAAGCTCAGATTGAGCAGAGTAATAATCAGCAGGGGTGTGGATTGGCGCGGTACCGATCGGCGCCGAGCTCGTTCCTGGCATCGCTTATGGATTCGACGACTGATAACAGCAGCAGCGGCGATGAATCGGAAGCTCTGTTCTCGGCGCTGATGAATGGGACCGGCACTCCTCGTGATCTGAACCAGAAGGGAAATGGCGAGATGCATTATCAGATGAAGCAGGAAAGGGCGGAATCGGAGGCCCGAACCGGGTCGATGATGGGTTACGATAGTGGT…
>evm.model.Chr5.729	ATGATGGTGCAGAGCTTCATAGAGAGGCTTAGGCCTCTAGTGTGGATGAAGGGATGGGATTACATAGTTCTATGGAAGCTAAGCGACGATCACCGGTCGATTGAGTTGATGGATTGTTGCTGTGGCGGGGCGGAGAACGTGGAGGATCTCGGGTTCGAGGGGTGTTCTTCGACTCTCCAGTGTAGGGACGTGATGTTCCCACATCAAAGGGTGAAATGTTGTGATTTACTTGACTTGGTGCCTTCATCTATGGTACTTGATTCAGGAGTTCATGCACAAGCCTTGTGCTCAAACCAACCAAGCTGGCTCAACTACTCACACACCGCAGACTCCACTCTCTCACAAGAAGCTGTCGGCACTCGTGTTCTGATTCCGTTGTCCATCGGATTAGTCGAGCTG…
>evm.model.Chr6.1725	ATGGCGGCTTTGAGCTATTACTCCAACTGGGATTCGTGTCCGCAGTGGGACTCCGAAGTAGCAGCCATTGATGACCCGGAGCTCCAATCCCTGCACGACGCGTGGAACGCCAACGACTACTCCGTCGACCTCAACGCCTTGTTCGATCAAAACAACTCCTCCTCTCTTCTTCCCTACTACGACGACTTCAACATTAATGGCGGAGTCCCCTTCCATAATAACCTCATCAACTCCTTCAATGAATTCGAGCCCTTCAACAACTACTACCCCAAGCGCCAAAGGCTCTCCGACTCCGACGAACTCTACTTCGACCCGTACCTCACCATGCTCTCGCCGGAGATTCCAATGCCGCCGCCGCCGCCACTGCCTGAGTTCAGCATTGGGAGCAGCGTGAAGAGA…
>evm.model.Chr6.1728	ATGGCATTGAGCTGCTACTCCAATTGGGATTCGTCGTTTCAGCAGTGGGGCTCCGACGACATAGCCTTTGATGACCCCGAGCTCCAATCCCTGCACGACGCGTGGAATGCCGACGACTACTCCGTCGACCTCAACGCCTTGTTCGATCAAAACAACTGCAACAACTCCTCCTCCTCCTCTCTTCTTCCCTACTACGACTTCAACAACTATGAAGCTCCGTTCCATAACCTCGATTCCTTCGAAACCCTCTCCTTCAATGAATTCGAGCCCTTCAACTACTACTACCCCAAGCGCCAAAGGCTCTCCAACTCCGACGAACTCCTCTACCCCTCCTACTTCGACCCTTGCCTCACCATGCTCCAAGATCATACGCCGCCGGAGATTCCAATGCCGTTGCCG…
>evm.model.Chr6.177	ATGGCTGGAAACCCTAATTCGTGGAGCATGAATGGCATGCATCCACAATCTCACCAGCTTACTTCTCAGTTTGTTTATGGCTCTAATTCTTCAAATCCTTCTTCAACTACCGCTGCAGATCATCAATCCCCAGATTTCCCAGTTAGGTCTTGGAGCCAGCTGCTTCTGGGTGGATTGGGAGCGGGAGAAGAGGAGAGATTCGGAGCAAACCTCTTCCATCAAGAGAAAAAGTTGGATAATTGGGAAGATCAAGTTCTTAATTTGAATCCATCTTTCCCAAGAATCCATGGCGTTGATGTGAAGCAAGAAACAGCTCAAACAAGCTGCCAAATCTATGAAGATCATGAATTCAATCCGAACAAACCCTCGAATTCATGGCCCCACCACCACCAAATCATG…
>evm.model.Chr6.2141	ATGCAACCGATGGACAACAACGACGATTCCAAGTTCAAATCGAAGAATCTCAAGGCCGAAAGGAAAAGGCGCAAGAAGCTCAGCGACAGGCAGCTAGAGCTACGCTCCTTAGTCCCGATCATCACAAACATGACCAAGACTACCATAATAACCGATGCAATCACTTACATCGAAGCACTAAAGATGTCCGTCGAAGAACTAAGCAACCAGCTCCTGCAAATGGAGGCAAGTAGCTTCGGAGAAGAGAAGATCAAGTTGAAAGAGATTGATGATGAACAAGATACCAAATGGGGGATAAAAGTGGAGGTGGAGGTAGAGGTAAAACTTGTTTCTGGTACAAAGCTATGGATAAGGATTGTGTTTGGGAAGAAGAGAGGAGCACTTACTAAACTGATGGAA…
>evm.model.Chr6.2145	ATGGCGGAAGAGTTCCTGCAAGGGGGAGTATGCTGGTGGAGCTCGCCGTCGCCGCGGAGTATCTTCAGTTCGACGCCGTGCTCCAACGACGTAGGCAGCTTCGGATGGCCGGCTAACGACGTTAATAGTACGGTAACGGAGATGAAAAGCGTGCGGTCGAGCGACGACTCCGGCTGCTCCGCCTCCGACGGCAGCAGCTCTTTGATTCTACATGATCACCATGGAAGCATGCCTCTTCACATGATCGCCACTCCAGAAGGGTGGAATCAAGATTTGATCCGCGATAGCGGAAGGTCGGAGGAGAATTATTCCGACTTCCTCCTCGATACGAGCATAAACTATTCGAAGAATTTCAGTGAGGATTCAACCATGAGCACGGTGAAGCAAGGTAGTTATGGC…
>evm.model.Chr6.2266	ATGGATCAAAACCCTAATTCCTCGAAAACAGACAGAAAAACAATAGAGAGAAACCGGAGAAATGAGATGAAGGCTCTCCACTCCAAGCTCATCTCTCTCCTTCCTCATCAATTCAGGCCTAGGGAAATGGTGTCGTTGCCGGATCAGTTGGAAGGAGCGACGAACTACATAAAGATGCTGCAGGCGAAGGTGGAGAAGATGAAGCAGAAGAAAAACTGCCTCGTCGGAGTTTCCGGGAATAATAATAATTATTTACCGAACGTGGAAGTTCGAGTGATCAGTGGCTGTGCCCTAGAAGTGGTGCTCGTAACCGGACTCAACTGTCAGTTCATGTTCAACGGAATCATAAGGCTGCTGCATGAAGAAGAAGGCGTTGAAGTCGTTAGCGCCAGTTTTTCC…
>evm.model.Chr6.348	ATGAAGACAAGTGGAAAGAGCGTGGAGAATAAAATAGAGAGGAAGACTATCGAAAAGGATCGAAGAATTAAGATGAAGGGTCTTTGCTTCAAGCTGGTTTCCCTCATTCCAAATCACCATTTCAAGACACCTAAGGAGTTCTTATCACATCAAGATCAAATAGACCATGCAGCTGCCTACATCAAGGATTCAAGAAAAAGAATAGAAGAATTGGAGAAAAGAAAGAGAGAATTGATGGATAGGGGTGCAACTAAATATAATGCAGCAAAAAAAGATGAACCAGAGTTGCCAGTTTTGGAAATTAAAGATTTAGGGAGTGATTTTGAGGTAGTTTTGATTAGTGGGATGAATAAAAATTTCAAGTTGCACCAAATTATCAGAATCGTTGAAGATGGTGGA…
>evm.model.Chr6.501	ATGGCAAAGGATTTATCACAACAAAAGAGATATCTAATAGTTCAGTTTCTACTTCAAAACTTGAAGAATGGATGGCCAGCCAAGGGGAAGATTTCAGAAGATGCCTCACTCTTCAACTGCAGCACCAAGTCAGTTTCTAGGCTTTGGGCTTCTGCAAAACAGCAACAAGATAAAGGTGAGGTTATAACCACTGTAGGAAAAAGATATGGCACACACAACAACAAGAGGATTGAATGCAATCCTGAAGAAGTTGTAGCTATAGATCTAAGCCGAAGATCAAGATCAAGGGTCACCGATGATCAAATCAACGAACTCGTTTCCAAGCTGCAGCAACTTCTTCCGGAGATGAATAACAGGCGCTCAGACAAGAAATCAGCAACAAAAGTATTGCAGGAGACA…
>evm.model.Chr6.508	ATGTCTAGCCGAAGATCAAGATCAAGGCACTCCGGATCTTCAAGGGTCACCGATGATCAAATCAACGAACTCGTTTCCAAGCTGCAGCAACTTCTTCCGGAGATGAATAACCGGCGCTCAGACAAGAAATCAGCAACAAAAGTATTGCAGGAGACATGCAATTACATAAGAAGCTTGCACAGAGAAGTGGATGACTTGAGTGAGAGGCTGTCTGAATTGCTTGCTAACGCCGACACCTCTCAAGCTGCTCTCATCAGAAGCTTACTTATGCAGTAA
>evm.model.Chr6.509	ATGTCAAGTGGAAGAGGAAGAAGTTCAAGAATCACAGAAGATGAAATAAATGATCTTCTCTTGAAGCTGCAGCCATTATTGCCAGATTCCACTTCAACTTCTAATACAAGAAGAGTGTCAGCATCAAAGATTTTGAAGGAGACATGTAACTATTTGAAGAAATTGCACAAAGAAGTGGATGATCTAAGTGAGAGACTGTCTCAACTGCTGGAATCTGGAAATGTTGATGCAATTACTATTAGAACACTTCTCCAACAATAA
>evm.model.Chr6.521	ATGCAAACTGATATTGCTCCCATATTCAAGTCTAGAATGGCAATGGAGACGTCAACGAGTGGGAAGAAGAAAAATGGGAAGATTCCTAAAAGAATTCACAAGTCTGAGAGAGAGAAGATGAAGCGCGAAAGTCTGAATGAGCTTTTTCTTGCTTTAGCAAATTCTCTAGAACTGCCGGATCAGAACAGTGGTAAGGCTTCTGTATTGATTGAAGCCACTCGAACAGTGAAAGACATGCTGGATCAGATTGAGTGTCTTAAGAACGAGCACGCCACCTTATTGTCTGAGTCTCAATATGTTAATATGGAGGCAAGCGAGCTCAAGGATGAAAATTCTGCTTTGGAGGCTGAGATTAGTAAACTTCAGACCGAGATCAACTCAAAGACCAAGGTTCAACTC…
>evm.model.Chr6.636	ATGATGAGTAGTAGCCAGTGCATAGTGCCTAACTGGAATCTGAGGCAGCAGCAGCAAAGACAAGAAGGGGAAGAAGAAGGAGAAGAGAGGAACAGATCCTCTCACGTGCAATCACACCAAAACCTTACTCATTCTTATGTTGTCCCCATGAATAACAAGGATGTGATGGAGCTGACGTGGCACAACGGCCAGCTAGCCCTAAACGATCTGGAGCTGAATCCTCCGCCGATCGGCGATCACACCCTCGAATCCATCGTTCACCAGGCTACGGCGGCCACGAATTTCAACGCTCGTCTGCAGCCGCAGCCAATGCCGGAGCCTTCGGCCGGAAAATGGGATAGCCGGAACTCGGGCTCCGGCCGCATGCACGCGGAGCAGAGCGCCGGGAAGAGGGTGAGG…
>evm.model.Chr6.721	ATGGATATGATAATGACGTCAGCTAAGAATGACCAAGAAGAGGATGATGATGAAGAAGAAGAGGAGGAGTTCACAATCAAGAAAGAACCATCGCCCCACTCAAGAGGTAATACGTCTGTGAAAGTTGAAGCAAAGACTATAGACCAGAAGCCTAATACACCGCGCTCGAAACACTCAGCTACTGAGCAGCGAAGGAGGAGCAAGATTAATGACAGATTTCAGAAGCTTAGAGAGATCATTCCAAATAGTGACCAGAAGAGGGATAAGGCTTCGTTCCTTTTAGAGGTTATTGAGTACATTCAGTTTTTACAAGAGAAAGTGAACAGATACGACAGTTCCTATAACATCTGGAATCACGAGCCATCCAAAATGATGCAATGGCAGAGGAACTGTCACATG…
>evm.model.Chr7.1013	ATGGGACAAGGGAGTATGTCGCTCATGAAAATTAACGTGGTAGTATCACATTTTCCGATAACGGTAACCTGTGCTTTTACGGAGACTTCACCAGCAGTCATGATCTGTTTGATCTACAGAATACTACAGATAGCATTCTTGTCTCAGGAGATTCAGCTCGTTCAAGAAACAAGAAAGCGATCAGCTGAGGCTTCTGATGCTGCTAATTCCAGTTTATTAAACTCGGAAACTAGTGAGAGAGAGAAGAAGAAAAGACCAATGCGCTTTCAAGAGAAGTTGCCAAAAATGCACAAAGAGAAGGAGCCTACGGCAAGGAGGAGAACCCAAAAGTTAACCGACAAAATCACAGCTCTTCAAAAGCTAGTTTCTCCTTATGGCAAGACGGACACAGCTTCAGTT…
>evm.model.Chr7.1188	ATGGATAATTGCTATTGGCCCCCAACCCAACCTCAGTTCCATCCGGACTACGATTGCTACTACCCGGCTGCCGCCACCTTCGACGGGGAGGCGGCAGAGGACCGAGCCGCCTCCGCTTCTAGAAGCCATAGCGAAGCGGAGAAGCGGCGGAGGGACAGAATCAATTCCCAACTCGCCACTCTTAGAAAACTAATCCCCATGTCTGAAAAGATGGACAAAGCAGCTCTACTAGGGCAAGTGGTGGAGCATGTGAAGGAACAAAAGGAAAGAGCAAAAGAAGCAACCAAAACTTCAACAATGCCAACCGAAACCGATGAAGTGACGATCGATCGAATCAACACAGATGAAGATCCGACGTCTCAAAACAACCGAGACGTCTACATCAAAGCCACCATCTGC…
>evm.model.Chr7.1260	ATGGCGGCGAACCCGCCGGAAGGTTATGCCTCCGATGACTTCCTCGAGCAAATCCTTTCTATTCCTTCCTACGCCGGACTTTCCGCCGCCGACGCCAATAACCCCGCCGGAACGGTCTCCCAGCTCGCTCCCTCCGGCGGCGCCCCTGGCCTGCACCATCCTCCTCCGATGTTTCCTCTAAGCCTCAGCCTCGATAACGGCCATGACGCCGTTAGTGATAACGGAGCTTATACTGTTAAGCCTGAAACGGAAGCAGTTAATAGTAACATTGGGAATTTATATCCTGCATTCGATCATTTGCATCAGGTTCATGACGTTCGGCACCCCATGCCTTACATGCAACAGGCTTTTCAAGGTCAGCCAACATCAAACACTGCTGTAACTTTACCCCAACCGCCT…
>evm.model.Chr7.263	ATGGGGAGTGGATTCTTGCAACCGTTCCTCCAAACTCTTTGCTGCAATTCTCCTTGGAATTATGCAGTGTTTTGGAAGCTCGAGCATCACGATGAAATGATTTTGGCATGGAAAGATGGCTTTTGTGACATTCCAAAGTCAAGAGACAACATGGTGAGCTCAGTAGAAGATTTTAACTTCAGCAACTCAAATACGACTTTGTCATCGGCTCCTACGCCAAGTCTGATTGAAGGAACTCCTGGCGACTATCTAATTGAATCTGCTGTTGCTGAAATGTCGCGTTCTTCTCATGTAGTGGGGAAAGGGGTGGTCGGCGAAGCAGCTTTTAAAGGAAATGCTCGCTGGATTTATTCAGACAACATACAAACTGATGTTTTGGATTCTATTTTAGCTGCTAAG…
>evm.model.Chr7.67	ATGAGCTCTGGAGACAGAAAGAAAGCAGCTCTATATCAGAAACTGGAGCAACTTCGCTCTGCTGCTAATTCTACTTCTGTAAATAAAGCATCAATATTGGTGGATGCATCGAGATACATCCAAGGGTTAAAGGAAAGGGTGGAAACACTAAATCAAGACGTAGCATCTCTTCAAGATTCAAACCAACCTGCGCAGGTGAAGGTAGAAACCCTAGAAAAGGGGTTCCTAATAAACGTGGTGTGTGAGAAAAAAAGCCCAGGATTGCTTCTATCCGTACTAGAAGCCTTTGAAGAAGAGTTAGGCCTTCAAGTAGTCGATGCTAGGGTTTCTTGTTCTCACAATTTTTGCCTTCAAGCCATTACTCAGAAGGAAGGGCAGTCTGATTCTGATAGCATAGAT…
>evm.model.Chr8.1585	ATGGCTGATCATCAAATCTTCCAAAGCTTCAAACAATCCTTCACTCTACAAGACATCGATACCGATGTTGAATTCGTCAACAATTTCTCAGGCATGTACCAAAACTATGAAGTAGATCATTCCTCTGCCTTCAACTTCCATAACTCACTCAACAATTTCTTGCCTCACTTATCCATGAGCCAAGGAGGCTTCGAAAACGGCCCCCGTGCTCAGCCTCTCGTCTCAACCGGAGACGAAGATCGTAGCGAGAAGAAAAGGAAAGCAGTGGAGCTCAGCACTCCAGAGATGAGCACTTGCTCATACTCATCCCCTCAAGTTTCTGACAGTGGGAGTCGAAAGACGAAACGTGGAGGAAGAGGAAAGAAAGGTACACAAAAAGAAGAAGAAAAGGAGAGAGAA…
>evm.model.Chr8.1805	ATGGCTGATCTAGAGAGAGGAATAGAGTGGCTTCGGCCCCTTATAAGCAGCAACCAGCCATGGGAATACTGCGTTATTTGGAAGCTAGGGGATGATCCCTCGAGATTTATCGAGTGGGGGGCGTGCTGTTGCAGTGGGGGGAGAATGGGAGTAAAGGGGGAGGATTCGTCGGAGGGGGAGCGTTTGATTGATGAATGTAGGGATGATTTCAGTAAGCATTCGGTTTCGAGTAATGCTTGCAAGAAGCTTGCTCAGTTGCCCTCTGTTATTCCTCTGTATTCTGGGATTCATGGAGATGTTGTTATATCGAAACGACCAAGGTGGACTACTCAGAGCAATGCTCATGAACAAAATGGAACACAAGTTCTCATCTCTATAAAATGGGGTTTGATCGAACTC…
>evm.model.Chr8.2473	ATGGGCTCCGACGAGTGCTTATTTCCCAGGCCTCAAATAAGCAACTTTCCGCTGGGTTCGCCATGCATATCTGCTTATTCAAAAACAACTGGAAACTGTCAAGATTCAGACTCATCTTCACCGTCTCATTCTGATCAATATCACCACGTTAGTAATGCATCAGGCTTAGTCATCCAAGCAATGAAGAAGAGGAGGAGACGAGAAGCTCATTCTCATAAGCTATCTTATAAGAAGAGACGTAGAGATAAAATCAACAAGCAAATGCTAGCGCTAAGAAACCTCATACCTAATTGCTCCAAGTTGGATAAAGAATCTGTCCTTGATGAAGCAGTTGAGTACCTAAAATCTCTTCAGCTTCAGTTACAGATTATCCCAACTTTTGCTGGTTTATGTGTGCCA…
>evm.model.Chr8.413	ATGGAAGAGAAGAGTGGTGCAGAAGCCGGAACAATCCCATTCCAAGAATGTGCCGATCCCGGTTTCGGGATCGCATATTTCGAGGACAATCTAGATCAGTTTATGGATCTTATCCGGGAAGAGAACGCCGCCGGAGATCCGATTCTCGATTTCGATTCCGAATTTTACGATTTCGATTGTCTTAACGACGACGTTTTGTTGATGCGCCATGATGGCAGCATGGGCCATGAGATTCGAAATGACGACGTAGGAGAGAGGGACGAGGAGGAATCCTCGGCTGCCACGTCGGAGAAGGGGAAGAAGAGCGATAGGTCGACGACTTTGATGTCGGAGAGACGGCGGCGGCGACGGATGAAGGAGAAGCTCTTCACTCTGCGCTCCTTGGTTCCTAATATTACT…
>evm.model.Chr8.420	ATGGGAAAGAAAATCTGGTCTAATGCTGAGGAGAAGGTTGTTGTGGAAAGTGTTTTGGGCAGTGAAGCGACGGAATATTTCCACTGGGCCGTTTCAAATAGTGTTTTGTCTGAATTCTCTGCTTCCAATGGGGATCTAGGAGTTCAAGAGGATTTAAGCAAGATTGTTGAAGGATCTGATTGGGCTTACGCCATCTATTGGCACGTTTCAAGAGCGAAATCTGGTAAATCTGCATTGATATGGGGCGATGGGCATTTTCAAGAATCTAAAGAAGGTCAGGATGATAAGTTTGGTGGGGATCGAAGAAAATGGGTTCTTCGGAAGCTCCACGCTTGTTTTGGGGGATTTGAGGATGATTACATTGCTTCTAAGCTTGATCGAGTTTCAAATGTTGAGATG…
>evm.model.Chr8.674	ATGGGCTACTTGTTGAAAGAGGCTTTGAAGACTCTTTGTGGAGTCAATCGGTGGTCCTATGCTGTTTTTTGGAAGACTGGTTGCCAAAATCCCAAGCTTTTGATTTGGGAAGAATGTTATTATGAACCGGCGTCTTGTTATGGACGTCTTGCGGTTGCTGGAAATGGTGTTACCGAAGGGAACAAGGTGCATTTGCTTGTGAACAAGATGATGGTGGACAATCATGTTAACGTTGTAGGAGAAGGATTGGTTGGGAGAGTTGCGTTTACTGGAAACTATCAATGGATTCTATCTGAAAATTACTATAGAGAAACCCATCCACCGGAGGTTCTAAAAGAGGTCTGCCTACAGTTCTCAGCTGGCATGCAGACGGTTGCAGTTGTTCCCATTCTTCCTCAT…
>evm.model.Chr9.1275	ATGGAGAAAGAAGGAAATTATATGCCAAACTTTCCAACGCTTGATTATAATTCATTGGATCTTCAAAATAATCAAGATTCGATCAATCAAGAAATGGGAGGAACATCTGCCGTGGATTACATCCAACAACCGCAGCTTCTATCATCGTCATCCAACTTTTGCGGGTCGAATTCTTTCGATAAACTAAGTTTTGCAGACGTGATGAACTTTGCGGACTTCGGCCCGAAGCTAGGGTTGAACCAAGGCAAGGGAAGTGAGGAGGAATCCGGGATCGACCCCGTCTTCTTCCTCAAGTTCCCGGTCCTTAACGATCATCACAAGATGCAAGATGACCAGAACCAGAACCAAAACCGGCAGTTTTCTCTGATGGGAACTCAGCCCTTGGGAGAGGAGCAAGAG…
>evm.model.Chr9.149	ATGGAAATGATGGGAACTTTCCTCGATGAAGAATGGGAATCACTGAGCCAGATCTTCTCAAGTGGTGAAAGCCATGATTTCTCTCTCCAGCATTGCCATGGCAGCAGCAGCTATGAAGAACTCCCATCTCCCACATTCTTCCCCTCTCATCAATACTCCTGCATCTCTCAAGAAAGCAGCAACACGACCGCGGAAATCGAAGAAGCCCTTTTCTTGAACGTTCAAGAAAATGAGGATCATCATCAGCACCACAATTTCAATGATGCCATGTCCATGAGCAACTTCCACGGCATGGACTTCAACAATGCCGGCTTCATGCTCTCCGATGCAGTGATCGAGGACTTCCTACTTTCGAAAGTCGAGAACCGGCCTCTTGAAGCCGCCGATTCTTGCCAGATC…
>evm.model.Chr9.211	ATGTCGGATCTTTACGGGAGCAATGAATCTGAGGACATGTCTTCTTTCCTTCAAATCCTTCTCCAGAACTCGTCGTCTTCCGCCGCCACCAGCGACAGCGCGGCGGCGGCCGGAGGCTTGTTCGGCGGAGGAGGGGCTGTGGCGGTGGCGGAATCCTCCACCAGCATCAGCTTCTCTGATCCCAGCTGCTTCTTCTCCGGTGGGGCCAGGCCTTCCGGCAGAGGCAAGAATCTGGCTTCCAGTTGTGAGGGAGTTGAAGGTTGTGATATACCGTTGAATCCTGCTCCACCTCGTTCTTCAAAGAGAAGTAGAGCTGCTGAAGTCCACAATCTATCAGAAAAGAGGAGGCGAAGTCGTATCAACGAGAAACTCAAAGCACTTCAGAATCTGATTCCAAAT…
>evm.model.Chr9.221	ATGGACATCTCGGACCAGATGGAAACGATGCTTATGCACATGGAGAAGCTCCCGGATTTCGCCGCCGCTTTCGACGACGACGACAGCGACGACAACAACGCGATGACGGGAGGCAACGACGTTAACAACCTTTTCGACAACTTCGACGTCCAATCGCCGACCGCGTACGACGGCTTCCGCGTCGCGCCGCTCTCCGGTCAAGATCCGCCGCCGGCCCAGCAGCCCGGTAACTCGATGGCGGCGATGAGGGAGATGATATTCCGGATTGCGGCGATGCAGCCGGTGCACATCGACCCGGAGGCGGTGAAGCGGCCGAAGAGGAAGAACGTGAGGATATCGACGGACCCGCAGAGCGTGGCGGCGCGCCACCGGAGGGAGAGGATAAGCGAGCGGATCAGG…
>evm.model.Chr9.2317	ATGTCTCACATAGCTGTGGAGAGAAACCGTCGAAGGCAAATGAACGATCACCTCAAAGTTCTACGTTCCTTAACCCCATGTTTCTACATCAAAAGGGGTGATCAAGCTTCGATTATAGGTGGAGTGATCGATTTCATCAAGGAGCTGCATCAAGTGGTGCAGTCGTTGGAGGCGAAGAAGCGGAGGAAGAGCCTGAGCCCTAGCCCTAGGCCGAGTCCCAGCCTGAGCCTGAGTCCGAGCCCGAGGCATCAAATCAATGAAAGCCCCTTTCTTGATAATTTCAAGGAATTGGGAGCTTGCTGTAACTCCCCCGTTGCTGACGTGGAGGCGAAGATATCGGGGTCGAATGTCGTTCTGAGGACTATATCGAGGCGAATTCAAGGGCAGATGGTTAGGATC…
>evm.model.Chr9.2490	ATGATGAAGATGGGCGAATTAGGGAAAGGGAAATCGGAAAATCAAAGCAATAAAGAGGATGAATTGAGAAATTTGTTTCTGGGAATCATGGAGGGGTACACCGATTCTTCGATCCCGCCGTTATCGTACTTCTCCACCCCTGAAGAAAATGAAGAGAGCAGCTCGAGCTCGAGAAAGAGGCAGAGGAATGAACCCGGGAGATTGGAGGTTGAACGAAGGAGAAGGGATCGGATGAGTGGGAAGTTCTCTCTCCTTAAATCGATGGTGCCTTCCCTTGTCGAGGCTAGTAAGCCCTCCAGAGAAACGATTGTAGTCGATACATTGAACTACATAAAACACCTTCAACAAGAGACAGAGAGGTTGGAAAACCTGAAGGAGTCTCAGACAAAAGTGCAGAAG…
>evm.model.Chr9.27	ATGGAGTCTGCAAACAGCCATCATCAGCTCCAAGATCAACTTGTTGGCTCTTCTGCTTCTGCTTCTGCTGCTTCTTCTTCTTCTTTACCTACTACCATTAATCCTTCTCTCTATGGCTTCCCTACTTCTCATGCTTCTTGGCCTCCTTCTTCCTTCTTGAACTCCTCGAATAATTGGTTGAGCTCATATCCAATTGAAACAAAGCAGCAGCAGCAGTTATACAGCATGGCTCCAGAGTTGAGCTTCAATTGGGGGATTAACATCAATCATAATTCGGAGCAAGAAGATTCGAGGATGATTAAGGATGAACTGGCCGAGCATTACTACCGTAACTACTCGGAGATCTTAAGCAGCAGCAGCAGCAGCCCAGCTCATCATATTCATCAACAACATAATAAT…
>evm.model.Chr9.2734	ATGGAAATATTGGAGCAAAATTTGGAGGAATTCTTCAATCTCAACCCTTACCTTGCCGAGATGTACGCTAACACCAACACCAGCAGCAGCGGCAGCGGCAGCTCCCAAGCTTCTCCTCACGACGGCGCCGCCGCCGCTGACCAGCTGGTGAATATGAGTTGCTGGAACGGCCAAGAAATGAGCCCCAATTCTTCAACAATCGCTGCTGCTGCTGCAACTCCGCAGCTAATTTCCTTCGACAAGGAAATTAGATATGAAGATTATAATAACCTAACCCCCAAAATCATAAACTTCTCGTCCCCCGCGGAAGACGATTTCAGCAAGAGAGAGACGACGGCGACCCGAACGCCGTCGCAAGCTCAGGAGCATCTCATGTCGGAGAGGAAACGCCGTGACAAT…
>evm.model.Chr9.2735	ATGAATGCGAACACGTGGGATTCTGGAGAAATCATGAGGTGGAAGATGCCTTCATCTTCATCTTCTTCTTCTTCAGCTGCAAATTTGAAGAATTTCATTTCATTTCAATCGAATTCGGAGGCAGATGGTATTTACAACTCCAACGACGTCGTAATTGATGATGAGGAAAACATCAACGATATTATTAATTTCTCCTCGCCGTTGGATGATTCTCAAAAATACAAGGGTACTAAATCCAAAACGGCGTTAGAAGCGCAGAATCATGTGATGGCTGAGAGGAAACGCCGTCAAAATCTCCGCCAACTTTTCATCTCTCTATCTAAATCTGTACCTGGGCTCAGGAAGTTAGACAAAGCTTCGATACTTGAAGATGCAATCGATTACATGAAAGGGCTCACA…
>evm.model.Chr9.2737	ATGGAAAATGGAGAAATATTTGATGGGATATTTGATCTGAAGCCAATTATCCCAGAATTAATCTTCTCAAATATTGGAACCACCATCAAACCCCAGATTTCTGATGTTGTTAATGGAAAAACATACACCTATCCATCATCATCTTCTCCCAATAATTTCAAGAATATTCCTCCTCCACCTGCACTCACCAGCTGGATTAGTCCTCCTCCTCCTCCTGCTTCTGCTTCTGCCCCAAAATTAATCTCCTTTGAAAACCACTCAGAAGATTTGGATCAAAACTCCATTAATCTAGACACCATAAATTTCTCATCATCTACTGCCAAAGATGATTCTAGCTGCAGCAACGACGATGATCATGGATACAATTATCACCCTCTTTCAATATCAAAGAAAAGAAGT…
>evm.model.Chr9.667	ATGAGAGAGAAGCTAGCTGTGCAGGGGAAGAAGATGATGCAGCATAAAAGAAACTGCGTATCGGTTAACCAAACCGCCTTCACGAACTTAAAGCCTAAAAGACTAAAGATTGACACTTGTGATAAACCTTTCTCTTCCAAGGAGAAGAAAGAAAGGGTGAACGAACGTATTTCTGCTCTTCAACAGCTGGTCTCACCATATGGGAAGACTGATACAGCTTCAGTCCTTTTAGAGGCAATGGAGTACATAAATTTCTTGCATGAACAAGTGAAGGTATTGAGTGCTCCATATCTATATAGTACTCACACACAAATAATAGAGGATTCGTGCAGCCTACGAGCCAAAGGCTTATGTCTCGTCCCAACTTGTTACGCTCTCGGAGTTGCAGGTAGCAATGGT…
>evm.model.Chr9.80	ATGGACGAGGTACTATCAAATACTCAAGATTTCATCACTAACCCTAACATAGGTTGTTGGAACATTCTCGAAGATTTCTCCATTATTCCCAATAACCCTCCTTCTTCTTCCTTAAGCTTCTTCCATGATCATGATTATAATTTCTCTCTCCCCTTGGATCAAGCTTTCTCCACCTCCGATAATTTTTCATACACAAATCTCAACTCCCAAACCCTCATCCCACCTTACTCCGCTCCACTACCACAGTACCATTACTCCTCCTTTGACCAAAACGCCGCCGTTTTCCGCGATTTCGATATCGAACAGCTGCCCGAAGAACTGCCCGCTTTCGACGTCGGCGCTTTTGGTTCCGGCCATGAGAGTGATGAGAGGAAGAAGAAGAAGAAGAAGAACAAAGTG…
>evm.model.Chr9.97	ATGGGGTCTGAGGAAAGTGGGGATAGAGTGTTCCAACAGAGAGGCGGTCTGAATTCAGGAATGGTGGGCACAAATTCAGCTTCTGACAAGGTTTCAGGAGTGACAATGTGCTCAGAGTCCATGTTCTATGGTTCTAATTGGGATCCAATTGTGTCATTGAGTCAAAGTGGGCATTTTGGGAATTCCAACATTGTTTCTCAGAGTGAGTTTGCTAATCCACTCATGTTGGAGAATCCGGGAATGGGCAGCTCTTTGGTTCAGTTCCCCTCTCATGATTCAAGCCTTGTTGATTTAGTGCCAAGAATCCCCAGTTTTGGGAGTGGAAGCTACTCTGAAATGGTCTCTTCTTTTGACCACAACCCTCCTCTCAAGAAAGGGGAAAATGGGATGTTAGGAGCT…
>evm.model.CTG_39.36	ATGGGTCAGCGGGGAAGGCCAAAGAAGATCGGAGTAGGAAAGGATGTACTTCAGGGAAATCAAACGAGACAGGATACTTTCGAACCGGAAGGGACGTTGATTGTAGAAGTTCGTGAGAGCTCAAACAGCAAGGAAACAGTGGGTATTGAGCAGGATTTAAACTCAAAAATTAACGAGAAGGACGATGCTGAAATCAGGAGTTGTATGGAGGAAGACAAAGGAAAACCTGAGAAGCAAGTGGAGGTAAAGCAACCGGCGATAACCAAAGGTGCTCACAAAGGTATTTCTCTGAATTTCTTAACACCTATACTAAAAAATGGAGAACCTATTGCATGCCTCTTGAAGAAAGATGTAGATGTGGAAATTGAGAAGTGGAACAGAGCCCTCATTTTGTATGTT…
>evm.model.CTG_68.30	ATGACAAACGATAGACGTAAGCACCTGAGCGGGCCCCACTATTGCAATCCATCTCACACAGTGACTCTCCCACTCGATCCAGCTCCACCCATACTTCTCACGCCCCCAAACTCGTATCGATCTGTTAAATCTGAAATCTCGCATCACTCGATTGATCAGACGGTCGCCGTCTTCCGATGGATAACCCGCCGCCGGACGTCGGCATCTCGGCGCTGGTGGAGCAAGCCAAGGAGCTGCAGCCTGCAGGAGACGGATTCGTCGCTCATTGCCCGCACCTCCCGCGACGAAGACGCGCTCCGCCAGCGCGTCGCCGCACTCAACGACCGCATCGACTCGCTCCGTTCATCTCTCCGCGCCTCCAAGGATTCGGATAAATTGGAAGAGGAGCTGACAAGAGTG…
