# Supplementary material for: Chromosome-level genome assembly of Origanum vulgare subsp. hirtum reveals evolutionary insights and regulatory modules in terpenoid biosynthesis
Source: Hortic Res. 2026 Jan 30;13(5):uhag030. doi: 10.1093/hr/uhag030 (PMC13161556; doi:10.1093/hr/uhag030)
Supplement: Web_Material_uhag030 [file web_material_uhag030.zip › Material S5.xlsx]

## Sheet: Sheet1
bHLH13
orignal sequence	AGGACCCGACCGCGCGCTCGACAGACTGTCGATGAGCCCTGAAGACGCGCAGACTAATTCGAGCTCGAACAACAACAACAATAACAATAACAACAACCTCGGGATCGAGGGAAGGATTTCAGAATTCATGGGGGTTGTTAATTGGAGTAATGAGGATAAGGCGATGGCGGCTGCTGTTTTGGGAACTAAGGCTTTTGATTACTTGATGTCGAGCTCAGTTTCTGCTGAATGCTCATTAATGGCGATGGGGAATGATGAGAATCTGCAGAATAAGCTTGCAGATCTTGTTGAGCGCCCGAATTCTTCCAATTTCAGTTGGAATTACGCGATATTTTGGCAGCTCTCTAGGTCTAAAGCCGGAGACTTGGTTTTGGGATGGGGAGACGGGTGCTGTCGAGA…
codon optimized sequence	CATCACCACCATCACCACGGAGTTGTAAACTGGTCAAACGAAGATAAGGCAATGGCGGCTGCTGTGCTGGGCACCAAAGCCTTCGATTACCTGATGAGCTCTAGTGTTTCTGCCGAATGTAGCCTGATGGCCATGGGTAACGACGAGAACTTGCAAAACAAACTGGCGGATCTTGTTGAGCGTCCAAACAGCAGCAATTTCAGCTGGAATTACGCAATTTTCTGGCAGCTGTCTCGTTCGAAGGCGGGCGATCTGGTCTTGGGTTGGGGCGACGGCTGCTGCCGTGAGCCGCGTGAACACGAAGAGTCTGAAGTGACCCGTATTTTGAAAATGCGTCTGCAAGACGAGTCCCAGCAGACCATGCGTAAGCGCGTTCTCCAGCGTCTGCATACTCTGTTT…
