# Supplementary material for: Chromosome-level genome assembly of Origanum vulgare subsp. hirtum reveals evolutionary insights and regulatory modules in terpenoid biosynthesis
Source: Hortic Res. 2026 Jan 30;13(5):uhag030. doi: 10.1093/hr/uhag030 (PMC13161556; doi:10.1093/hr/uhag030)
Supplement: Web_Material_uhag030 [file web_material_uhag030.zip › Material S6.xlsx]

## Sheet: Analysis software and versions
Genome assembly assessment software and versions
Analysis Step	Software/Tool	Version
Assemble	Hifiasm	0.16.1
Polish	pilon	1.22
	Racon	V1.3.1
	Arrow	Smartlink8.0
	Nextpolish	1.3.1
Auxiliary assembly	Bionano Solve	V3.5
	LACHESIS	201701
	ALLHIC	0.9.8
Evaluation	BUSCO	V5.2.2
	CGEMA	V2.5
	LTR_retriever	V2.9.0
	BWA	0.7.8
	Samtools	0.1.19
Genome de novo annotation software and versions
Analysis Step	Software/Tool	Version
Annotation of repetitive sequences	Proteinmask	4.1.0
	LTR	v1.0.6
	RepeatScout	v1.0.5
	RepeatModeler	v2.0.1
	TRF	v4.09
	Piler	v1.0
	Repeatmasker	4.1.0
Transcriptome assembly	trinity	v211.0
	tophat	v2.0.13
	cufflinks	v211
	hisat2	v2.0.4
	stringtie	v1.3.3
Denovo annotation	Augustus	V3.2.3
	Genscan	v1.0
	Glimmer	v3.0.4
	Snap	v2013.11.29
	Geneid	v1.4
Homology annotation	Blastall	w22.26
	Solar	v0.9.6
	Genewise	v2.4.1
Annotation of non-coding RNA	blast	w2226
	Rfam	v14.1
	cmsearch	v1.1.3
	tRNAscan-SE	v1.4
Result integration	EVM	v1.1.1
function annotation	Interproscan	5.46-81.0
	dia mond	v0.8.22
	blastp	v2226
Comparative genomics software and parameters
Analysis Step	Software/Tool	Version	Key Parameters/Commands	Notes
Ortholog identification	OrthoFinder	v2.3.12	default parameters
Sequence alignment	MAFFT	v7.505	default parameters
Alignment trimming	trimAl	v1.4.rev15	-automated1
Gene tree construction	RAxML	v8.2.12	-m GTRGAMMA -# 100
Species tree construction	ASTRAL	v5.7.8	default parameters
Alternative tree construction	PhyloForge	v1.0	cover = 14 aln_software = mafft tree_software = iqtree copy_number = 2 seq = cds retain_multi_copy = False lcn_method = orthofinder
Molecular dating	PAML/MCMCtree	v4.9j	seqtype = 0 burnin = 50000 sampfreq = 500 nsample = 500000
Convergence assessment	Tracer	v1.7.2	ALL Effective Sample Size (ESS) > 200
Expansion/Contraction	CAFE5	v5.0	-k 6	Set k from 2 to 9. The optimal result is determined when k=6 yields the maximum Model Gamma Final Likelihood (-lnL) value.
Sequence similarity	BLASTP	v2.12.0+	-evalue 1e-5
WGD analysis	WGDI	v0.6.2	default parameters
